# Supplementary material for: Multiple objects evoke fluctuating responses in several regions of the visual pathway
Source: eLife. 2024 Mar 15;13:e91129. doi: 10.7554/eLife.91129 (PMC10942787; doi:10.7554/eLife.91129)
Supplement: Source data 1. — Spreadsheets are included for the analysis output from each dataset. Individual file names indicate which datasets they relate to. [file elife-91129-data1.zip]

Archive with 6 entries (5 files):
- SchmehlElife_data/
- SchmehlElife_data/Freiwald_AL.csv
- SchmehlElife_data/Freiwald_MF.csv
- SchmehlElife_data/LiTreue_MT_Data_attend_fix.csv
- SchmehlElife_data/MT_adjacent.csv
- SchmehlElife_data/MT_superimposed.csv
