# Supplementary material for: Multiple objects evoke fluctuating responses in several regions of the visual pathway
Source: eLife. 2024 Mar 15;13:e91129. doi: 10.7554/eLife.91129 (PMC10942787; doi:10.7554/eLife.91129)
Supplement: Source data 1. — Spreadsheets are included for the analysis output from each dataset. Individual file names indicate which datasets they relate to. [file elife-91129-data1.zip › SchmehlElife_data/Freiwald_AL.csv]

CellId	ACond	BCond	ABCond	SpikeWindowON	SpikeWindowOFF	SepBF	PoisPvalA	PoisPvalB	minPoisPval	FanoA	FanoB	FanoAB	PrMix	PrInt	PrOut	PrSing	WinModel	WinPr	mix_alpha	int_alpha	nA	nB	nAB	meanA	meanB	meanAB	varA	varB	varAB	BaseDuration	meanAbase	meanBbase	meanABbase	meanbase_all	varAbase	varBbase	varABbase	varbase_all	FanoAbase	FanoBbase	FanoABbase	Fanobase_all	PrMix_prml	PrInt_prml	PrOut_prml	PrSing_prml	WinPr_prml	WinModel_prml	PoisPvalA_prml
AL1_cell1_spiketimes.csv	PreferredFace	DistractorFace	PreferredFace+DistractorFace	50	250	23.229958630946	0.3724	0.3274	0.3274	2.10839160839161	2.80267558528428	1.60933660933661	0.870921179430786	0.100100594287438	5.12299296481593e-07	0.0289777139824798	mixture	0.870921179430786	0.6613838	0.6275738	23	24	23	4.521739	1.083333	3.217391	9.533597	3.036232	5.177866	200	0.9130435	0.4166667	0.08695652	0.5892857	1.173913	0.3405797	0.08300395	0.9837604	1.285714	0.8173913	0.9545455	1.335529	0.627649	0.3666335	9.513276e-07	0.005716537	0.627648970609186	mix_prml	0.001764068
AL1_cell1_spiketimes.csv	PreferredFace	DistractorObject	PreferredFace+DistractorObject	50	250	29.9968384676925	0.3655	0.834	0.3655	2.10839160839161	2.34920634920635	1.46	0.10365992515522	0.338411563451122	4.3724328479062e-05	0.557884787065179	single	0.557884787065179	0.763837	0.7807499	23	25	21	4.521739	0.84	3.809524	9.533597	1.973333	5.561905	200	0.9130435	0.68	0.5714286	0.9057971	1.173913	0.9766667	0.6571429	1.46526	1.285714	1.436275	1.15	1.294118	0.1944074	0.4943433	0.0002433015	0.3110061	0.494343265562995	int_prml	0.001764068
AL10_cell1_spiketimes.csv	PreferredFace	DistractorFace	PreferredFace+DistractorFace	50	250	6.43097603725865	0.2044	0.6457	0.2044	0.840296357275159	1.01523656776263	1.35025989604158	0.139755319433521	0.265112457598506	0.0639733659049325	0.53115885706304	single	0.53115885706304	0.3472753	0.1947551	44	44	42	2.568182	1.318182	1.452381	2.158034	1.338266	1.961092	200	0.2272727	0.3409091	0.2857143	0.3557692	0.3657505	0.6020085	0.8919861	0.950451	1.609302	1.765891	3.121951	2.13723	0.460404	0.2185136	0.01430501	0.3067774	0.460403993695683	mix_prml	0.7614901
AL10_cell1_spiketimes.csv	PreferredFace	DistractorObject	PreferredFace+DistractorObject	50	250	42.3572775544263	0.2035	0.9615	0.2035	0.840296357275159	1.98032200357782	1.58283031522468	0.99614054816344	0.00363510568932667	1.1148544065304e-09	0.000224345032379212	mixture	0.99614054816344	0.5928557	0.6032913	44	44	43	2.568182	0.2954545	1.651163	2.158034	0.5850951	2.613511	200	0.2272727	0.3863636	0.2790698	0.3721374	0.3657505	1.033298	0.5869324	1.026314	1.609302	2.674419	2.103175	2.206312	0.9144046	0.08554327	8.388687e-10	5.210005e-05	0.914404629407238	mix_prml	0.7614901
AL101_cell1_spiketimes.csv	PreferredFace	DistractorObject	PreferredFace+DistractorObject	50	250	4.70982796229198	0.6646	0.3692	0.3692	1.48412698412698	1	0.736111111111111	0.122077493782423	0.382110866087235	0.00444166312910605	0.491369977001235	single	0.491369977001235	0.7352822	0.6053222	19	18	17	0.7368421	0.05555556	0.5294118	1.093567	0.05555556	0.3897059	200	0.2631579	0	0	0.1157407	0.2046784	0	0	0.133757	0.7777778	NaN	NaN	0.9245283	0.2525913	0.4618784	0.0008251858	0.2847052	0.461878371610009	int_prml	0.08451257
AL103_cell1_spiketimes.csv	PreferredFace	DistractorFace	PreferredFace+DistractorFace	50	250	17.9079459916635	0.8902	0.792	0.792	0.706959706959707	1.60444444444444	1.80952380952381	0.191452521467758	0.260300404839734	1.08812360110186e-05	0.548236192456497	single	0.548236192456497	0.766608	0.7650664	22	26	22	2.363636	0.3461538	2	1.670996	0.5553846	3.619048	200	0.6818182	0.4615385	0.6363636	0.7321429	0.6082251	0.4984615	0.8138528	0.9734084	0.8920635	1.08	1.278912	1.063627	0.2863802	0.4715188	0.0006951665	0.2414058	0.471518839802483	int_prml	0.8305915
AL103_cell1_spiketimes.csv	PreferredFace	DistractorObject	PreferredFace+DistractorObject	50	250	3.95637002952929	0.8958	0.0875	0.0875	0.706959706959707	0.9	1.86931818181818	0.463823171514921	0.20750387584007	0.000677566171251084	0.327995386473758	mixture	0.463823171514921	0.5820476	0.6745523	22	21	23	2.363636	1	2.086957	1.670996	0.9	3.901186	200	0.6818182	0.5714286	0.4782609	0.719697	0.6082251	0.4571429	0.4426877	0.7721445	0.8920635	0.8	0.9256198	0.8582996	0.5437723	0.3361003	0.0004650024	0.1196624	0.543772323432353	mix_prml	0.8305915
AL104_cell1_spiketimes.csv	PreferredFace	DistractorFace	PreferredFace+DistractorFace	50	250	3.62936662420798	0.4549	0.075	0.075	2.81010101010101	0.824561403508772	0.948652118100128	0.0902310674937535	0.231043773164988	0.000283826944960705	0.678441332396298	single	0.678441332396298	0.7766542	0.7747137	23	20	20	1.956522	0.75	2.05	5.498024	0.6184211	1.944737	200	0.5217391	0.95	0.6	0.8531746	0.6245059	0.8921053	1.2	1.40249	1.19697	0.9390582	2	1.315079	0.2839995	0.2183437	0.000837682	0.4968191	0.496819100136336	sing_prml	1.196429e-05
AL105_cell1_spiketimes.csv	PreferredFace	DistractorFace	PreferredFace+DistractorFace	50	250	4.5959339768509	0.2895	0.3637	0.2895	2.2	1	2.2	0.50059308542305	0.11496373924308	0.000146395450383464	0.384296779883486	mixture	0.50059308542305	0.5552489	0.7627198	21	24	24	0.5714286	0.04166667	0.625	1.257143	0.04166667	1.375	200	0.1904762	0.04166667	0.2916667	0.2173913	0.1619048	0.04166667	0.3025362	0.2737372	0.85	1	1.037267	1.007353	0.5609749	0.2408134	0.002629412	0.1955823	0.56097487018834	mix_prml	0.001504932
AL107_cell1_spiketimes.csv	PreferredFace	DistractorObject	PreferredFace+DistractorObject	50	250	16.2319198037993	0.7409	0.6868	0.6868	1.29449275362319	0.97	1.43478260869565	0.183036937789097	0.713215068514616	0.000171331199566878	0.10357666249672	intermediate	0.713215068514616	0.5867057	0.531306	26	21	24	2.653846	0.4761905	1.625	3.435385	0.4619048	2.331522	200	0.07692308	0.04761905	0.04166667	0.07042254	0.07384615	0.04761905	0.04166667	0.08425553	0.96	1	1	0.9571429	0.1500829	0.8321553	2.984651e-06	0.01775886	0.832155285778533	int_prml	0.1477938
AL108_cell1_spiketimes.csv	PreferredFace	DistractorFace	PreferredFace+DistractorFace	50	250	3.98517561710206	0.7508	0.4161	0.4161	1	0.962962962962963	1.55555555555556	0.304709709435992	0.206581448097409	0.000386652000673326	0.488322190465926	single	0.488322190465926	0.6901755	0.7068402	30	28	28	0.5333333	0.07142857	0.5	0.5333333	0.06878307	0.7777778	200	0.03333333	0	0.03571429	0.02906977	0.03333333	0	0.03571429	0.03590971	1	NaN	1	0.9882353	0.3997191	0.3429576	0.0003337221	0.2569895	0.39971908829328	mix_prml	0.4650662
AL108_cell1_spiketimes.csv	PreferredFace	DistractorObject	PreferredFace+DistractorObject	50	250	3.04635205226628	0.7509	0.4162	0.4162	1	0.956521739130435	1.09340659340659	0.765363037851567	0.0717593581898742	0.000450768212011851	0.162426835746547	mixture	0.765363037851567	0.6531992	0.719454	30	24	27	0.5333333	0.08333333	0.5185185	0.5333333	0.07971014	0.5669516	200	0.03333333	0.04166667	0	0.0308642	0.03333333	0.04166667	0	0.03809799	1	1	NaN	0.9875	0.339119	0.3183651	0.000501928	0.3420139	0.342013939988695	sing_prml	0.4650662
AL12_cell1_spiketimes.csv	PreferredFace	DistractorFace	PreferredFace+DistractorFace	50	250	8.26035950061278	0.8557	0.9282	0.8557	1	0.86231884057971	0.75	0.222209335962385	0.155060207158761	0.00158233470954012	0.621148122169314	single	0.621148122169314	0.4871997	0.8898804	13	13	9	5.076923	1.769231	6.333333	5.076923	1.525641	4.75	200	0.6153846	0.1538462	0.6666667	0.5714286	0.7564103	0.1410256	1	0.9506303	1.229167	0.9166667	1.5	1.330882	0.2105291	0.05444015	0.1330637	0.601967	0.601967032227591	sing_prml	0.4456796
AL12_cell1_spiketimes.csv	PreferredFace	DistractorObject	PreferredFace+DistractorObject	50	250	11.4935242558894	0.8507	0.5324	0.5324	1	1.40909090909091	1.23214285714286	0.206508061930604	0.256236656890209	8.62657842318134e-05	0.537169015394955	single	0.537169015394955	0.4896149	0.7768356	13	12	9	5.076923	1.333333	4.666667	5.076923	1.878788	5.75	200	0.6153846	0.5833333	0.5555556	0.7352941	0.7564103	0.4469697	0.2777778	0.7687166	1.229167	0.7662338	0.5	0.8363636	0.209796	0.3040698	0.009785159	0.476349	0.476349043762261	sing_prml	0.4456796
AL13_cell1_spiketimes.csv	PreferredFace	DistractorObject	PreferredFace+DistractorObject	50	250	3.48523488769129	0.6803	0.6299	0.6299	0.884444444444444	0.98	1.13636363636364	0.260145212055469	0.342564677169291	0.00319567342612448	0.394094437349116	single	0.394094437349116	0.6241204	0.6253758	26	26	27	1.038462	0.3076923	0.8148148	0.9184615	0.3015385	0.9259259	200	0.2692308	0.2692308	0.1481481	0.2848101	0.2846154	0.2846154	0.1310541	0.3585484	1.057143	1.057143	0.8846154	1.007123	0.3258284	0.4735061	0.0002973617	0.2003682	0.47350606230772	int_prml	0.62932
AL14_cell1_spiketimes.csv	PreferredFace	DistractorFace	PreferredFace+DistractorFace	50	250	15.8034626734116	0.0614	0.0026	0.0026	3.09762100082034	5.15487421383648	3.16282828282828	0.999086422603113	0.000444540251599412	5.3033308532179e-09	0.000469031841957146	mixture	0.999086422603113	0.6234364	0.7344998	24	25	26	8.833333	4.24	7.615385	27.36232	21.85667	24.08615	200	1.208333	0.76	0.8076923	1.15	1.998188	1.523333	0.8015385	2.228041	1.653673	2.004386	0.992381	1.549941	0.9597482	0.04012743	5.325896e-06	0.0001190098	0.959748236831696	mix_prml	7.799236e-07
AL14_cell1_spiketimes.csv	PreferredFace	DistractorObject	PreferredFace+DistractorObject	50	250	24.1193999858644	0.0618	0.0593	0.0593	3.09762100082034	3.12170212765957	3.80863849765258	0.999850672006682	3.61520351967506e-05	2.9025637791603e-09	0.000113173055557856	mixture	0.999850672006682	0.6305436	0.8356228	24	26	26	8.833333	3.615385	8.192308	27.36232	11.28615	31.20154	200	1.208333	0.4230769	0.6153846	0.9210526	1.998188	1.213846	0.8861538	2.223684	1.653673	2.869091	1.44	1.931429	0.974091	0.02581408	6.494816e-05	2.994366e-05	0.974091029253565	mix_prml	7.799236e-07
AL15_cell1_spiketimes.csv	PreferredFace	DistractorFace	PreferredFace+DistractorFace	50	250	8.23018579739904	0.3055	0.8391	0.3055	1.73684210526316	1.28070175438596	1	0.127016053711737	0.464463327547956	0.0541776824453761	0.354342936294931	intermediate	0.464463327547956	0.2437807	0.2464499	20	20	20	2	0.45	0.8	3.473684	0.5763158	0.8	200	0.45	0.35	0.3	0.4583333	0.4710526	0.3447368	0.3263158	0.5808616	1.046784	0.9849624	1.087719	1.013867	0.3009874	0.4637484	0.01563298	0.2196312	0.463748386618649	int_prml	0.02404016
AL16_cell1_spiketimes.csv	PreferredFace	DistractorObject	PreferredFace+DistractorObject	50	250	4.32552489169792	0.3984	0.1468	0.1468	1.02234234234234	1.60411899313501	1.36979969183359	0.109755724092685	0.12573561064942	0.000164738518697097	0.764343926739198	single	0.764343926739198	0.8309923	0.8850785	26	24	23	4.269231	2.375	5.130435	4.364615	3.809783	7.027668	200	0.7692308	1.375	1.130435	1.35274	1.784615	3.896739	1.482213	3.721937	2.32	2.833992	1.311189	2.201125	0.2295372	0.05250258	0.04329334	0.6746669	0.674666907256817	sing_prml	0.4314459
AL17_cell1_spiketimes.csv	PreferredFace	DistractorFace	PreferredFace+DistractorFace	50	250	9.71879830253874	0.5454	0.5167	0.5167	0.852852852852853	0.582222222222222	0.692307692307692	0.0924217887204218	0.759328196658081	0.00516962188688958	0.143080392734607	intermediate	0.759328196658081	0.5347387	0.5085904	28	28	27	5.285714	2.678571	4	4.507937	1.559524	2.769231	200	1.928571	1.214286	1.481481	1.927711	1.253968	0.5449735	0.7207977	1.42154	0.6502058	0.4488017	0.4865385	0.589939	0.1626947	0.7589435	1.85461e-05	0.07834327	0.758943514977637	int_prml	0.6835596
AL17_cell1_spiketimes.csv	PreferredFace	DistractorObject	PreferredFace+DistractorObject	50	250	18.1771579763888	0.5388	0.562	0.5388	0.852852852852853	1.03846153846154	0.677647058823529	0.123265976546013	0.190552029357342	6.46153097935682e-05	0.686117378786851	single	0.686117378786851	0.9865149	0.8641926	28	27	26	5.285714	2	5.230769	4.507937	2.076923	3.544615	200	1.928571	1.222222	2.076923	2.175926	1.253968	1.025641	1.913846	2.335069	0.6502058	0.8391608	0.9214815	0.8585106	0.222241	0.06356637	0.001081521	0.7131112	0.713111151332393	sing_prml	0.6835596
AL18_cell1_spiketimes.csv	PreferredFace	DistractorFace	PreferredFace+DistractorFace	50	250	10.4043502393986	0.8516	1e-04	1e-04	1.16837397200981	4.55532879818594	2.64974358974359	0.985981087531116	0.00179650615851525	1.95885131354326e-06	0.012220447459055	mixture	0.985981087531116	0.7485981	0.8995472	30	29	31	15.93333	10.86207	16.77419	18.61609	49.4803	44.44731	200	4.033333	3.793103	4.096774	4.972222	10.72299	9.527094	12.35699	16.67759	2.658592	2.511688	3.016273	2.683322	0.986556	0.006593126	0.002030512	0.004820321	0.986556040964654	mix_prml	0.2435746
AL18_cell1_spiketimes.csv	PreferredFace	DistractorObject	PreferredFace+DistractorObject	50	250	49.1949473348216	0.8531	0.5826	0.5826	1.16837397200981	3.0339877907936	2.67534931861308	0.999618496984482	2.99414052883718e-05	2.29390776071057e-06	0.000349267702469292	mixture	0.999618496984482	0.8486172	0.957352	30	30	32	15.93333	6.966667	17.53125	18.61609	21.13678	46.90222	200	4.033333	2.933333	3.4375	4.334239	10.72299	11.16782	5.866935	14.33555	2.658592	3.80721	1.706745	2.646009	0.9980397	0.00137459	0.0004287883	0.0001569232	0.998039698860556	mix_prml	0.2435746
AL19_cell1_spiketimes.csv	PreferredFace	DistractorFace	PreferredFace+DistractorFace	50	250	50.3334169118454	0.0141	0.7896	0.0141	2.34856351678782	2.64471879286694	2.55205892199531	0.962571315244578	0.0131992071039631	2.73662302411484e-06	0.0242267410284345	mixture	0.962571315244578	0.7409698	0.8334759	28	28	30	11.46429	3.857143	10.3	26.9246	10.20106	26.28621	200	2	1.25	2.6	2.456395	2.074074	3.231481	5.627586	6.1194	1.037037	2.585185	2.164456	1.992969	0.6255866	0.3694067	3.649499e-05	0.004970227	0.62558661886889	mix_prml	9.260335e-05
AL19_cell1_spiketimes.csv	PreferredFace	DistractorObject	PreferredFace+DistractorObject	50	250	123.313010432054	0.0153	0.7716	0.0153	2.34856351678782	2.87242798353909	0.955251439122407	0.137571830389779	0.102806236531524	0.105452308592969	0.654169624485728	single	0.654169624485728	0.9819773	0.9559378	28	28	28	11.46429	1.285714	12.17857	26.9246	3.693122	11.6336	200	2	0.5357143	2.285714	2.008929	2.074074	0.9986772	2.656085	3.841034	1.037037	1.864198	1.162037	1.529585	0.1726943	0.003634017	0.002974183	0.8206975	0.820697473938661	sing_prml	9.260335e-05
AL2_cell1_spiketimes.csv	PreferredFace	DistractorFace	PreferredFace+DistractorFace	50	250	20.9318232344688	0.8148	0.8996	0.8148	1.33950617283951	1.40972222222222	3.22222222222222	0.999843783614614	9.74126199890925e-05	3.8567134673231e-10	5.88033797255995e-05	mixture	0.999843783614614	0.4319175	0.6614981	29	25	28	2.793103	0.48	2	3.741379	0.6766667	6.444444	200	0.3103448	0.6	0.3214286	0.5030488	0.2931034	1.75	0.5965608	1.306318	0.9444444	2.916667	1.855967	2.077441	0.9723029	0.02768259	7.476571e-08	1.440118e-05	0.972302932538616	mix_prml	0.1081116
AL2_cell1_spiketimes.csv	PreferredFace	DistractorObject	PreferredFace+DistractorObject	50	250	16.3339537065373	0.8057	0.857	0.8057	1.33950617283951	2.328125	1.80597014925373	0.696436630173199	0.0755208936009742	5.55470897592412e-06	0.228036921516851	mixture	0.696436630173199	0.6907642	0.8179032	29	25	26	2.793103	0.64	2.576923	3.741379	1.49	4.653846	200	0.3103448	0.44	0.4615385	0.5	0.2931034	0.5066667	0.7384615	0.7753165	0.9444444	1.151515	1.6	1.240506	0.7815442	0.1398644	0.000224575	0.07836675	0.781544225521336	mix_prml	0.1081116
AL20_cell1_spiketimes.csv	PreferredFace	DistractorObject	PreferredFace+DistractorObject	50	250	15.1904779873668	0.0543	0.6447	0.0543	2.36315789473684	1.92307692307692	1.58677685950413	0.305928393208161	0.207404170570507	1.36666975742726e-05	0.486653769523758	single	0.486653769523758	0.7302241	0.7831679	21	24	23	2.714286	0.5416667	2.391304	6.414286	1.041667	3.794466	200	1.52381	0.2083333	0.7826087	1.011029	3.161905	0.1721014	1.177866	2.623944	2.075	0.826087	1.505051	2.076255	0.4207974	0.3458743	0.0003994503	0.2329289	0.420797426768353	mix_prml	0.0005392149
AL21_cell1_spiketimes.csv	PreferredFace	DistractorFace	PreferredFace+DistractorFace	50	250	48.157922270744	0.2888	0.3715	0.2888	2.52190847127556	1	2.73655172413793	0.99361429828328	0.00257011532604412	1.96611329390094e-07	0.00381538977934615	mixture	0.99361429828328	0.7138177	0.7637858	27	28	26	2.925926	0.03571429	2.230769	7.378917	0.03571429	6.104615	200	0.4074074	0.1428571	0.3461538	0.3703704	0.3276353	0.2010582	0.5553846	0.5642361	0.8041958	1.407407	1.604444	1.21875	0.7630541	0.2358484	3.087622e-06	0.001094423	0.763054125844404	mix_prml	2.863641e-05
AL21_cell1_spiketimes.csv	PreferredFace	DistractorObject	PreferredFace+DistractorObject	50	250	40.5976458782283	0.2842	0.4124	0.2842	2.52190847127556	0.958333333333333	1.96847911741529	0.219455929392758	0.0823841899962589	0.00188745306343355	0.69627242754755	single	0.69627242754755	0.9605283	0.9198666	27	25	28	2.925926	0.08	3.357143	7.378917	0.07666667	6.608466	200	0.4074074	0.32	0.07142857	0.328125	0.3276353	0.3933333	0.06878307	0.4249901	0.8041958	1.229167	0.962963	1.036166	0.168449	0.05719986	0.06167168	0.7126795	0.712679461412458	sing_prml	2.863641e-05
AL22_cell1_spiketimes.csv	PreferredFace	DistractorObject	PreferredFace+DistractorObject	50	250	4.6710003218385	0.7274	0.0964	0.0964	0.961316872427984	0.94	1.71111111111111	0.200150223104314	0.130982685606503	2.96604120446064e-05	0.668837430877138	single	0.668837430877138	0.7913734	0.8627029	31	31	31	2.612903	1.290323	3	2.511828	1.212903	5.133333	200	0.1612903	0.1290323	0.1290323	0.1747312	0.2064516	0.1827957	0.116129	0.25786	1.28	1.416667	0.9	1.180602	0.4969277	0.08619279	0.0162249	0.4006546	0.496927681497071	mix_prml	0.5260392
AL23_cell1_spiketimes.csv	PreferredFace	DistractorFace	PreferredFace+DistractorFace	50	250	14.5851292211233	0.435	0.826	0.435	1.52509090909091	1.472	1.676	0.495609966511372	0.276839169725437	9.17508106390972e-06	0.227541688682127	mixture	0.495609966511372	0.6400076	0.6602332	26	26	26	2.115385	0.3846154	1.538462	3.226154	0.5661538	2.578462	200	0.4615385	0.1538462	0.1923077	0.3365385	0.5784615	0.3753846	0.2415385	0.6360827	1.253333	2.44	1.256	1.512059	0.4535545	0.4956202	2.033009e-05	0.05080503	0.495620179249514	int_prml	0.044955
AL23_cell1_spiketimes.csv	PreferredFace	DistractorObject	PreferredFace+DistractorObject	50	250	23.6187120134925	0.4433	0.5215	0.4433	1.52509090909091	0.88	1.952	0.955769592127493	0.00957017594158221	1.64488271192411e-06	0.0346585870482124	mixture	0.955769592127493	0.6914883	0.8290614	26	26	26	2.115385	0.1538462	1.923077	3.226154	0.1353846	3.753846	200	0.4615385	0.4615385	0.1923077	0.4647436	0.5784615	0.3384615	0.2415385	0.6131889	1.253333	0.7333333	1.256	1.055531	0.9231101	0.0642594	2.917778e-05	0.01260128	0.923110140484176	mix_prml	0.044955
AL24_cell1_spiketimes.csv	PreferredFace	DistractorObject	PreferredFace+DistractorObject	50	250	3.0664030171015	0.3528	0.4818	0.3528	1.44169096209913	1.15578947368421	1.77714285714286	0.545117273662168	0.269215724417867	0.0189878777871819	0.166679124132783	mixture	0.545117273662168	0.4435393	0.4020513	29	26	26	1.689655	0.7307692	1.076923	2.435961	0.8446154	1.913846	200	0.5517241	0.5	0.3846154	0.6018519	0.5418719	0.9	0.4061538	0.9418403	0.9821429	1.8	1.056	1.251923	0.6258221	0.3104241	0.004425665	0.05932813	0.625822077379442	mix_prml	0.06130479
AL26_cell1_spiketimes.csv	PreferredFace	DistractorObject	PreferredFace+DistractorObject	50	250	7.11886209121764	0.455	0.3002	0.3002	0.824530772588389	0.734375	0.847736625514403	0.0573120428390263	0.247536196557124	2.91646266397367e-05	0.69512259597721	single	0.69512259597721	0.7318461	0.800713	30	29	28	2.633333	1.103448	2.571429	2.171264	0.8103448	2.179894	200	0.5333333	0.5517241	0.5714286	0.6896552	0.3954023	0.3275862	0.4021164	0.5726243	0.7413793	0.59375	0.7037037	0.6642442	0.1905054	0.2044105	0.0009224712	0.6041616	0.604161559096405	sing_prml	0.7332885
AL27_cell1_spiketimes.csv	PreferredFace	DistractorFace	PreferredFace+DistractorFace	50	250	10.046701145854	0.0713	0.4306	0.0713	1.26095238095238	1.04	1.20143369175627	0.338519657605258	0.536407158902687	0.00124308132517284	0.123830102166882	intermediate	0.536407158902687	0.5368402	0.5448498	43	43	46	3.488372	1.744186	2.695652	4.398671	1.813953	3.238647	200	1.511628	0.5813953	1.217391	1.382576	0.9700997	0.6777409	0.7072464	1.437442	0.6417582	1.165714	0.5809524	0.8317474	0.4190958	0.5547979	1.087082e-06	0.02610517	0.554797906685561	int_prml	0.1196757
AL27_cell1_spiketimes.csv	PreferredFace	DistractorObject	PreferredFace+DistractorObject	50	250	15.393713832647	0.0712	0.4193	0.0712	1.26095238095238	1.11851851851852	0.968074858951424	0.0491755828971876	0.118380229156259	7.18161904249897e-05	0.832372371756128	single	0.832372371756128	0.9116978	0.9067293	43	46	44	3.488372	1.5	3.840909	4.398671	1.677778	3.718288	200	1.511628	0.3913043	1.590909	1.43797	0.9700997	0.421256	0.9450317	1.668945	0.6417582	1.076543	0.5940199	0.9285007	0.1422576	0.01730748	0.0009666888	0.8394682	0.839468228346283	sing_prml	0.1196757
AL28_cell1_spiketimes.csv	PreferredFace	DistractorFace	PreferredFace+DistractorFace	50	250	27.5516995119517	0.3013	0.3376	0.3013	1.67012487992315	3.01101101101101	3.43993506493506	0.974261620072101	0.00245763165295113	1.06015992508814e-05	0.0232701466756967	mixture	0.974261620072101	0.777208	0.9257859	31	28	23	11.19355	5.285714	12.17391	18.69462	15.91534	41.87747	200	3.322581	1.464286	2.086957	2.926829	1.75914	2.554233	2.083004	4.252296	0.5294498	1.744354	0.9981061	1.162294	0.8516223	0.01796383	0.1220523	0.00836163	0.851622267804432	mix_prml	0.0120977
AL28_cell1_spiketimes.csv	PreferredFace	DistractorObject	PreferredFace+DistractorObject	50	250	20.7636863798969	0.3029	0.4774	0.3029	1.67012487992315	2.07720891824938	2.23433352103612	0.798144505007327	0.0187678266664379	0.000238211661867489	0.182849456664368	mixture	0.798144505007327	0.839814	0.9429435	31	29	32	11.19355	5.965517	12.53125	18.69462	12.39163	27.99899	200	3.322581	1.37931	2.9375	3.220109	1.75914	2.672414	3.415323	5.090443	0.5294498	1.9375	1.162663	1.264664	0.8343964	0.01051784	0.07346569	0.08162004	0.834396431346108	mix_prml	0.0120977
AL29_cell1_spiketimes.csv	PreferredFace	DistractorFace	PreferredFace+DistractorFace	50	250	48.6253641197118	0.9879	0.5419	0.5419	2.16976744186046	1.85	4.01010101010101	0.999980073926488	1.97758439580169e-05	3.17112687758352e-13	1.50229236813883e-07	mixture	0.999980073926488	0.4552536	0.5171195	21	21	19	6.142857	0.6666667	3.473684	13.32857	1.233333	13.92982	200	0.5714286	0.8571429	0.3157895	0.7377049	1.057143	1.328571	0.4502924	1.530055	1.85	1.55	1.425926	1.659259	0.7007934	0.2992066	1.628871e-11	1.413369e-08	0.700793415909119	mix_prml	0.001812031
AL29_cell1_spiketimes.csv	PreferredFace	DistractorObject	PreferredFace+DistractorObject	50	250	48.6684917837675	0.9854	0.2609	0.2609	2.16976744186046	1.73333333333333	2.28506787330317	0.23793538751191	0.1075320288773	0.00580077174994496	0.648731811860845	single	0.648731811860845	0.9435504	0.9133104	21	16	18	6.142857	0.375	6.5	13.32857	0.65	14.85294	200	0.5714286	0.3125	0.5555556	0.6136364	1.057143	1.029167	0.6143791	1.381524	1.85	3.293333	1.105882	1.801097	0.2466208	0.09022604	0.05540152	0.6077516	0.607751649035691	sing_prml	0.001812031
AL3_cell1_spiketimes.csv	PreferredFace	DistractorFace	PreferredFace+DistractorFace	50	250	9.95330679971725	4e-04	0.862	4e-04	2.85871453387377	2.58243727598566	3.475	0.916364617080151	0.0159921454035687	2.15786991796238e-06	0.0676410796463627	mixture	0.916364617080151	0.636045	0.8414348	23	19	21	6.826087	3.263158	6.857143	19.51383	8.426901	23.82857	200	2.26087	1.684211	2.761905	2.81746	4.29249	6.450292	7.090476	9.171787	1.898601	3.829861	2.567241	2.604271	0.8495843	0.09325226	0.03825253	0.01891095	0.849584260056979	mix_prml	8.260687e-06
AL3_cell1_spiketimes.csv	PreferredFace	DistractorObject	PreferredFace+DistractorObject	50	250	35.0456322208958	5e-04	0.6695	5e-04	2.85871453387377	2.31428571428571	2.76547388781431	0.437842245778957	0.052047650360697	0.00358265215030204	0.506527451710044	single	0.506527451710044	0.9314759	0.9455736	23	22	23	6.826087	1.590909	8.173913	19.51383	3.681818	22.60474	200	2.26087	1.545455	2.26087	2.536765	4.29249	6.164502	3.747036	7.321389	1.898601	3.988796	1.657343	2.30889	0.08809285	0.005424422	0.8418548	0.06462796	0.841854768114479	out_prml	8.260687e-06
AL30_cell1_spiketimes.csv	PreferredFace	DistractorFace	PreferredFace+DistractorFace	50	250	173.525064483449	0.4616	0	0	1.26646891607959	NaN	2.14290780141844	0.99933218846314	0.000621689665080835	2.86584479528035e-07	4.58352872999925e-05	mixture	0.99933218846314	0.8929084	0.7493872	32	32	31	8.15625	0	6.064516	10.32964	0	12.9957	200	0.84375	0.53125	0.483871	0.7763158	1.297379	0.9022177	0.6580645	1.50196	1.537634	1.698292	1.36	1.547782	NaN	NaN	NaN	NaN	NaN	NaN	NaN
AL30_cell1_spiketimes.csv	PreferredFace	DistractorObject	PreferredFace+DistractorObject	50	250	123.388952546408	0.4721	0.7609	0.4721	1.26646891607959	2.3368700265252	2.12484815764611	0.719225779692576	0.0652464542360721	0.000949418040349234	0.214578348031003	mixture	0.719225779692576	0.8987476	0.8905211	32	30	32	8.15625	0.4333333	7.46875	10.32964	1.012644	15.86996	200	0.84375	0.2333333	0.75	0.7712766	1.297379	0.3229885	1.16129	1.549274	1.537634	1.384236	1.548387	1.606971	0.2581205	0.700893	8.953017e-05	0.04089698	0.700893036435886	int_prml	0.1465788
AL31_cell1_spiketimes.csv	PreferredFace	DistractorFace	PreferredFace+DistractorFace	50	250	42.5657484879345	0.5196	0.2251	0.2251	0.864646464646465	1.48421052631579	2.19099635882158	0.944615718730535	0.0100570059924897	9.86864501635848e-05	0.0452285888268118	mixture	0.944615718730535	0.8668233	0.88564	16	16	20	8.25	1.1875	7.95	7.133333	1.7625	17.41842	200	1.5625	0.6875	0.85	1.274038	1.4625	0.8958333	1.502632	2.174656	0.936	1.30303	1.767802	1.36552	0.8543216	0.1235748	0.0002878656	0.02181571	0.854321637805695	mix_prml	0.6046386
AL31_cell1_spiketimes.csv	PreferredFace	DistractorObject	PreferredFace+DistractorObject	50	250	26.9192807916691	0.5158	0.4615	0.4615	0.864646464646465	2.78535353535354	1.82456140350877	0.572356300405698	0.248817087525334	1.22979893016498e-05	0.178814314079666	mixture	0.572356300405698	0.684078	0.7218615	16	19	20	8.25	2.315789	6.6	7.133333	6.450292	12.04211	200	1.5625	0.1578947	1.15	1.159091	1.4625	0.1403509	0.9763158	1.785564	0.936	0.8888889	0.8489703	1.232389	0.30493	0.6635879	4.646989e-05	0.03143564	0.663587917281086	int_prml	0.6046386
AL32_cell1_spiketimes.csv	PreferredFace	DistractorFace	PreferredFace+DistractorFace	50	250	31.4626327306965	0.3265	0.3991	0.3265	2.96319470003681	2.88372093023256	4.06440677966102	0.999694477031344	2.45991689347502e-05	3.97523509984939e-07	0.000280526276211533	mixture	0.999694477031344	0.7274209	0.936377	20	23	21	7.15	1.869565	8.428571	21.18684	5.391304	34.25714	200	2.55	0.3913043	2.571429	2.226562	1.944737	0.9762846	3.557143	4.933966	0.7626419	2.494949	1.383333	1.772765	0.9539854	0.00649272	0.03941263	0.0001092615	0.953985393197651	mix_prml	1.466273e-05
AL32_cell1_spiketimes.csv	PreferredFace	DistractorObject	PreferredFace+DistractorObject	50	250	59.3159823969542	0.32	0.6991	0.32	2.96319470003681	2.11904761904762	2.20235831114492	0.978559936826027	0.000103337639311203	0.018571881241537	0.00276484429312445	mixture	0.978559936826027	0.8986558	0.9793505	20	22	23	7.15	0.7272727	10.3913	21.18684	1.541126	22.88538	200	2.55	0.8181818	1.956522	2.192308	1.944737	2.822511	3.316206	4.933143	0.7626419	3.449735	1.694949	1.800164	0.4623083	0.0004520197	0.5364107	0.0008290126	0.536410699614149	out_prml	1.466273e-05
AL33_cell1_spiketimes.csv	PreferredFace	DistractorFace	PreferredFace+DistractorFace	50	250	82.3591447051692	0.0125	0.9941	0.0125	6.6099535659007	2.71399176954733	5.12686011904762	0.999999999999998	1.61470403006935e-15	4.8708417856997e-31	3.79902545463963e-23	mixture	0.999999999999998	0.3326482	0.434131	38	37	43	5.973684	0.7297297	2.976744	39.48578	1.98048	15.26135	200	0.9473684	0.6486486	0.7674419	0.9851695	1.618777	1.456456	0.8493909	1.999244	1.708709	2.24537	1.106782	1.623472	0.9919339	0.008066097	7.886287e-26	3.773044e-24	0.991933903336942	mix_prml	2.052855e-32
AL33_cell1_spiketimes.csv	PreferredFace	DistractorObject	PreferredFace+DistractorObject	50	250	87.6450733520345	0.0135	0.9788	0.0135	6.6099535659007	1.98830409356725	6.13724137931034	1	2.07502646123137e-16	6.04321897907766e-27	1.54486240336531e-20	mixture	1	0.3411676	0.5402079	38	39	41	5.973684	0.6923077	3.536585	39.48578	1.376518	21.70488	200	0.9473684	1.205128	1.170732	1.387712	1.618777	2.062078	1.595122	2.718587	1.708709	1.711086	1.3625	1.567234	0.9718695	0.02813046	4.971317e-20	1.446655e-21	0.971869538414172	mix_prml	2.052855e-32
AL34_cell1_spiketimes.csv	PreferredFace	DistractorFace	PreferredFace+DistractorFace	50	250	62.7885097399567	0.2991	0.1912	0.1912	0.709350529709811	0.851851851851852	1.68944099378882	0.0727356216192822	0.705455126139653	2.80949097464e-05	0.221781157331319	intermediate	0.705455126139653	0.8356156	0.7300905	27	28	24	6.185185	0.75	4.666667	4.387464	0.6388889	7.884058	200	1	0.8214286	0.9166667	1.139241	0.8461538	0.744709	0.6014493	1.129402	0.8461538	0.9066023	0.6561265	0.7930912	0.03388687	0.923898	1.465704e-05	0.04220043	0.923898041765188	int_prml	0.859062
AL34_cell1_spiketimes.csv	PreferredFace	DistractorObject	PreferredFace+DistractorObject	50	250	31.8179918421223	0.2995	0.6167	0.2995	0.709350529709811	1.2533692722372	1.64540337711069	0.332986616837529	0.126151379739057	0.000101558634870137	0.540760444788545	single	0.540760444788545	0.8542041	0.8793773	27	29	27	6.185185	1.827586	6.074074	4.387464	2.29064	9.994302	200	1	1.068966	1.259259	1.385542	0.8461538	0.9236453	1.122507	1.48674	0.8461538	0.8640553	0.8914027	0.8584305	0.5184918	0.1199425	0.001638254	0.3599275	0.518491789833176	mix_prml	0.859062
AL35_cell1_spiketimes.csv	PreferredFace	DistractorFace	PreferredFace+DistractorFace	50	250	4.67929561414072	0.1396	0.7523	0.1396	0.88	0.858974358974359	1.23369036027264	0.117916148724409	0.303201354750138	0.000346832050958745	0.578535664474494	single	0.578535664474494	0.6541786	0.7242959	26	25	27	3.153846	1.56	2.925926	2.775385	1.34	3.609687	200	1.269231	0.4	0.7037037	0.9935897	0.8446154	0.3333333	0.4472934	1.029179	0.6654545	0.8333333	0.6356275	0.8286552	0.2726335	0.3731138	0.0005376045	0.3537151	0.373113779398234	int_prml	0.635744
AL35_cell1_spiketimes.csv	PreferredFace	DistractorObject	PreferredFace+DistractorObject	50	250	7.44313042332083	0.1372	0.4997	0.1372	0.88	0.866161616161616	1.05642361111111	0.152353720685993	0.113641617311144	0.000179553481552748	0.73382510852131	single	0.73382510852131	0.8769627	0.8981587	26	25	25	3.153846	1.32	3.84	2.775385	1.143333	4.056667	200	1.269231	0.56	0.92	1.151316	0.8446154	0.59	0.5766667	1.156798	0.6654545	1.053571	0.6268116	0.8038095	0.2070271	0.03292443	0.01946514	0.7405833	0.740583343180464	sing_prml	0.635744
AL36_cell1_spiketimes.csv	PreferredFace	DistractorFace	PreferredFace+DistractorFace	50	250	51.1761696566052	0.6842	0.7978	0.6842	0.56875	1.08333333333333	0.720644411227371	0.136371936068062	0.199758080141995	0.00122155098477632	0.662648432805166	single	0.662648432805166	0.9798004	0.8940222	29	25	28	8.275862	1.96	7.964286	4.706897	2.123333	5.739418	200	4.137931	1.56	3.392857	3.871951	1.694581	1.173333	1.951058	4.267352	0.4095238	0.7521368	0.5750487	0.8816953	0.140587	0.02684744	0.001071129	0.8314945	0.831494473429844	sing_prml	0.966917
AL36_cell1_spiketimes.csv	PreferredFace	DistractorObject	PreferredFace+DistractorObject	50	250	75.9915873907116	0.6832	0.3182	0.3182	0.56875	0.693452380952381	0.840421052631579	0.102270267756432	0.359608350902422	0.00191146724725767	0.536209914093888	single	0.536209914093888	0.9847148	0.852926	29	25	26	8.275862	1.12	7.307692	4.706897	0.7766667	6.141538	200	4.137931	1.08	3.423077	3.6875	1.694581	0.9933333	2.413846	5.25712	0.4095238	0.9197531	0.7051685	1.140528	0.1420902	0.1578558	0.0003402499	0.6997137	0.699713683069965	sing_prml	0.966917
AL37_cell1_spiketimes.csv	PreferredFace	DistractorFace	PreferredFace+DistractorFace	50	250	47.5098244932047	0.6993	0.3421	0.3421	1.53076062639821	0.717391304347826	0.91371237458194	0.188812664706713	0.237261655505502	0.00062055741011582	0.573305122377669	single	0.573305122377669	0.9766146	0.8534362	25	25	24	5.96	0.92	5.416667	9.123333	0.66	4.949275	200	1.8	1.28	1.666667	1.976351	1.333333	1.71	1.710145	2.483166	0.7407407	1.335938	1.026087	1.005152	0.1550563	0.1323469	0.0004282167	0.7121686	0.712168621551544	sing_prml	0.04646185
AL37_cell1_spiketimes.csv	PreferredFace	DistractorObject	PreferredFace+DistractorObject	50	250	15.3488818355382	0.7038	0.8272	0.7038	1.53076062639821	1.1487414187643	1.57668711656442	0.210483725529663	0.123586484246068	0.000135776459930514	0.665794013764338	single	0.665794013764338	0.8279992	0.8925776	25	20	26	5.96	2.3	6.269231	9.123333	2.642105	9.884615	200	1.8	1.45	1.653846	2.059859	1.333333	0.9973684	1.515385	2.01333	0.7407407	0.6878403	0.9162791	0.7819292	0.3343179	0.0749015	0.009236849	0.5815438	0.581543764910658	sing_prml	0.04646185
AL38_cell1_spiketimes.csv	PreferredFace	DistractorFace	PreferredFace+DistractorFace	50	250	20.7616896710499	0.9325	0.1592	0.1592	1.65678694158076	3.08712121212121	2.11987704918033	0.353900513207626	0.0545172256540281	0.010155737023441	0.581426524114904	single	0.581426524114904	0.9017263	0.9478457	25	23	25	7.76	3.130435	9.76	12.85667	9.664032	20.69	200	3.08	1.782609	2.44	3.065068	5.076667	2.996047	5.923333	7.59727	1.648268	1.68071	2.427596	1.98293	0.03903567	0.001451533	0.8659713	0.0935415	0.865971292452154	out_prml	0.02267453
AL38_cell1_spiketimes.csv	PreferredFace	DistractorObject	PreferredFace+DistractorObject	50	250	3.17074521097354	0.9341	0.0921	0.0921	1.65678694158076	2.52173913043478	2.06485849056604	0.329814052127277	0.114420967389223	5.35501172721486e-05	0.555711430366228	single	0.555711430366228	0.7727535	0.8479196	25	24	25	7.76	5.25	8.48	12.85667	13.23913	17.51	200	3.08	2.208333	2.32	3.175676	5.076667	3.389493	3.31	6.215291	1.648268	1.534865	1.426724	1.565724	0.5264553	0.1019554	0.04297328	0.328616	0.526455291211869	mix_prml	0.02267453
AL39_cell1_spiketimes.csv	PreferredFace	DistractorFace	PreferredFace+DistractorFace	50	250	21.2029434583482	0.3823	0.4334	0.3823	2.16534090909091	3.83612440191388	1.30075187969925	0.30671402183079	0.0885842373357866	0.00171772268319151	0.602984018150232	single	0.602984018150232	0.915295	0.9232444	21	23	22	8.380952	3.304348	9.5	18.14762	12.67589	12.35714	200	1.666667	1.391304	1.045455	1.704545	3.433333	2.521739	2.997835	4.597902	2.06	1.8125	2.867495	2.157949	0.2164242	0.01843273	0.03058243	0.7345606	0.734560639559154	sing_prml	0.001861744
AL39_cell1_spiketimes.csv	PreferredFace	DistractorObject	PreferredFace+DistractorObject	50	250	50.9867862933828	0.3759	0.3466	0.3466	2.16534090909091	1.83193277310924	1.72228260869565	0.284295385589808	0.107505387744368	0.0032647189410372	0.604934507724787	single	0.604934507724787	0.9596949	0.9210535	21	22	21	8.380952	1.545455	8.761905	18.14762	2.831169	15.09048	200	1.666667	1.454545	1.428571	1.894531	3.433333	1.688312	1.757143	3.471835	2.06	1.160714	1.23	1.466045	0.2028327	0.05242097	0.01649573	0.7282506	0.728250566072721	sing_prml	0.001861744
AL4_cell1_spiketimes.csv	PreferredFace	DistractorFace	PreferredFace+DistractorFace	50	250	57.2446669831836	0.0504	0.6298	0.0504	2.6304347826087	2.31190926275992	2.77830391734826	0.484690568754522	0.03643834258466	0.0259336126482648	0.452937476012553	mixture	0.484690568754522	0.9187875	0.9618824	27	24	24	6.814815	0.9583333	8.416667	17.92593	2.21558	23.38406	200	2.111111	0.2916667	1.583333	1.7	1.717949	0.5634058	2.427536	3.320946	0.8137652	1.931677	1.533181	1.562798	0.01495921	0.0004373137	0.9719274	0.01267604	0.97192744140381	out_prml	1.13434e-05
AL4_cell1_spiketimes.csv	PreferredFace	DistractorObject	PreferredFace+DistractorObject	50	250	56.9122450360175	0.0459	0.6253	0.0459	2.6304347826087	1.57644110275689	1.85569060773481	0.313957819390842	0.0916633965224481	0.00185900238253429	0.592519781704176	single	0.592519781704176	0.9628204	0.9170394	27	22	26	6.814815	0.8636364	6.961538	17.92593	1.361472	12.91846	200	2.111111	0.04545455	1.346154	1.55	1.717949	0.04545455	1.435385	2.822635	0.8137652	1	1.066286	1.456844	0.4227874	0.1254426	0.003457905	0.4483121	0.448312138272765	sing_prml	1.13434e-05
AL40_cell1_spiketimes.csv	PreferredFace	DistractorFace	PreferredFace+DistractorFace	50	250	16.8535764937176	0.0707	0.7988	0.0707	1.32723112128146	1.67569493941554	2.07356459330144	0.102088190818753	0.147211543304065	0.000106435484171842	0.750593830393011	single	0.750593830393011	0.882413	0.8832158	24	24	23	6.333333	2.541667	6.608696	8.405797	4.259058	13.70356	200	5	2.375	3.26087	4.43662	6.26087	4.940217	2.110672	8.695926	1.252174	2.080092	0.6472727	1.568027	0.2024226	0.09496999	0.08200881	0.6205986	0.620598640226675	sing_prml	0.1348814
AL41_cell1_spiketimes.csv	PreferredFace	DistractorFace	PreferredFace+DistractorFace	50	250	28.3959736353744	0.5787	0.3663	0.3663	0.706349206349206	1.02565930149679	1.05349397590361	0.193049901283642	0.42367069579788	1.9694302398675e-05	0.383259708616079	intermediate	0.42367069579788	0.8373892	0.7657423	25	24	26	7.56	2.541667	6.384615	5.34	2.606884	6.726154	200	2.56	1.5	1.884615	2.483333	1.173333	2.521739	1.466154	2.892455	0.4583333	1.681159	0.7779592	0.9317976	0.3775556	0.4396835	6.177078e-05	0.1826992	0.439683462290433	int_prml	0.8506859
AL41_cell1_spiketimes.csv	PreferredFace	DistractorObject	PreferredFace+DistractorObject	50	250	29.1525793307857	0.5792	0.7673	0.5792	0.706349206349206	0.69283950617284	1.5565729234794	0.236787763013649	0.523940620173317	4.929397211776e-06	0.239266687415822	intermediate	0.523940620173317	0.7404935	0.6910881	25	28	23	7.56	2.678571	6.043478	5.34	1.85582	9.407115	200	2.56	1.5	2.652174	2.746711	1.173333	1.296296	2.873518	3.084156	0.4583333	0.8641975	1.083458	0.8982834	0.2163952	0.7324094	2.819973e-05	0.05116725	0.73240937521746	int_prml	0.8506859
AL42_cell1_spiketimes.csv	PreferredFace	DistractorFace	PreferredFace+DistractorFace	50	250	36.0774002030511	0.8877	0.796	0.796	0.882639100030404	1.34090909090909	0.870255957634598	0.00922469399533664	0.76037071460203	1.17317328495386e-05	0.230392859669784	intermediate	0.76037071460203	0.8673168	0.6885853	24	23	23	5.958333	1.217391	4.478261	5.259058	1.632411	3.897233	200	0.5833333	0.6521739	0.6086957	0.7678571	0.6014493	1.055336	1.339921	1.507829	1.031056	1.618182	2.201299	1.570947	0.04755352	0.7679169	3.716649e-05	0.1844924	0.767916928534501	int_prml	0.6237108
AL42_cell1_spiketimes.csv	PreferredFace	DistractorObject	PreferredFace+DistractorObject	50	250	72.8101240118634	0.887	0.3496	0.3496	0.882639100030404	1.23636363636364	0.978260869565217	0.0322503075354271	0.920191120800802	3.16982998692921e-05	0.047526873363902	intermediate	0.920191120800802	0.928225	0.6676974	24	23	24	5.958333	0.2173913	4	5.259058	0.2687747	3.913043	200	0.5833333	0.5217391	0.4166667	0.6338028	0.6014493	0.6245059	0.4275362	0.8425553	1.031056	1.19697	1.026087	1.063492	0.0260727	0.948112	2.515787e-06	0.02581281	0.948111967781912	int_prml	0.6237108
AL43_cell1_spiketimes.csv	PreferredFace	DistractorFace	PreferredFace+DistractorFace	50	250	39.9885490636217	0.5307	0.1788	0.1788	1.95716621253406	1.7772534214252	2.10536902367322	0.113949784477945	0.698538907507197	6.08345200101317e-06	0.187505224562857	intermediate	0.698538907507197	0.6061069	0.707506	26	27	24	14.11538	6.037037	11.70833	27.62615	10.72934	24.65036	200	3.884615	2.111111	2.375	3.49026	8.826154	3.333333	3.11413	8.772108	2.272079	1.578947	1.311213	2.010649	0.03602391	0.94964	9.244254e-06	0.01432687	0.949639982112698	int_prml	0.002881567
AL43_cell1_spiketimes.csv	PreferredFace	DistractorObject	PreferredFace+DistractorObject	50	250	33.5529772850181	0.5332	0.3247	0.3247	1.95716621253406	1.81230769230769	1.15967277685199	0.183109919244288	0.58842183508568	1.12986104390982e-05	0.228456947059593	intermediate	0.58842183508568	0.8086131	0.721639	26	26	24	14.11538	6.5	11.95833	27.62615	11.78	13.86775	200	3.884615	3.5	3.208333	4.424342	8.826154	6.26	3.389493	9.6017	2.272079	1.788571	1.056465	1.736159	0.22655	0.6790478	1.280427e-05	0.09438935	0.679047833647356	int_prml	0.002881567
AL44_cell1_spiketimes.csv	PreferredFace	DistractorFace	PreferredFace+DistractorFace	50	250	20.6127133026514	0.4958	0.6466	0.4958	2.05438596491228	1.15454545454545	1.29156010230179	0.138571395406112	0.615762822565914	8.7838759417231e-06	0.245656998152032	intermediate	0.615762822565914	0.6420865	0.6485394	21	21	18	8.142857	3.142857	6.388889	16.72857	3.628571	8.251634	200	3.714286	2.047619	3.722222	3.916667	3.114286	2.547619	4.918301	6.221751	0.8384615	1.244186	1.321335	1.270826	0.1616316	0.7626199	3.897615e-05	0.07570957	0.762619858815226	int_prml	0.003629797
AL44_cell1_spiketimes.csv	PreferredFace	DistractorObject	PreferredFace+DistractorObject	50	250	13.0677364725208	0.4827	0.2088	0.2088	2.05438596491228	2.64162754303599	1.19186046511628	0.157582215347641	0.177935755942156	0.0001153703291358	0.664366658381067	single	0.664366658381067	0.901249	0.8577219	21	19	21	8.142857	3.736842	8.190476	16.72857	9.871345	9.761905	200	3.714286	1.368421	3.238095	3.52459	3.114286	1.80117	3.890476	6.068135	0.8384615	1.316239	1.201471	1.377326	0.2960478	0.1113812	0.002398793	0.5901722	0.590172213878472	sing_prml	0.003629797
AL46_cell1_spiketimes.csv	PreferredFace	DistractorFace	PreferredFace+DistractorFace	50	250	13.0672892281656	0.1149	0.0306	0.0306	0.472222222222222	0.578947368421053	1.56521739130435	0.0866769692107145	0.198317811902077	5.03758800737933e-05	0.714954843007135	single	0.714954843007135	0.8530964	0.8509474	19	20	24	4	1.2	4	1.888889	0.6947368	6.26087	200	2.421053	0.75	1.666667	2.003968	1.812865	1.460526	2.144928	3.454621	0.7487923	1.947368	1.286957	1.379112	0.1754382	0.1539125	0.008916399	0.6617329	0.661732857847299	sing_prml	0.9702263
AL46_cell1_spiketimes.csv	PreferredFace	DistractorObject	PreferredFace+DistractorObject	50	250	7.39201879654412	0.1189	0.7105	0.1189	0.472222222222222	1.1658692185008	1.37831325301205	0.23514681091424	0.189821726345684	3.05611650728758e-05	0.575000901575003	single	0.575000901575003	0.7277842	0.8082903	19	20	21	4	1.65	3.952381	1.888889	1.923684	5.447619	200	2.421053	0.7	1.619048	1.958333	1.812865	0.8526316	1.547619	2.87959	0.7487923	1.218045	0.9558824	1.176343	0.3631898	0.2158949	0.003924341	0.416991	0.416990978648834	sing_prml	0.9702263
AL47_cell1_spiketimes.csv	PreferredFace	DistractorFace	PreferredFace+DistractorFace	50	250	3.66563870524043	0.5209	0.9162	0.5209	1.78260869565217	1.16727272727273	0.739130434782609	0.126207043425695	0.459520908990652	0.0568620052941227	0.35741004228953	intermediate	0.459520908990652	0.4012896	0.3515884	24	26	24	1.291667	0.4230769	0.6666667	2.302536	0.4938462	0.4927536	200	0.3333333	0.5	0.125	0.4054054	0.4057971	0.42	0.1141304	0.5183265	1.217391	0.84	0.9130435	1.022831	0.2846215	0.4788204	0.01081981	0.2257383	0.478820386381136	int_prml	0.01184232
AL47_cell1_spiketimes.csv	PreferredFace	DistractorObject	PreferredFace+DistractorObject	50	250	8.32316191483378	0.5164	0.3296	0.3296	1.78260869565217	1.24347826086957	1.1304347826087	0.335130020714556	0.551986658676693	0.00717512004479903	0.105708200563951	intermediate	0.551986658676693	0.4910629	0.4378816	24	24	24	1.291667	0.2083333	0.6666667	2.302536	0.259058	0.7536232	200	0.3333333	0.3333333	0.1666667	0.3472222	0.4057971	0.4057971	0.1449275	0.4939358	1.217391	1.217391	0.8695652	1.138028	0.3600706	0.5975808	0.000539708	0.04180884	0.59758083631953	int_prml	0.01184232
AL48_cell1_spiketimes.csv	PreferredFace	DistractorFace	PreferredFace+DistractorFace	50	250	26.0247890395994	0.7053	0.2938	0.2938	1.21212121212121	0.76937618147448	3.33981651376147	0.999982111953165	3.04436816592164e-06	6.55231152485847e-10	1.48430234378309e-05	mixture	0.999982111953165	0.6232327	0.8609289	25	24	26	4.4	0.9583333	4.192308	5.333333	0.7373188	14.00154	200	0.76	0.375	0.8076923	0.8166667	1.19	0.5923913	1.041538	1.498874	1.565789	1.57971	1.289524	1.468285	0.9966388	0.003355968	7.808303e-07	4.467925e-06	0.996638783635257	mix_prml	0.2167283
AL48_cell1_spiketimes.csv	PreferredFace	DistractorObject	PreferredFace+DistractorObject	50	250	27.5451987632292	0.7054	0.7764	0.7054	1.21212121212121	1.6231884057971	2.16129032258065	0.924794107237007	0.0218348631242465	2.45436980499941e-06	0.0533685752689417	mixture	0.924794107237007	0.759633	0.8105922	25	25	24	4.4	0.92	3.875	5.333333	1.493333	8.375	200	0.76	0.52	0.7083333	0.8277027	1.19	0.8433333	0.8242754	1.467338	1.565789	1.621795	1.163683	1.418228	0.8505003	0.1323956	6.937297e-05	0.01703466	0.850500326144886	mix_prml	0.2167283
AL49_cell1_spiketimes.csv	PreferredFace	DistractorFace	PreferredFace+DistractorFace	50	250	17.0566487440426	0.8936	0.351	0.351	1.04298974108451	2.08947368421053	1.75061425061425	0.834470369961221	0.0542128779082985	2.71480975239845e-06	0.111314037320728	mixture	0.834470369961221	0.7330131	0.7738725	24	21	23	3.708333	0.9047619	3.217391	3.867754	1.890476	5.632411	200	0.6666667	0.6190476	0.4782609	0.7352941	0.6666667	0.647619	0.6245059	0.9904522	1	1.046154	1.305785	1.077612	0.8049856	0.1562953	6.343633e-05	0.0386556	0.804985621287247	mix_prml	0.4044309
AL49_cell1_spiketimes.csv	PreferredFace	DistractorObject	PreferredFace+DistractorObject	50	250	26.5324114572158	0.896	0.3129	0.3129	1.04298974108451	2.3968253968254	1.83242059145674	0.803917498542193	0.0367559965038046	3.12109555006272e-05	0.159295293998502	mixture	0.803917498542193	0.8002048	0.8563045	24	22	23	3.708333	0.5454545	3.608696	3.867754	1.307359	6.612648	200	0.6666667	0.5454545	0.5652174	0.7427536	0.6666667	1.212121	0.6205534	1.255461	1	2.222222	1.097902	1.352224	0.6894204	0.1452298	0.0009577254	0.164392	0.68942044859123	mix_prml	0.4044309
AL5_cell1_spiketimes.csv	PreferredFace	DistractorFace	PreferredFace+DistractorFace	50	250	4.87043316338817	0.5762	0.5063	0.5063	1.30812854442344	1.35337650323774	1.45217391304348	0.276020823941549	0.325322708340303	0.00109965913292892	0.39755680858522	single	0.39755680858522	0.5839463	0.6703884	24	24	24	3.833333	1.958333	3.333333	5.014493	2.650362	4.84058	200	0.9166667	0.75	0.8333333	1.041667	1.123188	0.8043478	1.449275	1.716549	1.225296	1.072464	1.73913	1.31831	0.3856212	0.4464627	0.0002836252	0.1676324	0.44646273568011	int_prml	0.1469216
AL5_cell1_spiketimes.csv	PreferredFace	DistractorObject	PreferredFace+DistractorObject	50	250	14.5559633696729	0.5683	0.7034	0.5683	1.30812854442344	1.21212121212121	2.04656084656085	0.751750535130579	0.0386996206534255	2.55675015737757e-05	0.209524276714422	mixture	0.751750535130579	0.7538635	0.8738849	24	23	22	3.833333	1.173913	4.090909	5.014493	1.422925	8.372294	200	0.9166667	0.3913043	1.227273	1.050725	1.123188	0.3399209	1.993506	1.91283	1.225296	0.8686869	1.624339	1.456389	0.8156326	0.06617541	0.003634364	0.1145576	0.815632609940158	mix_prml	0.1469216
AL50_cell1_spiketimes.csv	PreferredFace	DistractorFace	PreferredFace+DistractorFace	50	250	12.6377987855925	0.1765	0.1308	0.1308	0.61875	1.87301587301587	2.18923933209647	0.719488751951884	0.0655230913151183	5.37801729150041e-06	0.214982778715706	mixture	0.719488751951884	0.6752295	0.800098	21	19	23	2.285714	0.3684211	2.130435	1.414286	0.6900585	4.664032	200	0.04761905	0.2105263	0.04347826	0.1190476	0.04761905	0.1754386	0.04347826	0.1368088	1	0.8333333	1	0.9193548	0.7334702	0.1920087	0.0007207117	0.07380038	0.733470180385869	mix_prml	0.9025643
AL50_cell1_spiketimes.csv	PreferredFace	DistractorObject	PreferredFace+DistractorObject	50	250	20.4723477387024	0.1735	0.3621	0.1735	0.61875	1	1.75828460038986	0.771616157091049	0.0275600084970566	0.000234405891443086	0.200589428520452	mixture	0.771616157091049	0.7826325	0.8950368	21	16	20	2.285714	0.0625	2.7	1.414286	0.0625	4.747368	200	0.04761905	0.125	0.05	0.0877193	0.04761905	0.1166667	0.05	0.1037751	1	0.9333333	1	0.9464286	0.8399759	0.03328263	0.005284923	0.1214565	0.839975928713189	mix_prml	0.9025643
AL51_cell1_spiketimes.csv	PreferredFace	DistractorFace	PreferredFace+DistractorFace	50	250	12.5430996187796	0.0608	0.5028	0.0608	1.55514705882353	1.33259176863181	1.02056074766355	0.15770271726553	0.731174926819222	0.000868845721801122	0.110253510193447	intermediate	0.731174926819222	0.5594194	0.5404674	29	30	31	4.689655	2.066667	3.451613	7.293103	2.754023	3.522581	200	0.862069	0.9666667	0.6451613	1.027778	0.6945813	0.7229885	0.3698925	0.9332085	0.8057143	0.7479191	0.5733333	0.7263893	0.2243965	0.744372	3.15765e-06	0.03122836	0.744371983618004	int_prml	0.03081081
AL51_cell1_spiketimes.csv	PreferredFace	DistractorObject	PreferredFace+DistractorObject	50	250	62.6057350858284	0.0628	0.5534	0.0628	1.55514705882353	0.944444444444444	1.93703703703704	0.967473486890606	0.0321044646079617	6.38295093291282e-09	0.000422042118481232	mixture	0.967473486890606	0.7342889	0.6024429	29	29	31	4.689655	0.3103448	2.903226	7.293103	0.2931034	5.623656	200	0.862069	0.4137931	0.6129032	0.7865169	0.6945813	0.5369458	0.511828	0.9368616	0.8057143	1.297619	0.8350877	0.9529221	0.23831	0.7616577	1.997318e-09	3.228911e-05	0.761657678642444	int_prml	0.03081081
AL52_cell1_spiketimes.csv	PreferredFace	DistractorFace	PreferredFace+DistractorFace	50	250	6.98078534515676	0.8754	0.2411	0.2411	0.995213402473075	1.15204678362573	0.927469135802469	0.0783772670183231	0.0845288500722106	0.0192631458417386	0.817830737067728	single	0.817830737067728	0.9584109	0.9297035	24	25	25	4.541667	2.28	6.48	4.519928	2.626667	6.01	200	1.375	1.4	1.28	1.689189	1.11413	1.166667	0.7933333	1.559608	0.8102767	0.8333333	0.6197917	0.7386301	0.1011859	0.00246383	0.4814824	0.4148679	0.481482448679266	out_prml	0.467215
AL52_cell1_spiketimes.csv	PreferredFace	DistractorObject	PreferredFace+DistractorObject	50	250	15.1871483651016	0.8777	0.5755	0.5755	0.995213402473075	0.654462242562929	0.547017189079879	0.152091199716886	0.111456665904637	0.000864064119310066	0.735588070259166	single	0.735588070259166	0.9665086	0.9137127	24	24	24	4.541667	1.583333	5.375	4.519928	1.036232	2.940217	200	1.375	0.8333333	0.9166667	1.302083	1.11413	0.5797101	0.6014493	1.251651	0.8102767	0.6956522	0.6561265	0.7690141	0.1324072	0.009354235	0.01116449	0.8470741	0.847074068731784	sing_prml	0.467215
AL53_cell1_spiketimes.csv	PreferredFace	DistractorFace	PreferredFace+DistractorFace	50	250	8.82440585103837	0.9349	0.8805	0.8805	2.38541666666667	1.55944055944056	2.73809523809524	0.960767133843745	0.0132979773225859	7.31259947549931e-07	0.0259341575737219	mixture	0.960767133843745	0.4937024	0.7216821	29	27	25	1.655172	0.4074074	1.4	3.948276	0.6353276	3.833333	200	0.8965517	0.1481481	0.48	0.6481481	1.381773	0.1310541	0.6766667	1.293403	1.541209	0.8846154	1.409722	1.596429	0.9074699	0.08545358	6.039244e-05	0.007016155	0.907469873748932	mix_prml	5.158698e-05
AL53_cell1_spiketimes.csv	PreferredFace	DistractorObject	PreferredFace+DistractorObject	50	250	23.7783598303022	0.936	0.4133	0.4133	2.38541666666667	0.964285714285714	2.59798149705635	0.840623543961333	0.045017950149391	1.35456278065507e-06	0.114357151326495	mixture	0.840623543961333	0.6546446	0.7738261	29	29	30	1.655172	0.06896552	1.366667	3.948276	0.06650246	3.550575	200	0.8965517	0.3448276	0.7333333	0.8238636	1.381773	0.3768473	1.167816	1.576378	1.541209	1.092857	1.592476	1.530717	0.6328941	0.3419646	0.0001790638	0.02496217	0.632894140632136	mix_prml	5.158698e-05
AL54_cell1_spiketimes.csv	PreferredFace	DistractorObject	PreferredFace+DistractorObject	50	250	14.2307661370097	0.581	0.5773	0.5773	0.521269841269841	1.24761904761905	0.952631578947368	0.181426463427713	0.152742889660419	0.00011894913412712	0.66571169777774	single	0.66571169777774	0.9528645	0.8703072	22	22	21	3.409091	0.9090909	3.619048	1.777056	1.134199	3.447619	200	1.409091	1.090909	1.380952	1.615385	0.9199134	0.5627706	0.747619	1.158353	0.6528418	0.515873	0.5413793	0.5736607	0.1546352	0.06424633	0.007121451	0.773997	0.773997012532396	sing_prml	0.9638154
AL55_cell1_spiketimes.csv	PreferredFace	DistractorFace	PreferredFace+DistractorFace	50	250	15.8770141466204	0.2917	0.739	0.2917	1.06060606060606	1.54673721340388	2.18817204301075	0.955833668233433	0.0429097132130919	0.000114226329251698	0.00114239222422326	mixture	0.955833668233433	0.3877843	0.4433543	24	22	25	4.125	1.227273	2.48	4.375	1.898268	5.426667	200	2	0.9545455	1.4	1.830986	1.043478	0.9025974	0.9166667	1.733526	0.5217391	0.9455782	0.6547619	0.7574176	0.7020067	0.2977184	1.046531e-06	0.0002738032	0.702006703637723	mix_prml	0.3822704
AL55_cell1_spiketimes.csv	PreferredFace	DistractorObject	PreferredFace+DistractorObject	50	250	23.6767821285102	0.2892	0.7647	0.2892	1.06060606060606	1.6	1.68347826086957	0.0616658789372305	0.167879055168952	0.000142087591761916	0.770312978302056	single	0.770312978302056	0.8702651	0.8772872	24	23	24	4.125	0.8695652	4.166667	4.375	1.391304	7.014493	200	2	1.347826	1.666667	2.09507	1.043478	2.237154	1.101449	2.311368	0.5217391	1.659824	0.6608696	0.882593	0.1591988	0.1311354	0.007504629	0.7021611	0.702161144850471	sing_prml	0.3822704
AL56_cell1_spiketimes.csv	PreferredFace	DistractorFace	PreferredFace+DistractorFace	50	250	19.0743806390508	0.0016	0.1091	0.0016	1.66666666666667	0.9453125	1.94988344988345	0.860203124579549	0.0732141234054409	1.00087573927683e-06	0.0665817511392706	mixture	0.860203124579549	0.6106894	0.6978233	28	25	23	4.25	1.28	3.391304	7.083333	1.21	6.612648	200	0.9285714	0.84	1	1.151316	1.253968	0.7233333	1	1.531798	1.350427	0.8611111	1	1.064381	0.6930829	0.2909878	7.153003e-06	0.01592213	0.693082903291928	mix_prml	0.01626055
AL56_cell1_spiketimes.csv	PreferredFace	DistractorObject	PreferredFace+DistractorObject	50	250	18.9352053453475	0.0018	0.621	0.0018	1.66666666666667	1.21153846153846	1.17692307692308	0.362218597282746	0.39053119998927	3.17943989480813e-06	0.247247023288089	intermediate	0.39053119998927	0.7242243	0.6830622	28	27	27	4.25	1.333333	3.333333	7.083333	1.615385	3.923077	200	0.9285714	1.074074	0.8518519	1.189024	1.253968	1.378917	0.5156695	1.616606	1.350427	1.28382	0.6053512	1.087686	0.4168658	0.5048356	7.782078e-06	0.0782908	0.504835644278649	int_prml	0.01626055
AL57_cell1_spiketimes.csv	PreferredFace	DistractorFace	PreferredFace+DistractorFace	50	250	10.3317351976331	0.4208	0.2343	0.2343	1.1304347826087	1.80952380952381	1.37868162692847	0.329975525663911	0.28171803534129	4.34390568602686e-05	0.388262999937938	single	0.388262999937938	0.6717571	0.6930847	24	22	24	1.666667	0.2727273	1.291667	1.884058	0.4935065	1.780797	200	0.2916667	0.1363636	0.375	0.3392857	0.3025362	0.2186147	0.4184783	0.4946299	1.037267	1.603175	1.115942	1.166285	0.4111522	0.4385676	0.0001534318	0.1501268	0.43856756367852	int_prml	0.3008662
AL57_cell1_spiketimes.csv	PreferredFace	DistractorObject	PreferredFace+DistractorObject	50	250	15.009139845291	0.4218	0.2135	0.2135	1.1304347826087	1.6031746031746	1.7095652173913	0.849405244808134	0.0986741266166587	4.44840721149827e-06	0.0519161801679957	mixture	0.849405244808134	0.549477	0.5997437	24	22	24	1.666667	0.1363636	1.041667	1.884058	0.2186147	1.780797	200	0.2916667	0.1363636	0.5833333	0.4285714	0.3025362	0.1233766	0.4275362	0.4930124	1.037267	0.9047619	0.7329193	0.9202899	0.6663852	0.3228702	5.194404e-06	0.01073942	0.666385203741598	mix_prml	0.3008662
AL59_cell1_spiketimes.csv	PreferredFace	DistractorFace	PreferredFace+DistractorFace	50	250	5.06584303508806	0.0393	0.505	0.0393	3.00405679513185	0.949579831932773	2.17894736842105	0.509936271140525	0.214582814859827	0.00055038550515322	0.274930528494496	mixture	0.509936271140525	0.5842866	0.6377844	18	18	20	1.611111	0.3888889	1.25	4.839869	0.369281	2.723684	200	1.111111	0.3888889	0.65	0.8928571	0.9281046	0.369281	0.6605263	1.12013	0.8352941	0.9495798	1.016194	1.003636	0.5222636	0.4007019	0.0003051143	0.07672948	0.522263551835022	mix_prml	2.878194e-05
AL6_cell1_spiketimes.csv	PreferredFace	DistractorFace	PreferredFace+DistractorFace	50	250	13.7828778944424	0.1264	0.2619	0.1264	1.17786561264822	0.739130434782609	1.5426731078905	0.732906702364773	0.247148105884833	0.000283315032352151	0.0196618767180414	mixture	0.732906702364773	0.5096217	0.4862871	24	24	28	2.75	0.6666667	1.642857	3.23913	0.4927536	2.534392	200	0.4583333	0.25	0.2142857	0.3782895	1.041667	0.2826087	0.2486772	0.792489	2.272727	1.130435	1.160494	1.675942	0.525318	0.4714762	3.612251e-06	0.003202145	0.525317993871672	mix_prml	0.2521183
AL6_cell1_spiketimes.csv	PreferredFace	DistractorObject	PreferredFace+DistractorObject	50	250	12.0073913511389	0.1218	0.4484	0.1218	1.17786561264822	0.956521739130435	1.66666666666667	0.591587205156336	0.185017629033515	4.15618843545255e-06	0.223391009621714	mixture	0.591587205156336	0.6032491	0.7030949	24	24	25	2.75	0.75	2.2	3.23913	0.7173913	3.666667	200	0.4583333	0.3333333	0.24	0.4280822	1.041667	0.4927536	0.44	1.007777	2.272727	1.478261	1.833333	1.883333	0.5731162	0.3658692	6.012087e-05	0.06095439	0.573116247133717	mix_prml	0.2521183
AL60_cell1_spiketimes.csv	PreferredFace	DistractorFace	PreferredFace+DistractorFace	50	250	79.6206488657402	0.6367	0.0814	0.0814	1.96543778801843	0.914786967418546	1.99712070874862	0.158849219987555	0.0818847429080165	0.0480573685887565	0.711208668515672	single	0.711208668515672	0.9632513	0.9499193	25	22	22	8.68	0.8636364	9.772727	17.06	0.7900433	19.51732	200	1.32	1.181818	1.090909	1.503623	0.8933333	0.8225108	0.5627706	1.175538	0.6767677	0.6959707	0.515873	0.6254429	0.1608823	0.01868911	0.1432081	0.6772204	0.677220428928635	sing_prml	0.003192975
AL60_cell1_spiketimes.csv	PreferredFace	DistractorObject	PreferredFace+DistractorObject	50	250	54.5921972678788	0.6375	0.154	0.154	1.96543778801843	0.505928853754941	2.63354037267081	0.29159056818105	0.0464092875994876	0.0235834209901366	0.638416723229326	single	0.638416723229326	0.9186795	0.9671635	25	24	24	8.68	1.833333	10.5	17.06	0.9275362	27.65217	200	1.32	0.7916667	1.333333	1.438356	0.8933333	0.3460145	0.7536232	1.114203	0.6767677	0.4370709	0.5652174	0.619709	0.03298171	0.003650067	0.9010219	0.06234633	0.901021897620973	out_prml	0.003192975
AL61_cell1_spiketimes.csv	PreferredFace	DistractorFace	PreferredFace+DistractorFace	50	250	22.773581829161	0.3615	0.1044	0.1044	1.79366515837104	0.706896551724138	1.76776165011459	0.733331132002591	0.0425055415268799	3.8401413084733e-05	0.224124925057444	mixture	0.733331132002591	0.7903403	0.8894711	27	30	29	6.296296	2.4	6.448276	11.29345	1.696552	11.39901	200	2.185185	1.066667	1.62069	2.005814	2.002849	0.4091954	1.315271	2.179378	0.916558	0.3836207	0.8115502	0.8692242	0.6493512	0.09226818	0.002129677	0.256251	0.649351160416753	mix_prml	0.007738839
AL61_cell1_spiketimes.csv	PreferredFace	DistractorObject	PreferredFace+DistractorObject	50	250	49.2456687695577	0.3667	0.6813	0.3667	1.79366515837104	0.969387755102041	2.21987951807229	0.996666074177176	0.000796634180704932	5.14177177650674e-07	0.00253677746494168	mixture	0.996666074177176	0.6977157	0.8554785	27	29	29	6.296296	1.206897	5.724138	11.29345	1.169951	12.7069	200	2.185185	0.9655172	1.724138	2.014706	2.002849	0.5344828	1.064039	2.198442	0.916558	0.5535714	0.6171429	0.8729579	0.9478038	0.05138028	1.718384e-06	0.0008141799	0.947803820007448	mix_prml	0.007738839
AL62_cell1_spiketimes.csv	PreferredFace	DistractorFace	PreferredFace+DistractorFace	50	250	33.2656409608131	0.5909	0.4211	0.4211	1.55142857142857	1.10131332082552	1.7454954954955	0.779877501975758	0.103972824356334	6.13551315329211e-06	0.116143538154755	mixture	0.779877501975758	0.7639262	0.7737161	26	27	25	8.615385	3.037037	7.4	13.36615	3.344729	12.91667	200	2.192308	1.111111	2	2.195513	3.441538	1.564103	2.583333	4.187739	1.569825	1.407692	1.291667	1.525927	0.6132512	0.354365	2.073504e-05	0.03236314	0.613251163942917	mix_prml	0.03870178
AL62_cell1_spiketimes.csv	PreferredFace	DistractorObject	PreferredFace+DistractorObject	50	250	42.2926327194335	0.5931	0.2157	0.2157	1.55142857142857	1.82379862700229	1.48667711598746	0.582035699628117	0.417919581185257	4.96546598076574e-07	4.42226400279736e-05	mixture	0.582035699628117	0.5400424	0.427716	26	24	23	8.615385	2.375	5.043478	13.36615	4.331522	7.498024	200	2.192308	1.875	2.434783	2.705479	3.441538	2.809783	4.166008	5.339136	1.569825	1.498551	1.711039	1.578762	0.1495454	0.8504498	1.601069e-09	4.86274e-06	0.850449760344255	int_prml	0.03870178
AL63_cell1_spiketimes.csv	PreferredFace	DistractorFace	PreferredFace+DistractorFace	50	250	17.9992805154111	0.7282	0.5776	0.5776	1.62434782608696	1.54492753623188	1.475	0.349422865295909	0.479652744631892	3.05755294541232e-05	0.170893814542744	intermediate	0.479652744631892	0.570232	0.6173441	26	24	21	5.307692	1.875	4	8.621538	2.896739	5.9	200	1.076923	0.8333333	0.5238095	1.038732	1.353846	1.884058	0.6619048	2.097586	1.257143	2.26087	1.263636	1.615496	0.2856586	0.6768965	1.201369e-05	0.03743282	0.676896545891153	int_prml	0.0252277
AL63_cell1_spiketimes.csv	PreferredFace	DistractorObject	PreferredFace+DistractorObject	50	250	29.7871960799732	0.7323	0.8693	0.7323	1.62434782608696	1.47826086956522	1.81770992366412	0.103910485299499	0.19719520680231	0.000105013616298426	0.698789294281892	single	0.698789294281892	0.8503208	0.8591435	26	24	26	5.307692	1.25	5.038462	8.621538	1.847826	9.158462	200	1.076923	1.291667	1.192308	1.480263	1.353846	1.780797	4.001538	3.654605	1.257143	1.378682	3.356129	1.975111	0.2164853	0.2483461	0.003200625	0.531968	0.531968018377746	sing_prml	0.0252277
AL64_cell1_spiketimes.csv	PreferredFace	DistractorFace	PreferredFace+DistractorFace	50	250	133.149958595737	0.4505	0.4177	0.4177	2.66923766816144	0.958333333333333	3.2588141025641	0.748272333742212	0.251727638192012	4.91904430065712e-14	2.80657269229437e-08	mixture	0.748272333742212	0.6736657	0.4857231	26	25	25	8.576923	0.08	4.16	22.89385	0.07666667	13.55667	200	1.846154	0.04	0.76	1.118421	1.335385	0.04	0.5233333	1.857456	0.7233333	1	0.6885965	1.328627	2.83568e-06	0.9999972	1.620747e-19	8.756933e-15	0.999997164319807	int_prml	1.163117e-05
AL64_cell1_spiketimes.csv	PreferredFace	DistractorObject	PreferredFace+DistractorObject	50	250	119.958511062456	0.4525	0.7152	0.4525	2.66923766816144	1.13888888888889	3.67285714285714	0.995144792360902	0.00485520612881887	6.96303607635107e-14	1.51020926464738e-09	mixture	0.995144792360902	0.478609	0.4945051	26	25	26	8.576923	0.24	4.307692	22.89385	0.2733333	15.82154	200	1.846154	0.12	0.8461538	1.185065	1.335385	0.1933333	2.055385	2.627307	0.7233333	1.611111	2.429091	1.773612	2.277218e-05	0.9999772	9.437659e-20	3.677343e-15	0.999977227819072	int_prml	1.163117e-05
AL65_cell1_spiketimes.csv	PreferredFace	DistractorFace	PreferredFace+DistractorFace	50	250	5.25782132337231	0.8157	0.3721	0.3721	1.52	1	1.22360248447205	0.160169683455348	0.11208724072244	7.85724547654393e-05	0.727664503367447	single	0.727664503367447	0.8228619	0.8636779	26	27	24	0.5384615	0.03703704	0.875	0.8184615	0.03703704	1.070652	200	0.1153846	0	0	0.0487013	0.1061538	0	0	0.05927461	0.92	NaN	NaN	0.9736842	0.2312045	0.07404082	0.03787782	0.6568768	0.656876815097807	sing_prml	0.04626148
AL65_cell1_spiketimes.csv	PreferredFace	DistractorObject	PreferredFace+DistractorObject	50	250	5.49329955162569	0.8101	0.3705	0.3705	1.52	1	0.8	0.122856795731901	0.218100121993247	0.000194215881236949	0.658848866393615	single	0.658848866393615	0.748079	0.7426894	26	28	21	0.5384615	0.03571429	0.5714286	0.8184615	0.03571429	0.4571429	200	0.1153846	0.03571429	0.04761905	0.08333333	0.1061538	0.03571429	0.04761905	0.09853604	0.92	1	1	0.9459459	0.2301905	0.2480842	0.001119178	0.5206061	0.520606117347916	sing_prml	0.04626148
AL66_cell1_spiketimes.csv	PreferredFace	DistractorFace	PreferredFace+DistractorFace	50	250	29.5376086113095	0.8733	0.1269	0.1269	1.41818181818182	0.75	1.8998778998779	0.397212538674198	0.0725458264522561	0.000671804434926387	0.52956983043862	single	0.52956983043862	0.8678816	0.9101928	23	25	22	3.043478	0.28	3.545455	4.316206	0.21	6.735931	200	0.3913043	0.68	0.6363636	0.7142857	0.3399209	1.393333	0.8138528	1.339286	0.8686869	2.04902	1.278912	1.5	0.488929	0.05044756	0.03681861	0.4238049	0.48892896462533	mix_prml	0.09209506
AL66_cell1_spiketimes.csv	PreferredFace	DistractorObject	PreferredFace+DistractorObject	50	250	17.3220290345693	0.8765	0.5331	0.5331	1.41818181818182	2.2014652014652	2.02664796633941	0.325563244833669	0.0687911550782549	0.000684172912071409	0.604961427176005	single	0.604961427176005	0.8825139	0.9274274	23	22	24	3.043478	0.5909091	3.875	4.316206	1.300866	7.853261	200	0.3913043	0.5909091	0.75	0.7246377	0.3399209	0.8246753	0.8913043	1.075634	0.8686869	1.395604	1.188406	1.1875	0.4621606	0.03130035	0.1853694	0.3211697	0.462160562757957	mix_prml	0.09209506
AL67_cell1_spiketimes.csv	PreferredFace	DistractorFace	PreferredFace+DistractorFace	50	250	27.8398884996906	0.0701	0.2452	0.0701	0.615796519410977	1.02020202020202	0.802364864864865	0.1649780944352	0.184540183717197	0.000888735266158808	0.649592986581444	single	0.649592986581444	0.9633783	0.8705315	19	19	17	4.368421	0.5789474	4.352941	2.690058	0.5906433	3.492647	200	3.736842	0.8421053	2.529412	2.954545	2.538012	0.4736842	1.889706	4.766414	0.6791862	0.5625	0.747093	1.290598	0.1920329	0.06987638	0.006136809	0.7319539	0.731953885956258	sing_prml	0.8907435
AL67_cell1_spiketimes.csv	PreferredFace	DistractorObject	PreferredFace+DistractorObject	50	250	10.4434821442694	0.0733	0.3301	0.0733	0.615796519410977	1.21052631578947	0.507352941176471	0.161665595699083	0.132008255636545	0.000871330908436577	0.705454817755936	single	0.705454817755936	0.9583045	0.9106844	19	20	18	4.368421	1.6	5.333333	2.690058	1.936842	2.705882	200	3.736842	1	2.944444	3.157895	2.538012	0.9473684	1.46732	4.63757	0.6791862	0.9473684	0.4983352	1.174851	0.1638121	0.0190141	0.04854995	0.7686238	0.768623845108297	sing_prml	0.8907435
AL68_cell1_spiketimes.csv	PreferredFace	DistractorFace	PreferredFace+DistractorFace	50	250	8.86992149682297	0.0984	0.0667	0.0667	1.79166666666667	1.76190476190476	1.90264877880977	0.875711015806755	0.0977469043291678	0.000641850639218918	0.0259002292248584	mixture	0.875711015806755	0.5120442	0.524544	20	22	20	9.6	5.5	7.65	17.2	9.690476	14.55526	200	3	3.454545	2.8	3.870968	3.789474	2.831169	3.642105	5.261766	1.263158	0.8195489	1.300752	1.087432	0.7175385	0.2758456	8.568765e-06	0.006607372	0.717538492645812	mix_prml	0.01817077
AL68_cell1_spiketimes.csv	PreferredFace	DistractorObject	PreferredFace+DistractorObject	50	250	40.9415185514132	0.0968	0.7902	0.0968	1.79166666666667	1.45094339622642	1.10832625318607	0.138102309860428	0.193668388481321	0.00139141068055193	0.666837890977698	single	0.666837890977698	0.9640055	0.8867656	20	21	23	9.6	2.52381	9.304348	17.2	3.661905	10.31225	200	3	1.238095	2.608696	2.851562	3.789474	1.990476	3.249012	5.429998	1.263158	1.607692	1.245455	1.523375	0.2179516	0.08034488	0.000940679	0.7007628	0.700762837494665	sing_prml	0.01817077
AL69_cell1_spiketimes.csv	PreferredFace	DistractorFace	PreferredFace+DistractorFace	50	250	12.6727073346644	0.4244	0.629	0.4244	1.33333333333333	0.782608695652174	2.24713958810069	0.895951288790393	0.0255502346394104	1.10356576339452e-06	0.0784973730044331	mixture	0.895951288790393	0.5949875	0.7945746	25	24	24	1.72	0.25	1.583333	2.293333	0.1956522	3.557971	200	1.96	0.5	1.208333	1.541096	2.29	0.6956522	2.346014	3.277802	1.168367	1.391304	1.941529	1.701543	0.8678248	0.1060197	0.0001987503	0.02595666	0.86782484988707	mix_prml	0.1269927
AL69_cell1_spiketimes.csv	PreferredFace	DistractorObject	PreferredFace+DistractorObject	50	250	15.1286710631892	0.4157	0.4596	0.4157	1.33333333333333	0.9	2.16666666666667	0.728229288358383	0.0498858149653796	8.99074342087217e-06	0.221875905932817	mixture	0.728229288358383	0.6861575	0.8267217	25	21	21	1.72	0.1428571	1.714286	2.293333	0.1285714	3.714286	200	1.96	0.0952381	1.047619	1.36194	2.29	0.1904762	0.747619	2.686143	1.168367	2	0.7136364	1.577833	0.8043359	0.1145294	0.00101873	0.08011594	0.804335892202412	mix_prml	0.1269927
AL7_cell1_spiketimes.csv	PreferredFace	DistractorFace	PreferredFace+DistractorFace	50	250	3.19421009807755	0.4915	0.9615	0.4915	1.33714285714286	0.915632754342432	0.974468085106383	0.200512539341674	0.433518112654718	0.0570406924389428	0.308928655564665	intermediate	0.433518112654718	0.4183076	0.3728222	16	14	16	4.375	2.214286	2.9375	5.85	2.027473	2.8625	200	0.625	0.9285714	0.6875	0.923913	0.65	1.148352	1.029167	1.419082	1.04	1.236686	1.49697	1.228758	0.3195531	0.4993091	0.00306032	0.1780775	0.499309074111291	int_prml	0.1697516
AL7_cell1_spiketimes.csv	PreferredFace	DistractorObject	PreferredFace+DistractorObject	50	250	17.0949991491082	0.4899	0.1328	0.1328	1.33714285714286	1.96190476190476	1.96449704142012	0.524524607269478	0.159793256494634	2.04964121720427e-05	0.315661639823716	mixture	0.524524607269478	0.7403209	0.7604022	16	16	14	4.375	0.875	3.714286	5.85	1.716667	7.296703	200	0.625	0.6875	1.142857	1.005435	0.65	0.3625	1.208791	1.154136	1.04	0.5272727	1.057692	0.9183183	0.4861754	0.3931168	0.000538574	0.1201692	0.486175419001296	mix_prml	0.1697516
AL70_cell1_spiketimes.csv	PreferredFace	DistractorFace	PreferredFace+DistractorFace	50	250	11.6756952008438	0.3699	0.3679	0.3679	1.93478260869565	1	3.95959595959596	0.9546537207436	0.0114418253535959	2.57568432453386e-07	0.0339041963343713	mixture	0.9546537207436	0.5064055	0.7389478	17	19	19	1.352941	0.05263158	1.157895	2.617647	0.05263158	4.584795	200	0.05882353	0	0.2105263	0.1136364	0.05882353	0	0.8421053	0.4787458	1	NaN	4	3.37037	0.8529815	0.134921	0.002468457	0.009629114	0.852981461166957	mix_prml	0.01362929
AL70_cell1_spiketimes.csv	PreferredFace	DistractorObject	PreferredFace+DistractorObject	50	250	16.6833029199572	0.371	0	0	1.93478260869565	NaN	5.1304347826087	0.999931699192034	4.83805407511171e-06	1.58227695627782e-08	6.34469311210165e-05	mixture	0.999931699192034	0.473485	0.9185632	17	22	20	1.352941	0	2.3	2.617647	0	11.8	200	0.05882353	0.09090909	0.2	0.1483051	0.05882353	0.08658009	0.2736842	0.2200833	1	0.952381	1.368421	1.187192	NaN	NaN	NaN	NaN	NaN	NaN	NaN
AL71_cell1_spiketimes.csv	PreferredFace	DistractorFace	PreferredFace+DistractorFace	50	250	47.982258644418	0.0982	0.5052	0.0982	2.30724637681159	0.8125	2.0972972972973	0.0951213897317732	0.815060195487893	7.84219808530858e-06	0.0898105725822486	intermediate	0.815060195487893	0.831018	0.5764692	16	17	11	5.75	0.2352941	3.363636	13.26667	0.1911765	7.054545	200	1.25	0.4705882	0.8181818	1.051136	0.8666667	0.2647059	0.3636364	0.9406382	0.6933333	0.5625	0.4444444	0.7159019	0.01077459	0.9819127	5.25592e-06	0.007307458	0.98191269246843	int_prml	0.002794665
AL71_cell1_spiketimes.csv	PreferredFace	DistractorObject	PreferredFace+DistractorObject	50	250	21.0822922613271	0.0982	0.0236	0.0236	2.30724637681159	0.363636363636364	1.98104793756968	0.54944385928046	0.145331393078757	5.74991745219127e-05	0.305167248466262	mixture	0.54944385928046	0.7519328	0.7863872	16	12	14	5.75	1	4.928571	13.26667	0.3636364	9.763736	200	1.25	0.75	1.142857	1.339286	0.8666667	1.295455	0.9010989	1.554334	0.6933333	1.727273	0.7884615	0.9284553	0.4766883	0.4116111	0.0002389619	0.1114616	0.47668834652568	mix_prml	0.002794665
AL72_cell1_spiketimes.csv	PreferredFace	DistractorObject	PreferredFace+DistractorObject	50	250	6.74459752562953	0.6943	0.1922	0.1922	0.868217054263566	0.816568047337278	1.66666666666667	0.452148518858869	0.343753216965457	0.00479816733751911	0.199300096838155	mixture	0.452148518858869	0.5424515	0.5762708	19	14	16	4.526316	1.857143	3.4375	3.929825	1.516484	5.729167	200	1.578947	1.785714	1.5	2.015306	2.035088	2.642857	2.8	3.69898	1.288889	1.48	1.866667	1.468354	0.44907	0.4949359	0.000157917	0.05583627	0.494935851061355	int_prml	0.618498
AL73_cell1_spiketimes.csv	PreferredFace	DistractorObject	PreferredFace+DistractorObject	50	250	4.34830902353853	0.2004	0.153	0.153	0.420289855072464	1.62222222222222	1.73372781065089	0.436284674855977	0.243488048173241	0.00279399965451009	0.317433277316272	mixture	0.436284674855977	0.5498155	0.61228	19	19	14	1.210526	0.2631579	0.9285714	0.5087719	0.4269006	1.60989	200	0.2105263	0.2105263	0.2142857	0.2644231	0.2865497	0.1754386	0.6428571	0.5108173	1.361111	0.8333333	3	1.545455	0.4790697	0.3888073	0.001112335	0.1310106	0.479069721868883	mix_prml	0.984431
AL74_cell1_spiketimes.csv	PreferredFace	DistractorFace	PreferredFace+DistractorFace	50	250	6.89531631137135	0.5052	0.6604	0.5052	2.04210526315789	1.35449735449735	0.899313501144165	0.156260906401143	0.105844907623141	0.000782694235919542	0.737111491739796	single	0.737111491739796	0.9015166	0.915677	20	22	20	2.5	0.8181818	3.45	5.105263	1.108225	3.102632	200	1.3	0.4545455	0.75	1.028226	1.168421	0.5454545	0.7236842	1.410051	0.8987854	1.2	0.9649123	1.097075	0.1844168	0.02590711	0.04615386	0.7435222	0.743522224633418	sing_prml	0.004687655
AL74_cell1_spiketimes.csv	PreferredFace	DistractorObject	PreferredFace+DistractorObject	50	250	21.2535498859277	0.4919	0.4557	0.4557	2.04210526315789	0.888888888888889	1.82706766917293	0.355271750252953	0.0962764608279111	0.000278598705653716	0.548173190213482	single	0.548173190213482	0.8611601	0.8873982	20	19	20	2.5	0.1578947	2.8	5.105263	0.1403509	5.115789	200	1.3	0.1578947	0.8	0.9533898	1.168421	0.1403509	0.8	1.419126	0.8987854	0.8888889	1	1.190805	0.4718553	0.09543208	0.01542136	0.4172912	0.471855310025308	mix_prml	0.004687655
AL75_cell1_spiketimes.csv	PreferredFace	DistractorObject	PreferredFace+DistractorObject	50	250	9.9026189387863	0.5869	0.3701	0.3701	1.475	1	0.5625	0.276459983822653	0.264415716500876	4.16430681078868e-05	0.459082656608363	single	0.459082656608363	0.8925126	0.7032403	13	15	13	1.538462	0.06666667	1.230769	2.269231	0.06666667	0.6923077	200	0.4615385	0.2	0.3846154	0.4268293	0.4358974	0.1714286	0.7564103	0.6726372	0.9444444	0.8571429	1.966667	1.260714	0.1944869	0.3444643	0.001337915	0.4597109	0.459710949195249	sing_prml	0.1251078
AL76_cell1_spiketimes.csv	PreferredFace	DistractorFace	PreferredFace+DistractorFace	50	250	28.2469076881844	0.7778	0.3638	0.3638	0.847058823529412	1	1.30434782608696	0.513270174180822	0.240597276737995	1.72396519226047e-05	0.246115309429261	mixture	0.513270174180822	0.7707242	0.7089973	21	21	24	2.428571	0.04761905	1.75	2.057143	0.04761905	2.282609	200	1.047619	0.2380952	0.625	0.7954545	0.647619	0.2904762	0.5923913	0.9440559	0.6181818	1.22	0.9478261	0.9494505	0.3360398	0.5453581	5.871902e-05	0.1185433	0.545358136650901	int_prml	0.65679
AL76_cell1_spiketimes.csv	PreferredFace	DistractorObject	PreferredFace+DistractorObject	50	250	27.0571515737694	0.7796	0.3614	0.3614	0.847058823529412	1	0.65	0.227970747554872	0.137456729155527	0.0024586146800331	0.632113908609568	single	0.632113908609568	0.9645209	0.8851212	21	20	21	2.428571	0.05	2.666667	2.057143	0.05	1.733333	200	1.047619	0.1	0.6666667	0.766129	0.647619	0.09473684	0.5333333	0.8890799	0.6181818	0.9473684	0.8	0.9283865	0.1862682	0.02845839	0.005867373	0.779406	0.779405994419925	sing_prml	0.65679
AL77_cell1_spiketimes.csv	PreferredFace	DistractorFace	PreferredFace+DistractorFace	50	250	15.5412822592022	0.5372	0.7289	0.5372	0.6575	1.23214285714286	1.47375886524823	0.28209013550188	0.160399378830374	8.76625530813712e-05	0.557422823114665	single	0.557422823114665	0.9422495	0.8350691	17	17	16	2.941176	0.4117647	2.9375	1.933824	0.5073529	4.329167	200	0.8823529	0.05882353	0.8125	0.725	0.7352941	0.05882353	0.9625	1.089923	0.8333333	1	1.184615	1.202674	0.2378284	0.1727327	0.007144702	0.5822942	0.582294182386472	sing_prml	0.8381004
AL77_cell1_spiketimes.csv	PreferredFace	DistractorObject	PreferredFace+DistractorObject	50	250	16.2194025540786	0.538	0.5681	0.538	0.6575	0.769230769230769	1.43615494978479	0.428051921659636	0.235116731040859	1.35221377384998e-05	0.336817825161767	mixture	0.428051921659636	0.7545633	0.7340572	17	14	18	2.941176	0.2857143	2.277778	1.933824	0.2197802	3.271242	200	0.8823529	0.4285714	1.277778	1.122449	0.7352941	0.4175824	0.5653595	1.057611	0.8333333	0.974359	0.4424552	0.7537879	0.4077336	0.4607854	0.0002898583	0.1311911	0.460785415692785	int_prml	0.8381004
AL78_cell1_spiketimes.csv	PreferredFace	DistractorFace	PreferredFace+DistractorFace	50	250	7.00036022665597	0.2033	0.4885	0.2033	2.30612244897959	0.857142857142857	4.16666666666667	0.979442092360723	0.0166150420185805	0.000311405713576778	0.00363145990712006	mixture	0.979442092360723	0.318729	0.4329318	15	8	13	2.333333	0.25	1.153846	5.380952	0.2142857	4.807692	200	0.6	0.375	0.5384615	0.6597222	0.5428571	0.5535714	0.4358974	0.7576885	0.9047619	1.47619	0.8095238	0.918797	0.7587739	0.2398743	0.0001474275	0.001204363	0.758773948799616	mix_prml	0.003647701
AL78_cell1_spiketimes.csv	PreferredFace	DistractorObject	PreferredFace+DistractorObject	50	250	11.7415738060441	0.2082	0.3587	0.2082	2.30612244897959	1	1.18333333333333	0.273443850630495	0.603399647985741	0.00618616304747151	0.116970338336293	intermediate	0.603399647985741	0.531302	0.4642021	15	10	11	2.333333	0.1	1.090909	5.380952	0.1	1.290909	200	0.6	0.1	0.4545455	0.5208333	0.5428571	0.1	0.4727273	0.6584821	0.9047619	1	1.04	1.011429	0.2238736	0.7415663	0.0002571943	0.03430289	0.741566317090945	int_prml	0.003647701
AL79_cell1_spiketimes.csv	PreferredFace	DistractorFace	PreferredFace+DistractorFace	50	250	48.562665670531	0.9065	0.2093	0.2093	1.0994623655914	1.58333333333333	0.755281690140845	0.290852617508487	0.403675367216459	0.00130611476210378	0.30416590051295	intermediate	0.403675367216459	0.9241763	0.7562091	17	17	17	5.470588	0.1764706	4.176471	6.014706	0.2794118	3.154412	200	0.2352941	0.4117647	0.5294118	0.4901961	0.3161765	0.5073529	0.3897059	0.629902	1.34375	1.232143	0.7361111	1.028	0.3083646	0.4130036	0.000230805	0.278401	0.413003598689454	int_prml	0.3483603
AL79_cell1_spiketimes.csv	PreferredFace	DistractorObject	PreferredFace+DistractorObject	50	250	49.2883179115058	0.9029	0.3648	0.3648	1.0994623655914	1	1.16279069767442	0.17230547876199	0.183938692351883	0.034908771778546	0.608847057107581	single	0.608847057107581	0.9715174	0.8872537	17	15	16	5.470588	0.06666667	5.375	6.014706	0.06666667	6.25	200	0.2352941	0.2	0.5625	0.4166667	0.3161765	0.3142857	0.5291667	0.6205674	1.34375	1.571429	0.9407407	1.191489	0.1806871	0.0532974	0.007247737	0.7587678	0.758767787354212	sing_prml	0.3483603
AL8_cell1_spiketimes.csv	PreferredFace	DistractorFace	PreferredFace+DistractorFace	50	250	19.1993971859326	0.0172	0.6399	0.0172	2.70976849237719	1.36	2.23624595469256	0.985382213997043	0.00163346243544788	3.35321217010819e-06	0.0129809703553387	mixture	0.985382213997043	0.7536263	0.9062306	24	26	28	3.208333	0.6923077	3.678571	8.693841	0.9415385	8.22619	200	0.2083333	0.07692308	0.07142857	0.1442308	0.3460145	0.07384615	0.06878307	0.242726	1.66087	0.96	0.962963	1.34632	0.9860113	0.007820448	0.0005702446	0.005598038	0.986011268866294	mix_prml	1.75017e-05
AL8_cell1_spiketimes.csv	PreferredFace	DistractorObject	PreferredFace+DistractorObject	50	250	23.5978366614784	0.0158	0.6559	0.0158	2.70976849237719	1.74074074074074	3.00854700854701	0.883355749120075	0.0116877044315236	2.30631648070952e-05	0.104933483283594	mixture	0.883355749120075	0.7206582	0.914279	24	28	28	3.208333	0.5714286	3.714286	8.693841	0.994709	11.1746	200	0.2083333	0.1785714	0.3928571	0.328125	0.3460145	0.2261905	1.80291	1.255686	1.66087	1.266667	4.589226	3.061483	0.5751671	0.05351847	0.3429685	0.02834595	0.575167088514047	mix_prml	1.75017e-05
AL80_cell1_spiketimes.csv	PreferredFace	DistractorFace	PreferredFace+DistractorFace	50	250	102.999449928109	0.517	0.492	0.492	1.63104325699746	1.09090909090909	2.41013071895425	0.969286114345892	0.0302789980020791	8.52263165492616e-08	0.000434802425712662	mixture	0.969286114345892	0.7869588	0.6553727	25	23	19	10.48	0.9565217	7.157895	17.09333	1.043478	17.25146	200	1.2	0.7826087	0.8947368	1.212687	2.583333	8.541502	2.099415	6.864117	2.152778	10.91414	2.346405	4.528205	0.04108007	0.9589137	1.347462e-09	6.233771e-06	0.958913692163084	int_prml	0.02636714
AL80_cell1_spiketimes.csv	PreferredFace	DistractorObject	PreferredFace+DistractorObject	50	250	107.920056994429	0.5153	0.045	0.045	1.63104325699746	2.46218487394958	3.52485609628467	0.80830807967258	0.135385854701656	0.000103768193543807	0.0562022974322209	mixture	0.80830807967258	0.8693691	0.7825529	25	18	22	10.48	0.3888889	8.272727	17.09333	0.9575163	29.16017	200	1.2	0.5555556	0.3636364	0.9230769	2.583333	0.8496732	0.5281385	2.357272	2.152778	1.529412	1.452381	2.042969	0.001602148	0.9983418	4.015111e-07	5.56959e-05	0.998341754488829	int_prml	0.02636714
AL82_cell1_spiketimes.csv	PreferredFace	DistractorFace	PreferredFace+DistractorFace	50	250	23.4130928325015	0.8521	0.3671	0.3671	0.928571428571429	1	0.788819875776398	0.195718258169094	0.074343135535362	0.042564066435841	0.687374539859703	single	0.687374539859703	0.9615184	0.9281005	25	26	24	1.68	0.03846154	2.625	1.56	0.03846154	2.070652	200	0.04	0	0	0.01666667	0.04	0	0	0.02083333	1	NaN	NaN	1	0.154469	0.004196723	0.1485363	0.6927981	0.692798060070343	sing_prml	0.562218
AL82_cell1_spiketimes.csv	PreferredFace	DistractorObject	PreferredFace+DistractorObject	50	250	27.966656196327	0.8424	0	0	0.928571428571429	NaN	1.12947658402204	0.153592904558006	0.230885709449268	0.000101727232494224	0.615419658760232	single	0.615419658760232	0.8342057	0.7901694	25	27	23	1.68	0	1.434783	1.56	0	1.620553	200	0.04	0.03703704	0	0.03333333	0.04	0.03703704	0	0.0411036	1	1	NaN	0.9864865	NaN	NaN	NaN	NaN	NaN	NaN	NaN
AL83_cell1_spiketimes.csv	PreferredFace	DistractorFace	PreferredFace+DistractorFace	50	250	39.1574312255619	0.489	0.5858	0.489	2.09746835443038	0.818181818181818	2.47460317460317	0.991426670711472	0.00130289326001547	2.59011781767838e-06	0.00726784591069541	mixture	0.991426670711472	0.723124	0.8708178	21	23	19	3.761905	0.2173913	3.684211	7.890476	0.1778656	9.116959	200	0.04761905	0.3913043	0.2631579	0.297619	0.04761905	0.5217391	0.871345	0.7416475	1	1.333333	3.311111	1.993548	0.9606654	0.0367673	5.387396e-05	0.002513436	0.96066538673668	mix_prml	0.002807904
AL83_cell1_spiketimes.csv	PreferredFace	DistractorObject	PreferredFace+DistractorObject	50	250	17.6798814026451	0.4982	0.6539	0.4982	2.09746835443038	1.48888888888889	2.53720508166969	0.963636007620883	0.0175869431456129	2.12171485012025e-07	0.0187768370620186	mixture	0.963636007620883	0.61441	0.6965718	21	19	20	3.761905	0.7894737	2.9	7.890476	1.175439	7.357895	200	0.04761905	0.2105263	0.25	0.2083333	0.04761905	0.1754386	0.3026316	0.2736582	1	0.8333333	1.210526	1.050847	0.7859219	0.2092957	1.652924e-05	0.004765881	0.785921911506786	mix_prml	0.002807904
AL84_cell1_spiketimes.csv	PreferredFace	DistractorFace	PreferredFace+DistractorFace	50	250	22.9774401528435	0.5301	0.3642	0.3642	1.50877192982456	1	2.31884057971015	0.258958620734299	0.180258709279857	4.68883396268878e-05	0.560735781646217	single	0.560735781646217	0.8881868	0.7998717	16	19	22	2.375	0.05263158	2.090909	3.583333	0.05263158	4.848485	200	0	0	0.04545455	0.02192982	0	0	0.04545455	0.02741228	NaN	NaN	1	1	0.227324	0.5352736	0.004011241	0.2333912	0.535273592260993	int_prml	0.09228156
AL84_cell1_spiketimes.csv	PreferredFace	DistractorObject	PreferredFace+DistractorObject	50	250	25.0185984127704	0.5328	0.3626	0.3626	1.50877192982456	1	3.33454545454545	0.769805932139846	0.019457258544319	0.000775973145065446	0.20996083617077	mixture	0.769805932139846	0.8568886	0.9338763	16	21	26	2.375	0.04761905	3.384615	3.583333	0.04761905	11.28615	200	0	0	0	0	0	0	0	0	NaN	NaN	NaN	NaN	0.004021539	0.0008821473	0.9943461	0.0007501642	0.994346149171633	out_prml	0.09228156
AL85_cell1_spiketimes.csv	PreferredFace	DistractorFace	PreferredFace+DistractorFace	50	250	31.7779368881683	0.6853	0.5234	0.5234	1.02258566978193	2.44642857142857	2.26807760141093	0.225175447374591	0.0898940347924175	0.00235385180612275	0.682576666026869	single	0.682576666026869	0.9387641	0.925826	25	17	22	4.28	0.4117647	4.909091	4.376667	1.007353	11.1342	200	1.04	0.3529412	0.1363636	0.6835938	1.873333	0.3676471	0.2186147	1.633417	1.801282	1.041667	1.603175	1.911565	0.1381489	0.03221618	0.2567313	0.5729037	0.572903672734964	sing_prml	0.430976
AL85_cell1_spiketimes.csv	PreferredFace	DistractorObject	PreferredFace+DistractorObject	50	250	29.8531770955535	0.6933	0.8088	0.6933	1.02258566978193	1.48761904761905	2.24	0.881773191419611	0.0114819820224485	0.000136041960145072	0.106608784597795	mixture	0.881773191419611	0.853645	0.9306583	25	26	26	4.28	0.8076923	5	4.376667	1.201538	11.2	200	1.04	0.5	0.6538462	0.9090909	1.873333	0.9	0.7153846	1.835377	1.801282	1.8	1.094118	1.615132	0.9058981	0.01733955	0.01891561	0.05784673	0.905898108693373	mix_prml	0.430976
AL86_cell1_spiketimes.csv	PreferredFace	DistractorFace	PreferredFace+DistractorFace	50	250	7.48698439665396	0.5364	0	0	1.56804733727811	NaN	1.75524475524476	0.379277503743663	0.131004651602676	3.59778674100012e-05	0.489681866786252	single	0.489681866786252	0.793845	0.7892104	14	15	12	0.9285714	0	1.083333	1.456044	0	1.901515	200	0.3571429	0.1333333	0	0.2134146	0.4010989	0.1238095	0	0.304878	1.123077	0.9285714	NaN	1.142857	NaN	NaN	NaN	NaN	NaN	NaN	NaN
AL87_cell1_spiketimes.csv	PreferredFace	DistractorObject	PreferredFace+DistractorObject	50	250	16.8156671897849	0.054	0.5154	0.054	2.36756756756757	1.97115384615385	1.08070175438596	0.110304156548556	0.289339205397907	5.19323866912134e-05	0.600304705666846	single	0.600304705666846	0.8761884	0.800477	21	17	16	5.285714	1.529412	4.75	12.51429	3.014706	5.133333	200	1.190476	0.7647059	0.8125	1.180556	2.361905	1.941176	0.5625	2.618907	1.984	2.538462	0.6923077	1.774695	0.2137155	0.2876737	0.0007974016	0.4978134	0.497813378136177	sing_prml	0.0005241801
AL88_cell1_spiketimes.csv	PreferredFace	DistractorFace	PreferredFace+DistractorFace	50	250	32.4718594208956	0.2087	0.5301	0.2087	0.462017434620174	0.8	1.95361380798274	0.320399675990886	0.183102547725676	0.000983289536542622	0.495514486746895	single	0.495514486746895	0.9367112	0.8391776	12	11	19	6.083333	0.2727273	5.421053	2.810606	0.2181818	10.59064	200	0.9166667	0.2727273	0.9473684	0.952381	0.8106061	0.2181818	0.8304094	1.128775	0.8842975	0.8	0.8765432	0.9481707	0.1410684	0.577139	0.002527265	0.2792653	0.57713904605048	int_prml	0.9271208
AL88_cell1_spiketimes.csv	PreferredFace	DistractorObject	PreferredFace+DistractorObject	50	250	27.2501798659002	0.2127	0.4871	0.2127	0.462017434620174	1.22222222222222	1.65263157894737	0.228087158451234	0.263852675900258	0.0010279805537427	0.507032185094766	single	0.507032185094766	0.9224561	0.8052798	12	10	11	6.083333	0.4	5.181818	2.810606	0.4888889	8.563636	200	0.9166667	0.4	0.9090909	0.9469697	0.8106061	0.4888889	1.090909	1.272491	0.8842975	1.222222	1.2	1.075	0.2079488	0.3825115	0.004274504	0.4052652	0.405265228848996	sing_prml	0.9271208
AL89_cell1_spiketimes.csv	PreferredFace	DistractorFace	PreferredFace+DistractorFace	50	250	28.486211475072	0.2076	0.4206	0.2076	2.04585537918871	0.954545454545455	1.90894819466248	0.617613116787232	0.176482648904866	5.52175263026407e-06	0.205898712555272	mixture	0.617613116787232	0.7433281	0.730862	22	23	27	2.454545	0.08695652	1.814815	5.021645	0.08300395	3.464387	200	0.7272727	0.1304348	0.1111111	0.3819444	1.350649	0.1185771	0.1025641	0.8643877	1.857143	0.9090909	0.9230769	1.810499	0.3195252	0.6364005	3.146819e-05	0.04404277	0.63640054072936	int_prml	0.003177811
AL89_cell1_spiketimes.csv	PreferredFace	DistractorObject	PreferredFace+DistractorObject	50	250	37.7138578212094	0.2092	0	0	2.04585537918871	NaN	2.2112676056338	0.392607714644054	0.0554902826023943	0.00460723065852748	0.547294772095024	single	0.547294772095024	0.8880021	0.9232168	22	25	22	2.454545	0	3.227273	5.021645	0	7.136364	200	0.7272727	0	0.1818182	0.3623188	1.350649	0	0.1558442	0.877824	1.857143	NaN	0.8571429	1.938235	NaN	NaN	NaN	NaN	NaN	NaN	NaN
AL90_cell1_spiketimes.csv	PreferredFace	DistractorFace	PreferredFace+DistractorFace	50	250	11.399357953131	0.8314	0.4909	0.4909	1.49336870026525	2.44628099173554	2.25294117647059	0.864958856919852	0.0652109430220969	3.15894275940559e-05	0.0697986106304573	mixture	0.864958856919852	0.5204067	0.6600715	27	23	21	2.148148	0.4782609	1.619048	3.207977	1.16996	3.647619	200	0.1851852	0.04347826	0.1428571	0.1584507	0.2336182	0.04347826	0.1285714	0.2200704	1.261538	1	0.9	1.111111	0.7473781	0.2367612	2.228975e-05	0.0158384	0.747378065042284	mix_prml	0.05063436
AL90_cell1_spiketimes.csv	PreferredFace	DistractorObject	PreferredFace+DistractorObject	50	250	12.8044886923357	0.8361	0.7656	0.7656	1.49336870026525	1.31746031746032	1.42148760330579	0.419944696137539	0.167061485186414	7.93635732757481e-06	0.41298588231872	mixture	0.419944696137539	0.8022566	0.7764711	27	22	23	2.148148	0.4090909	1.913043	3.207977	0.538961	2.719368	200	0.1851852	0.04545455	0.3478261	0.2430556	0.2336182	0.04545455	0.2371542	0.2922046	1.261538	1	0.6818182	0.9617706	0.5959231	0.2278065	0.000172759	0.1760976	0.595923138098276	mix_prml	0.05063436
AL91_cell1_spiketimes.csv	PreferredFace	DistractorObject	PreferredFace+DistractorObject	50	250	8.7634819842349	0.1794	0.8111	0.1794	0.461764705882353	1.32467532467532	1.58378378378378	0.206135333686738	0.150287774312053	2.92756764793168e-05	0.64354761632473	single	0.64354761632473	0.7948874	0.8223982	21	23	21	1.619048	0.3043478	1.761905	0.747619	0.4031621	2.790476	200	0.6666667	0.1304348	0.4285714	0.5	0.8333333	0.1185771	0.4571429	0.7714844	1.25	0.9090909	1.066667	1.234375	0.3786129	0.1713517	0.006624717	0.4434106	0.443410626932127	sing_prml	0.9800182
AL92_cell1_spiketimes.csv	PreferredFace	DistractorFace	PreferredFace+DistractorFace	50	250	3.96951604839855	0.6706	0.2725	0.2725	1.73913043478261	1.39130434782609	0.826086956521739	0.0793670526979599	0.257677086356333	0.164993342908297	0.497962518037411	single	0.497962518037411	0.158227	0.188817	24	24	24	0.8333333	0.1666667	0.2083333	1.449275	0.2318841	0.1721014	200	0.125	0.04166667	0.2916667	0.1909722	0.1141304	0.04166667	0.2155797	0.2050934	0.9130435	1	0.7391304	0.8591549	0.2159396	0.1794148	0.1757668	0.4288788	0.428878785140746	sing_prml	0.01536908
AL92_cell1_spiketimes.csv	PreferredFace	DistractorObject	PreferredFace+DistractorObject	50	250	11.2859789643575	0.6613	0	0	1.73913043478261	NaN	0.88	0.115312332780229	0.654573677928599	0.0483359061828033	0.181778083108369	intermediate	0.654573677928599	0.3323506	0.1973401	24	23	26	0.8333333	0	0.1538462	1.449275	0	0.1353846	200	0.125	0.04347826	0.1153846	0.119863	0.1141304	0.04347826	0.1061538	0.137343	0.9130435	1	0.92	0.9166667	NaN	NaN	NaN	NaN	NaN	NaN	NaN
AL93_cell1_spiketimes.csv	PreferredFace	DistractorFace	PreferredFace+DistractorFace	50	250	34.1483211131474	0.966	0.4531	0.4531	1.10165339865279	0.909090909090909	0.5787728026534	0.171895463393732	0.130302380642974	0.0126162105408255	0.685185945422469	single	0.685185945422469	0.9736789	0.9129524	24	23	19	2.958333	0.1304348	3.526316	3.259058	0.1185771	2.040936	200	0.4583333	0.1304348	0.3157895	0.3787879	0.6068841	0.1185771	0.3391813	0.5754662	1.324111	0.9090909	1.074074	1.215385	0.1837729	0.0139496	0.02023433	0.7820431	0.782043130184643	sing_prml	0.3330954
AL93_cell1_spiketimes.csv	PreferredFace	DistractorObject	PreferredFace+DistractorObject	50	250	39.8871316903348	0.9633	0.3658	0.3658	1.10165339865279	1	0.964250248262165	0.170160920343721	0.220934874363858	0.000852019885974508	0.608052185406447	single	0.608052185406447	0.9451693	0.8261179	24	23	20	2.958333	0.04347826	2.65	3.259058	0.04347826	2.555263	200	0.4583333	0.08695652	0.25	0.3358209	0.6068841	0.173913	0.3026316	0.5957429	1.324111	2	1.210526	1.419192	0.2803769	0.1494853	0.00121838	0.5689195	0.568919479617116	sing_prml	0.3330954
AL94_cell1_spiketimes.csv	PreferredFace	DistractorFace	PreferredFace+DistractorFace	50	250	3.28640787402594	0.2327	0.2713	0.2327	0.7	1.35294117647059	1.20444444444444	0.239026843296992	0.252382921513349	0.00214843149851789	0.50644180369114	single	0.50644180369114	0.7428399	0.6786133	21	18	16	1	0.2222222	0.9375	0.7	0.3006536	1.129167	200	0	0.05555556	0	0.02272727	0	0.05555556	0	0.02840909	NaN	1	NaN	1	0.3977634	0.3276463	0.002406124	0.2721841	0.397763430446275	mix_prml	0.8304959
AL94_cell1_spiketimes.csv	PreferredFace	DistractorObject	PreferredFace+DistractorObject	50	250	10.2945425803482	0.2292	0	0	0.7	NaN	2.20168067226891	0.62644510680097	0.11593331831656	2.29938632451021e-05	0.257598581019226	mixture	0.62644510680097	0.564149	0.6941171	21	17	18	1	0	0.7777778	0.7	0	1.712418	200	0	0	0	0	0	0	0	0	NaN	NaN	NaN	NaN	NaN	NaN	NaN	NaN	NaN	NaN	NaN
AL95_cell1_spiketimes.csv	PreferredFace	DistractorFace	PreferredFace+DistractorFace	50	250	20.6508104202272	0.1861	0.727	0.1861	1.12615166548547	1.57272727272727	1.43697478991597	0.235181430505579	0.301400711806928	2.42399606518515e-05	0.463393617726842	single	0.463393617726842	0.7872669	0.7655691	18	21	22	4.611111	1.047619	3.863636	5.19281	1.647619	5.551948	200	1.444444	0.7619048	1.545455	1.557377	0.6143791	1.290476	1.593074	2.01332	0.4253394	1.69375	1.030812	1.034211	0.2889022	0.4860438	0.0003824793	0.2246715	0.486043808566036	int_prml	0.3202969
AL95_cell1_spiketimes.csv	PreferredFace	DistractorObject	PreferredFace+DistractorObject	50	250	12.3447112812301	0.1865	0.337	0.1865	1.12615166548547	1.39130434782609	1.52941176470588	0.530472180417557	0.275681204554753	6.50494541438843e-05	0.193781565573546	mixture	0.530472180417557	0.6266371	0.6304379	18	24	18	4.611111	1.666667	3.555556	5.19281	2.318841	5.437908	200	1.444444	1.208333	2	1.895833	0.6143791	1.650362	1.647059	2.197652	0.4253394	1.365817	0.8235294	0.9273608	0.3854062	0.5454122	0.0001125694	0.06906899	0.545412219900276	int_prml	0.3202969
AL96_cell1_spiketimes.csv	PreferredFace	DistractorFace	PreferredFace+DistractorFace	50	250	4.23105738865174	0.6433	0.8096	0.6433	1.54421768707483	1.08866995073892	1.13809523809524	0.16633491982263	0.192754118668296	3.35620572798841e-05	0.640877399451794	single	0.640877399451794	0.7429111	0.7905328	22	30	29	0.9545455	0.2333333	1.034483	1.474026	0.254023	1.17734	200	0.2272727	0.1666667	0.3793103	0.3240741	0.1839827	0.2126437	0.8866995	0.6944444	0.8095238	1.275862	2.337662	1.714286	0.3472734	0.2140767	0.001126549	0.4375234	0.437523371065484	sing_prml	0.05295008
AL96_cell1_spiketimes.csv	PreferredFace	DistractorObject	PreferredFace+DistractorObject	50	250	11.3973293168981	0.633	0.3661	0.3661	1.54421768707483	1	1.07246376811594	0.278821379270923	0.248839415070405	4.76075313394958e-06	0.472334444905538	single	0.472334444905538	0.6915692	0.7046626	22	27	24	0.9545455	0.03703704	0.75	1.474026	0.03703704	0.8043478	200	0.2272727	0.1111111	0.04166667	0.1541096	0.1839827	0.1025641	0.04166667	0.1712329	0.8095238	0.9230769	1	0.8888889	0.4238706	0.341303	0.0001050341	0.2347214	0.423870584799482	mix_prml	0.05295008
AL97_cell1_spiketimes.csv	PreferredFace	DistractorFace	PreferredFace+DistractorFace	50	250	8.06257639525673	0.8369	0.2564	0.2564	1.20398009950249	1.61805555555556	2.44047619047619	0.910520811495198	0.0617554514381208	0.00273939824201612	0.0249843388246645	mixture	0.910520811495198	0.3763422	0.3552642	25	19	19	2.68	0.8421053	1.473684	3.226667	1.362573	3.596491	200	0.8	0.5263158	0.6842105	0.8531746	1.416667	1.48538	1.116959	2.057732	1.770833	2.822222	1.632479	1.929482	0.8015875	0.1913289	0.0007034612	0.006380067	0.801587548406506	mix_prml	0.2240877
AL97_cell1_spiketimes.csv	PreferredFace	DistractorObject	PreferredFace+DistractorObject	50	250	6.18521174710403	0.8466	0.9202	0.8466	1.20398009950249	1.89230769230769	2.578125	0.747410622196	0.0346035512403722	1.6168658100461e-05	0.217969657905528	mixture	0.747410622196	0.6766849	0.878572	25	27	25	2.68	1.111111	3.2	3.226667	2.102564	8.25	200	0.8	0.3703704	0.48	0.6818182	1.416667	0.7806268	0.4266667	1.379336	1.770833	2.107692	0.8888889	1.618421	0.8022587	0.04596389	0.07048381	0.08129358	0.8022587219446	mix_prml	0.2240877
AL98_cell1_spiketimes.csv	PreferredFace	DistractorFace	PreferredFace+DistractorFace	50	250	5.84228678330371	0.3055	0.5805	0.3055	1.7	1.23611111111111	2.14583333333333	0.704258458267483	0.175693932966731	0.0143079677727307	0.105739640993055	mixture	0.704258458267483	0.3054471	0.3400571	21	25	19	1.666667	0.48	0.8421053	2.833333	0.5933333	1.807018	200	0.2380952	0.16	0.5263158	0.3653846	0.4904762	0.2233333	2.040936	1.304838	2.06	1.395833	3.877778	2.856908	0.6887528	0.2720728	0.003855372	0.03531899	0.688752790169562	mix_prml	0.02612469
AL98_cell1_spiketimes.csv	PreferredFace	DistractorObject	PreferredFace+DistractorObject	50	250	14.3082821076118	0.3158	0.4527	0.3158	1.7	0.904761904761905	2.03759398496241	0.29832102070653	0.131090205778848	3.49622426418716e-05	0.570553811271979	single	0.570553811271979	0.8085539	0.8327533	21	22	20	1.666667	0.1363636	1.75	2.833333	0.1233766	3.565789	200	0.2380952	0.4545455	0.2	0.3769841	0.4904762	0.8311688	0.1684211	0.7880504	2.06	1.828571	0.8421053	1.672326	0.2842565	0.2158049	0.01305114	0.4868875	0.486887457010284	sing_prml	0.02612469
[truncated: 1 more columns]
