# Supplementary material for: Multiple objects evoke fluctuating responses in several regions of the visual pathway
Source: eLife. 2024 Mar 15;13:e91129. doi: 10.7554/eLife.91129 (PMC10942787; doi:10.7554/eLife.91129)
Supplement: Source data 1. — Spreadsheets are included for the analysis output from each dataset. Individual file names indicate which datasets they relate to. [file elife-91129-data1.zip › SchmehlElife_data/Freiwald_MF.csv]

CellId	ACond	BCond	ABCond	SpikeWindowON	SpikeWindowOFF	SepBF	PoisPvalA	PoisPvalB	minPoisPval	FanoA	FanoB	FanoAB	PrMix	PrInt	PrOut	PrSing	WinModel	WinPr	nA	nB	nAB	meanA	meanB	meanAB	varA	varB	varAB	BaseDuration	meanAbase	meanBbase	meanABbase	meanbase_all	varAbase	varBbase	varABbase	varbase_all	FanoAbase	FanoBbase	FanoABbase	Fanobase_all	PrMix_prml	PrInt_prml	PrOut_prml	PrSing_prml	WinPr_prml	WinModel_prml	PoisPvalA_prml	PoisPvalB_prml
Face10_cell1_spiketimes.csv	PreferredFace	DistractorFace	PreferredFace+DistractorFace	50	250	8.58895601121137	0.2752	0.4666	0.2752	0.732142857142857	1.25892857142857	1.28169014084507	0.461203930076179	0.0864870818601924	1.89930799210305e-05	0.452289994983707	mixture	0.461203930076179	33	33	33	1.909091	0.6363636	2.151515	1.397727	0.8011364	2.757576	200	0.09090909	0.3030303	0.2424242	0.2651515	0.08522727	0.342803	0.2518939	0.359462	0.9375	1.13125	1.039062	1.084548	0.3462393	0.07585678	0.00341061	0.5744933	0.574493320763741	sing_prml	0.8643493	0.1492658
Face10_cell1_spiketimes.csv	PreferredFace	DistractorObject	PreferredFace+DistractorObject	50	250	17.2639765589041	0.2642	0.6799	0.2642	0.732142857142857	1.01010101010101	1.55269109000452	0.0302058311387292	0.173225079907184	2.59095111562414e-05	0.79654317944293	single	0.79654317944293	33	34	34	1.909091	0.3529412	1.970588	1.397727	0.3565062	3.059715	200	0.09090909	0.1470588	0.2058824	0.1856436	0.08522727	0.1292335	0.1684492	0.1995668	0.9375	0.8787879	0.8181818	0.86	0.1441673	0.1131676	0.004453493	0.7382116	0.738211573199683	sing_prml	0.8643493	0.4510527
Face100_cell1_spiketimes.csv	PreferredFace	DistractorFace	PreferredFace+DistractorFace	50	250	39.2939230976367	0.5881	0.902	0.5881	1.26416256157635	0.815384615384615	1.62247474747475	0.0156559217953119	0.980099821491685	3.64293423879467e-07	0.00424389241957919	intermediate	0.980099821491685	15	14	13	15.46667	4.642857	10.15385	19.55238	3.785714	16.47436	200	1.333333	0.7857143	0.9230769	1.279762	1.380952	0.9505495	1.076923	1.790251	1.035714	1.20979	1.166667	1.119115	0.00477608	0.9949023	1.906008e-07	0.0003214306	0.994902298342079	int_prml	0.2208703	0.6442872
Face100_cell1_spiketimes.csv	PreferredFace	DistractorObject	PreferredFace+DistractorObject	50	250	75.3748902415287	0.5877	0.2645	0.2645	1.26416256157635	0.982905982905983	1.61487603305785	0.555662880185962	0.151365956468162	0.00318398648150468	0.289787176864371	mixture	0.555662880185962	15	16	12	15.46667	2.4375	13.75	19.55238	2.395833	22.20455	200	1.333333	1.375	1.333333	1.686047	1.380952	1.583333	3.151515	2.893134	1.035714	1.151515	2.363636	1.372742	0.4679868	0.3970947	0.0006265015	0.1342919	0.467986821316157	mix_prml	0.2208703	0.4700398
Face101_cell1_spiketimes.csv	PreferredFace	DistractorFace	PreferredFace+DistractorFace	50	250	59.6981949549575	0.8053	0.2284	0.2284	0.818516812528789	1.08391608391608	0.910714285714286	0.00534256412255266	0.973264080028734	3.72217155084284e-05	0.0213561341332047	intermediate	0.973264080028734	14	12	15	11.92857	1.083333	8	9.763736	1.174242	7.285714	200	0.07142857	0.3333333	0.1333333	0.2134146	0.07142857	0.4242424	0.1238095	0.304878	1	1.272727	0.9285714	1.142857	0.004286265	0.9801456	7.843033e-06	0.01556026	0.980145633453206	int_prml	0.6408873	0.369453
Face101_cell1_spiketimes.csv	PreferredFace	DistractorObject	PreferredFace+DistractorObject	50	250	54.7539446132947	0.8084	0.5809	0.5809	0.818516812528789	1.40909090909091	1.52339901477833	0.0379455608887075	0.949168484121835	3.49276303147501e-06	0.0128824622264265	intermediate	0.949168484121835	14	12	15	11.92857	1.333333	7.733333	9.763736	1.878788	11.78095	200	0.07142857	0.4166667	0.3333333	0.3353659	0.07142857	0.2651515	0.3809524	0.3925305	1	0.6363636	1.142857	0.9363636	0.008109688	0.9910324	4.114622e-07	0.0008574568	0.991032443918742	int_prml	0.6408873	0.1607314
Face102_cell1_spiketimes.csv	PreferredFace	DistractorFace	PreferredFace+DistractorFace	50	250	46.9158906457261	0.3451	0.3657	0.3451	0.954684629516228	1	1.39316239316239	0.170732215799309	0.807469114862981	4.13617014459317e-07	0.0217982557206959	intermediate	0.807469114862981	24	28	25	2.958333	0.03571429	1.56	2.824275	0.03571429	2.173333	200	0.125	0.1428571	0.16	0.1785714	0.201087	0.2751323	0.3066667	0.3994361	1.608696	1.925926	1.916667	1.789474	0.04618938	0.9517572	9.110529e-08	0.00205332	0.951757210243779	int_prml	0.5228039	0.4637948
Face102_cell1_spiketimes.csv	PreferredFace	DistractorObject	PreferredFace+DistractorObject	50	250	47.0277305332989	0.3389	0	0	0.954684629516228	NaN	1.02777777777778	0.0949813449964531	0.849422033599007	5.32657426829744e-06	0.0555912948302718	intermediate	0.849422033599007	24	25	25	2.958333	0	1.68	2.824275	0	1.726667	200	0.125	0.08	0.08	0.1182432	0.201087	0.07666667	0.07666667	0.178464	1.608696	0.9583333	0.9583333	1.207436	NaN	NaN	NaN	NaN	NaN	NaN	NaN	NaN
Face103_cell1_spiketimes.csv	PreferredFace	DistractorFace	PreferredFace+DistractorFace	50	250	13.5911216074526	0.0489	0.8766	0.0489	0.553203997648442	1.21428571428571	1.17569786535304	0.265940694482206	0.526932187050768	0.000159409190406247	0.20696770927662	intermediate	0.526932187050768	22	22	22	3.681818	1.090909	2.636364	2.036797	1.324675	3.099567	200	0.5	0.3636364	0.09090909	0.3977273	1.309524	1.290043	0.08658009	1.401879	2.619048	3.547619	0.952381	2.81978	0.2688076	0.670443	3.531879e-05	0.06071408	0.670442978632539	int_prml	0.9493784	0.2261585
Face103_cell1_spiketimes.csv	PreferredFace	DistractorObject	PreferredFace+DistractorObject	50	250	37.0473387767472	0.0533	0.3316	0.0533	0.553203997648442	1.22857142857143	1.6547192353644	0.345601582466207	0.066679559945911	0.0241094299990316	0.563609427588851	single	0.563609427588851	22	22	19	3.681818	0.2272727	4.894737	2.036797	0.2792208	8.099415	200	0.5	0.1818182	0.2105263	0.3769841	1.309524	0.1558442	0.2865497	0.9392601	2.619048	0.8571429	1.361111	1.993209	0.3383015	0.01356513	0.1908051	0.4573283	0.457328277446223	sing_prml	0.9493784	0.2141779
Face104_cell1_spiketimes.csv	PreferredFace	DistractorFace	PreferredFace+DistractorFace	50	250	54.4931062900416	0.1398	0.5045	0.1398	1.4656332260895	1.76011994002998	2.17391304347826	0.67701872097162	0.0363148445082908	0.000897881808196268	0.285768552711893	mixture	0.67701872097162	27	24	24	9.740741	2.416667	10.25	14.27635	4.253623	22.28261	200	0.8148148	0.6666667	0.6666667	0.9	1.464387	1.536232	1.362319	2.219595	1.797203	2.304348	2.043478	1.972973	0.7226926	0.08504565	0.008474974	0.1837868	0.7226925947929	mix_prml	0.05919671	0.01356052
Face104_cell1_spiketimes.csv	PreferredFace	DistractorObject	PreferredFace+DistractorObject	50	250	85.2541017198882	0.1394	0.6903	0.1394	1.4656332260895	0.821548821548821	1.57951864086833	0.144351718703761	0.039384258680012	0.383492832016357	0.43277119059987	single	0.43277119059987	27	28	27	9.740741	1.571429	12.07407	14.27635	1.291005	19.07123	200	0.8148148	1.25	0.7777778	1.189024	1.464387	3.527778	1.179487	3.236977	1.797203	2.822222	1.516484	2.177904	0.08610023	0.0008369689	0.6395744	0.2734884	0.639574404159822	out_prml	0.05919671	0.7280816
Face105_cell1_spiketimes.csv	PreferredFace	DistractorObject	PreferredFace+DistractorObject	50	250	20.9323541871713	0.0803	0.6665	0.0803	0.6	0.846153846153846	1.57338820301783	0.631315801451493	0.35887577030441	6.62615788016711e-05	0.00974216666529476	mixture	0.631315801451493	26	27	28	2	0.1851852	0.9642857	1.2	0.1566952	1.517196	200	0.2307692	0.3703704	0.3928571	0.4166667	0.1846154	0.3960114	0.6917989	0.6640625	0.8	1.069231	1.760943	1.275	0.3480356	0.6507751	6.331263e-07	0.001188691	0.650775118846008	int_prml	0.9413826	0.6886967
Face106_cell1_spiketimes.csv	PreferredFace	DistractorFace	PreferredFace+DistractorFace	50	250	65.3713819602663	0.069	0.5833	0.069	0.794573643410853	0.976	1.14124429497958	0.358324110721644	0.253290607865556	0.00105902383394606	0.387326257578854	single	0.387326257578854	25	21	24	8.6	1.190476	7.541667	6.833333	1.161905	8.606884	200	0.64	0.8571429	0.5416667	0.8392857	0.74	0.8285714	0.5199275	1.07434	1.15625	0.9666667	0.9598662	1.024052	0.3832989	0.2180569	0.0003075207	0.3983367	0.398336667090091	sing_prml	0.7482587	0.4882926
Face106_cell1_spiketimes.csv	PreferredFace	DistractorObject	PreferredFace+DistractorObject	50	250	52.4289847547596	0.072	0.8543	0.072	0.794573643410853	1.45217391304348	0.606907059421026	0.195853615109762	0.281487180853579	0.000856644020007831	0.521802560016652	single	0.521802560016652	25	24	23	8.6	1.875	7.782609	6.833333	2.722826	4.72332	200	0.64	0.625	0.3478261	0.6770833	0.74	0.7663043	0.4189723	1.009573	1.15625	1.226087	1.204545	1.192849	0.2291303	0.08209948	0.0004883905	0.6882818	0.688281823062007	sing_prml	0.7482587	0.07434582
Face107_cell1_spiketimes.csv	PreferredFace	DistractorFace	PreferredFace+DistractorFace	50	250	37.8520031511797	0.5863	0.4579	0.4579	0.930769230769231	1.11111111111111	1.27697262479871	0.513253052766176	0.422649239771133	1.77641194432056e-06	0.0640959310507476	mixture	0.513253052766176	27	22	28	3.703704	0.2727273	2.464286	3.447293	0.3030303	3.146825	200	0.1111111	0.4090909	0.1428571	0.2597403	0.1794872	0.7294372	0.1269841	0.5073052	1.615385	1.783069	0.8888889	1.5625	0.2964611	0.6927107	8.960441e-07	0.01082729	0.692710713329257	int_prml	0.56453	0.3264665
Face107_cell1_spiketimes.csv	PreferredFace	DistractorObject	PreferredFace+DistractorObject	50	250	8.14663533385809	0.5809	0.7928	0.5809	0.930769230769231	1.37037037037037	1.89025974025974	0.522963547214619	0.0949223643750721	1.19750336059609e-05	0.382102113376703	mixture	0.522963547214619	27	28	29	3.703704	1.678571	3.793103	3.447293	2.300265	7.169951	200	0.1111111	0.1071429	0.137931	0.1488095	0.1794872	0.09920635	0.1945813	0.2411431	1.615385	0.9259259	1.410714	1.296386	0.7014854	0.1305487	0.002076838	0.1658891	0.701485393516027	mix_prml	0.56453	0.09506746
Face108_cell1_spiketimes.csv	PreferredFace	DistractorFace	PreferredFace+DistractorFace	50	250	41.9348777724086	0.3124	0.0438	0.0438	1.42307692307692	1.81571428571429	2.11985898942421	0.208974018771785	0.0952655056625037	0.00119786210169487	0.694562613464016	single	0.694562613464016	27	26	24	11.62963	4.307692	12.33333	16.54986	7.821538	26.14493	200	1	1.576923	1.458333	1.672078	2.769231	4.333846	3.128623	5.288256	2.769231	2.748293	2.145342	2.530148	0.3362695	0.04404307	0.07201091	0.5476766	0.547676559045602	sing_prml	0.07475385	0.00754078
Face108_cell1_spiketimes.csv	PreferredFace	DistractorObject	PreferredFace+DistractorObject	50	250	38.5564395380402	0.3224	0.027	0.027	1.42307692307692	1.83817663817664	1.89141205615194	0.588797654460509	0.0569741703330142	0.000281939364743222	0.353946235841733	mixture	0.588797654460509	27	28	29	11.62963	4.642857	11.93103	16.54986	8.534392	22.5665	200	1	0.8928571	0.7931034	1.116071	2.769231	1.951058	1.884236	3.351576	2.769231	2.185185	2.375776	2.40241	0.501934	0.07621714	0.009357254	0.4124916	0.501933987976179	mix_prml	0.07475385	0.00501873
Face109_cell1_spiketimes.csv	PreferredFace	DistractorFace	PreferredFace+DistractorFace	50	250	34.9157448927422	0.9588	0.9176	0.9176	0.975	1.47321428571429	2.18912529550827	0.965359153876745	0.0226277808900338	1.84294625267258e-07	0.0120128809385963	mixture	0.965359153876745	27	29	28	4.444444	0.8275862	3.357143	4.333333	1.219212	7.349206	200	0.1851852	0.03448276	0.1428571	0.1488095	0.1566952	0.03448276	0.5714286	0.3917456	0.8461538	1	4	2.106024	0.611529	0.3865803	1.053213e-06	0.001889735	0.611528956843615	mix_prml	0.4992395	0.05093583
Face109_cell1_spiketimes.csv	PreferredFace	DistractorObject	PreferredFace+DistractorObject	50	250	38.1567324102964	0.9571	0.392	0.392	0.975	2.37267080745342	1.77075098814229	0.624762818387066	0.151701911430983	1.79958440627434e-05	0.223517274337888	mixture	0.624762818387066	27	24	24	4.444444	0.5833333	3.666667	4.333333	1.384058	6.492754	200	0.1851852	0.1666667	0.125	0.2	0.1566952	0.4057971	0.1141304	0.339527	0.8461538	2.434783	0.9130435	1.358108	0.418225	0.4856618	0.000109497	0.09600369	0.485661771548537	int_prml	0.4992395	0.000223434
Face11_cell1_spiketimes.csv	PreferredFace	DistractorFace	PreferredFace+DistractorFace	50	250	9.1133444561813	0.215	0.0481	0.0481	0.384444444444444	0.497164461247637	0.340153452685422	0.0296590057851738	0.56946183110707	0.000814753184277395	0.400064409923479	intermediate	0.56946183110707	26	24	24	2.769231	0.9583333	2.125	1.064615	0.4764493	0.7228261	200	0.1923077	0.375	0.2916667	0.3547297	0.2415385	0.4184783	0.3025362	0.4931623	1.256	1.115942	1.037267	1.112198	0.1184056	0.578102	0.0001389129	0.3033535	0.578101966371846	int_prml	0.9975738	0.9782984
Face11_cell1_spiketimes.csv	PreferredFace	DistractorObject	PreferredFace+DistractorObject	50	250	6.26958521277714	0.215	0.8799	0.215	0.384444444444444	1.30048076923077	0.683535281539558	0.0798441243241013	0.315524402582756	0.000217863605855906	0.604413609487287	single	0.604413609487287	26	27	24	2.769231	1.185185	2.541667	1.064615	1.541311	1.737319	200	0.1923077	0.5185185	0.375	0.4545455	0.2415385	0.5669516	0.5923913	0.7363935	1.256	1.093407	1.57971	1.296053	0.2061196	0.3172915	0.0009882105	0.4756007	0.475600717277654	sing_prml	0.9975738	0.1398104
Face110_cell1_spiketimes.csv	PreferredFace	DistractorFace	PreferredFace+DistractorFace	50	250	23.5936066921566	0.9178	0.7544	0.7544	1.50918918918919	1.11594202898551	1.28912071535022	0.11109952833144	0.210267981183879	6.45565205847462e-05	0.678567933964096	single	0.678567933964096	26	24	23	2.846154	0.375	2.652174	4.295385	0.4184783	3.418972	200	0.07692308	0.125	0.1304348	0.1369863	0.07384615	0.201087	0.1185771	0.197988	0.96	1.608696	0.9090909	1.15625	0.2939952	0.2031928	0.0005839961	0.502228	0.502227984855413	sing_prml	0.04914689	0.3168527
Face110_cell1_spiketimes.csv	PreferredFace	DistractorObject	PreferredFace+DistractorObject	50	250	28.5004168597203	0.917	0.6281	0.6281	1.50918918918919	0.782608695652174	0.832298136645963	0.191477330122848	0.150490504416757	0.000408173908319121	0.657623991552076	single	0.657623991552076	26	24	24	2.846154	0.25	2.916667	4.295385	0.1956522	2.427536	200	0.07692308	0.4583333	0.1666667	0.2871622	0.07384615	1.302536	0.2318841	0.836785	0.96	2.841897	1.391304	2.331185	0.1837144	0.04852618	0.0009490447	0.7668103	0.766810334160332	sing_prml	0.04914689	0.7574893
Face111_cell1_spiketimes.csv	PreferredFace	DistractorFace	PreferredFace+DistractorFace	50	250	42.7641457672485	0.1978	0.4919	0.1978	0.910958904109589	1.1606648199446	0.979109400769654	0.268900681761017	0.186303612311637	0.00119360938434551	0.543602096543001	single	0.543602096543001	23	20	18	6.347826	0.95	5.944444	5.782609	1.102632	5.820261	200	0.5652174	0.6	0.5	0.6967213	0.256917	0.6736842	0.3823529	0.6523224	0.4545455	1.122807	0.7647059	0.7490196	0.3265319	0.1259829	0.001783622	0.5457017	0.545701660160836	sing_prml	0.580469	0.2816447
Face111_cell1_spiketimes.csv	PreferredFace	DistractorObject	PreferredFace+DistractorObject	50	250	49.9559856272396	0.1887	0.4744	0.1887	0.910958904109589	0.775	1.08914728682171	0.0765621403160011	0.778439761715716	2.22014051127625e-05	0.14497589656317	intermediate	0.778439761715716	23	21	19	6.347826	0.7619048	4.526316	5.782609	0.5904762	4.929825	200	0.5652174	0.4761905	0.8421053	0.7738095	0.256917	0.2619048	0.9181287	0.7272465	0.4545455	0.55	1.090278	0.751861	0.05521872	0.8837003	2.232983e-05	0.06105868	0.883700265120486	int_prml	0.580469	0.7471188
Face12_cell1_spiketimes.csv	PreferredFace	DistractorFace	PreferredFace+DistractorFace	50	250	3.6305096923146	0.5266	0.3686	0.3686	0.906666666666667	1	0.92	0.148656692289244	0.367192937106817	0.12037701685594	0.363773353747998	intermediate	0.367192937106817	26	25	26	0.4615385	0.04	0.1153846	0.4184615	0.04	0.1061538	200	0.03846154	0	0.03846154	0.03246753	0.03846154	0	0.03846154	0.04005041	1	NaN	1	0.9868421	0.3405367	0.3123599	0.09943906	0.2476643	0.340536744872965	mix_prml	0.5970209	0.4615973
Face13_cell1_spiketimes.csv	PreferredFace	DistractorFace	PreferredFace+DistractorFace	50	250	11.556337027103	0.0278	0.0116	0.0116	0.412380952380952	0.697947214076246	0.589861751152074	0.0593647777108234	0.519052660191149	6.14247107961078e-05	0.421521137387231	intermediate	0.519052660191149	31	32	32	2.258065	0.6875	1.75	0.9311828	0.4798387	1.032258	200	0.6774194	0.59375	0.625	0.7894737	0.5591398	0.3780242	0.8225806	0.8993561	0.8253968	0.6366723	1.316129	0.9113475	0.1538744	0.5405598	6.311721e-05	0.3055027	0.540559779971343	int_prml	0.9981312	0.8941035
Face13_cell1_spiketimes.csv	PreferredFace	DistractorObject	PreferredFace+DistractorObject	50	250	3.55486452044129	0.0308	0.399	0.0308	0.412380952380952	0.957403651115619	0.853383458646617	0.286021309538932	0.318300319573004	0.00247015864627361	0.39320821224179	single	0.39320821224179	31	30	29	2.258065	1.133333	1.965517	0.9311828	1.085057	1.67734	200	0.6774194	0.4666667	0.5172414	0.6944444	0.5591398	0.3954023	0.4014778	0.7061486	0.8253968	0.8472906	0.7761905	0.8134831	0.2751676	0.4516379	0.0001330449	0.2730615	0.4516378746857	int_prml	0.9981312	0.5305186
Face14_cell1_spiketimes.csv	PreferredFace	DistractorFace	PreferredFace+DistractorFace	50	250	21.6644562270283	0.6993	0.6996	0.6993	0.916314454775993	0.892307692307692	1.37853658536585	0.327297135275115	0.63015357206594	0.00324177763724184	0.0393075150217029	intermediate	0.63015357206594	27	27	26	3.37037	0.7407407	1.576923	3.088319	0.6609687	2.173846	200	0.7777778	0.4444444	0.6153846	0.765625	0.4871795	0.2564103	0.9661538	0.8897844	0.6263736	0.5769231	1.57	0.9297339	0.2788699	0.7131448	5.371013e-05	0.007931621	0.713144799211509	int_prml	0.5860185	0.6216092
Face15_cell1_spiketimes.csv	PreferredFace	DistractorFace	PreferredFace+DistractorFace	50	250	53.0362451689659	0.3399	0.1172	0.1172	1.08340214698596	0.622222222222222	0.92769744160178	0.502454509221648	0.0717209758663613	0.00165911474365663	0.424165400168334	mixture	0.502454509221648	29	31	30	5.965517	1.064516	6.2	6.463054	0.6623656	5.751724	200	0.9655172	0.9354839	0.7333333	1.097222	1.891626	1.129032	0.9609195	2.03047	1.959184	1.206897	1.310345	1.480444	0.6440582	0.0139555	0.0006558055	0.3413305	0.644058188681872	mix_prml	0.3473733	0.9467136
Face15_cell1_spiketimes.csv	PreferredFace	DistractorObject	PreferredFace+DistractorObject	50	250	11.1735099434494	0.3413	0.9535	0.3413	1.08340214698596	1.32083333333333	0.56039298786361	0.0192063481600526	0.217365119201193	3.92398336941422e-05	0.763389292805061	single	0.763389292805061	29	31	30	5.965517	3.096774	5.966667	6.463054	4.090323	3.343678	200	0.9655172	0.7741935	0.9	1.097222	1.891626	0.7806452	0.7827586	1.749571	1.959184	1.008333	0.8697318	1.275636	0.1195846	0.07056145	0.0006935102	0.8091604	0.809160392227237	sing_prml	0.3473733	0.112334
Face16_cell1_spiketimes.csv	PreferredFace	DistractorFace	PreferredFace+DistractorFace	50	250	17.0320368243579	0.4532	0.2639	0.2639	0.909632571996028	0.837837837837838	1.22875816993464	0.351161664810226	0.29751704713259	1.87147671938315e-06	0.351319416580465	single	0.351319416580465	39	38	35	1.358974	0.1842105	1.028571	1.236167	0.1543385	1.263866	200	0.1538462	0.2894737	0.3142857	0.3125	0.3441296	0.3733997	0.4571429	0.6052928	2.236842	1.289926	1.454545	1.54955	0.4742402	0.4095129	1.519831e-05	0.1162317	0.474240212702833	mix_prml	0.629028	0.7455398
Face16_cell1_spiketimes.csv	PreferredFace	DistractorObject	PreferredFace+DistractorObject	50	250	19.5597384337428	0.451	0.6906	0.451	0.909632571996028	0.888888888888889	0.769369369369369	0.0166976531939897	0.284486318343381	9.47998728442261e-06	0.698806548475345	single	0.698806548475345	39	37	38	1.358974	0.1351351	1.184211	1.236167	0.1201201	0.9110953	200	0.1538462	0.2972973	0.2105263	0.2741228	0.3441296	0.4924925	0.2788051	0.5740811	2.236842	1.656566	1.324324	1.675398	0.1395642	0.1960874	6.605215e-05	0.6642824	0.664282380361	sing_prml	0.629028	0.6593436
Face17_cell1_spiketimes.csv	PreferredFace	DistractorFace	PreferredFace+DistractorFace	50	250	4.26672575672842	0.2472	0.5001	0.2472	0.958254269449715	0.993534482758621	1.0073732718894	0.173034233949738	0.385613068714552	0.00188640159232024	0.43946629574339	single	0.43946629574339	32	30	32	3.71875	2.133333	3.28125	3.563508	2.11954	3.305444	200	0.84375	0.7666667	0.84375	1.023936	0.9102823	0.9436782	1.039315	1.477243	1.078853	1.230885	1.23178	1.154168	0.3425609	0.4468919	8.056376e-05	0.2104667	0.446891856483877	int_prml	0.5325204	0.4748626
Face17_cell1_spiketimes.csv	PreferredFace	DistractorObject	PreferredFace+DistractorObject	50	250	13.2843028468009	0.2467	0.9416	0.2467	0.958254269449715	1.55407407407407	0.666066066066066	0.0915155302892805	0.228331161975909	2.04184345307557e-05	0.68013288930028	single	0.68013288930028	32	31	31	3.71875	1.451613	3.580645	3.563508	2.255914	2.384946	200	0.84375	0.9354839	0.8064516	1.077128	0.9102823	1.462366	1.694624	2.069928	1.078853	1.563218	2.101333	1.537369	0.09971752	0.1027296	0.0005338968	0.797019	0.797019019480857	sing_prml	0.5325204	0.02707874
Face18_cell1_spiketimes.csv	PreferredFace	DistractorFace	PreferredFace+DistractorFace	50	250	68.5638416874407	0.1912	0.3981	0.1912	1.31691542288557	1.27586206896552	2.24166666666667	0.495831274921298	0.499964959504901	9.60496033239708e-08	0.00420366952419686	intermediate	0.499964959504901	31	30	31	4.322581	0.1666667	2.580645	5.692473	0.2126437	5.784946	200	0.4516129	0.5333333	0.2903226	0.5298913	0.9892473	0.7402299	0.9462366	1.381652	2.190476	1.387931	3.259259	2.08594	0.01063919	0.9893374	1.616935e-09	2.340931e-05	0.989337401602368	int_prml	0.1147616	0.1462242
Face18_cell1_spiketimes.csv	PreferredFace	DistractorObject	PreferredFace+DistractorObject	50	250	56.0249733167046	0.1912	0.8667	0.1912	1.31691542288557	1.0893300248139	1.31965811965812	0.203339939430238	0.250212012795655	0.00018724082160488	0.546260806952502	single	0.546260806952502	31	32	31	4.322581	0.40625	3.774194	5.692473	0.4425403	4.980645	200	0.4516129	0.40625	0.483871	0.5585106	0.9892473	1.023185	0.8580645	1.465626	2.190476	2.51861	1.773333	2.099334	0.2538188	0.343483	0.0001299322	0.4025683	0.402568303432752	sing_prml	0.1147616	0.3350833
Face19_cell1_spiketimes.csv	PreferredFace	DistractorFace	PreferredFace+DistractorFace	50	250	47.4735878188493	0.8989	0.0613	0.0613	1.00362976406534	3.34666666666667	1.07704353272784	0.089476351688777	0.150775582536843	0.00104048843393512	0.758707577340445	single	0.758707577340445	30	31	32	3.166667	0.1612903	3.21875	3.178161	0.5397849	3.466734	200	0.3333333	0.4193548	0.3125	0.4435484	0.2988506	0.5182796	0.2862903	0.5653927	0.8965517	1.235897	0.916129	1.019763	0.1234059	0.0332313	0.001894988	0.8414678	0.841467829381706	sing_prml	0.4595939	1.605285e-09
Face19_cell1_spiketimes.csv	PreferredFace	DistractorObject	PreferredFace+DistractorObject	50	250	31.958226630027	0.9021	0.8395	0.8395	1.00362976406534	1.3047619047619	1.05589743589744	0.178110944642491	0.0686248012815142	0.0142201416808141	0.73904411239518	single	0.73904411239518	30	31	31	3.166667	0.4516129	4.193548	3.178161	0.5892473	4.427957	200	0.3333333	0.2258065	0.1290323	0.2853261	0.2988506	0.2473118	0.116129	0.3469526	0.8965517	1.095238	0.9	0.9727891	0.1846887	0.00303542	0.1074108	0.7048652	0.70486516624942	sing_prml	0.4595939	0.1225604
Face20_cell1_spiketimes.csv	PreferredFace	DistractorFace	PreferredFace+DistractorFace	50	250	4.27967720058246	0.6123	0.0101	0.0101	1.09188660801564	2.47993447993448	1.59098829972616	0.591621688676728	0.238178156647912	0.00160001786392718	0.168600136811433	mixture	0.591621688676728	32	38	40	3.09375	1.736842	2.575	3.378024	4.307255	4.096795	200	0.46875	0.5789474	0.5	0.6477273	1.224798	1.655761	2.205128	2.658596	2.612903	2.859951	4.410256	3.283599	0.6367807	0.3205543	2.582211e-05	0.04263918	0.636780651187899	mix_prml	0.3316345	1.50583e-06
Face20_cell1_spiketimes.csv	PreferredFace	DistractorObject	PreferredFace+DistractorObject	50	250	33.8933262031393	0.6133	0.9669	0.6133	1.09188660801564	1.16216216216216	1.29178157749586	0.249489637240006	0.296360414755073	1.16994768233298e-05	0.454138248528098	single	0.454138248528098	32	38	38	3.09375	0.5	2.578947	3.378024	0.5810811	3.331437	200	0.46875	0.5	0.3421053	0.5439815	1.224798	0.527027	0.9338549	1.351435	2.612903	1.054054	2.72973	1.987473	0.4446501	0.3564139	3.341044e-05	0.1989026	0.444650067685048	mix_prml	0.3316345	0.2297725
Face21_cell1_spiketimes.csv	PreferredFace	DistractorFace	PreferredFace+DistractorFace	50	250	16.6987229557757	0.1413	0.1859	0.1413	0.694308943089431	0.726984126984127	0.702898550724638	0.0854434473051336	0.280285428776203	1.36200507449278e-05	0.634257503867918	single	0.634257503867918	31	31	29	2.645161	0.6774194	2.37931	1.836559	0.4924731	1.672414	200	0.4516129	0.2903226	0.3103448	0.4395604	0.3892473	0.4795699	0.4359606	0.6726954	0.8619048	1.651852	1.404762	1.224306	0.1312125	0.1870465	0.0003386826	0.6814024	0.681402351602306	sing_prml	0.8931505	0.8608824
Face21_cell1_spiketimes.csv	PreferredFace	DistractorObject	PreferredFace+DistractorObject	50	250	40.2937871465023	0.1449	0.1002	0.1002	0.694308943089431	2.45	1.24117647058824	0.238156080171747	0.0979118729685941	0.00110047740574819	0.66283156945391	single	0.66283156945391	31	31	29	2.645161	0.1290323	2.931034	1.836559	0.316129	3.637931	200	0.4516129	0.2258065	0.3793103	0.4395604	0.3892473	0.1806452	0.3866995	0.4990842	0.8619048	0.8	1.019481	0.9083333	0.3297615	0.027357	0.003934059	0.6389475	0.638947459203146	sing_prml	0.8931505	1.625039e-05
Face22_cell1_spiketimes.csv	PreferredFace	DistractorFace	PreferredFace+DistractorFace	50	250	36.0692022052289	0.0195	0.7379	0.0195	1.40891265597148	3.48965517241379	1.88571428571429	0.33794445474034	0.352584666419035	8.08823591535709e-06	0.30946279060471	intermediate	0.352584666419035	31	30	29	6.032258	1.666667	5	8.498925	5.816092	9.428571	200	0.6451613	0.6666667	0.8275862	0.8888889	0.8365591	1.195402	1.147783	1.623752	1.296667	1.793103	1.386905	1.461376	0.2740987	0.658066	7.843975e-05	0.06775687	0.658066033341616	int_prml	0.06788485	6.281704e-10
Face22_cell1_spiketimes.csv	PreferredFace	DistractorObject	PreferredFace+DistractorObject	50	250	48.7971208416562	0.0195	0.8096	0.0195	1.40891265597148	2.31481481481481	0.708655876143561	0.00930037017375742	0.626533891809707	4.41590685332415e-05	0.364121578948002	intermediate	0.626533891809707	31	28	30	6.032258	1.142857	4.9	8.498925	2.645503	3.472414	200	0.6451613	1.107143	0.8666667	1.081461	0.8365591	2.247354	1.567816	2.386044	1.296667	2.029869	1.809019	1.765053	0.08189647	0.3953244	2.416324e-05	0.522755	0.522754978293864	sing_prml	0.06788485	0.0001228859
Face23_cell1_spiketimes.csv	PreferredFace	DistractorFace	PreferredFace+DistractorFace	50	250	9.94280587769574	0.0417	0.1468	0.0417	0.307342430149448	0.730097087378641	0.626050420168067	0.0694742454283053	0.800072144195581	0.00665708997784138	0.123796520398272	intermediate	0.800072144195581	28	31	29	6.107143	3.322581	4.689655	1.876984	2.425806	2.935961	200	1.392857	1.806452	2.068966	2.201705	1.43254	2.094624	1.780788	2.83744	1.02849	1.159524	0.8607143	1.030997	0.153166	0.7716169	1.665814e-05	0.07520045	0.771616855671222	int_prml	0.9997914	0.8575523
Face23_cell1_spiketimes.csv	PreferredFace	DistractorObject	PreferredFace+DistractorObject	50	250	20.7246855492098	0.0417	0.463	0.0417	0.307342430149448	0.93265306122449	0.720966084275437	0.145769401315231	0.655009438957408	2.89941106148794e-06	0.199218260316299	intermediate	0.655009438957408	28	29	29	6.107143	2.413793	4.793103	1.876984	2.251232	3.455665	200	1.392857	1.655172	1.689655	1.976744	1.43254	1.662562	0.7216749	1.965629	1.02849	1.004464	0.4271137	0.7955017	0.1111671	0.7409076	3.496393e-05	0.1478903	0.74090764556694	int_prml	0.9997914	0.5667625
Face24_cell1_spiketimes.csv	PreferredFace	DistractorFace	PreferredFace+DistractorFace	50	250	13.5390541494475	0.4794	0.2413	0.2413	0.37012987012987	0.81807372175981	1.06456140350877	0.305882003805373	0.653662911855438	0.0032389422147805	0.0372161421244083	intermediate	0.653662911855438	29	30	31	4.551724	1.933333	3.064516	1.684729	1.581609	3.262366	200	1.413793	1.6	1.258065	1.777778	1.536946	1.627586	1.064516	2.176186	1.087108	1.017241	0.8461538	0.9792837	0.2044684	0.7784551	9.414549e-06	0.01706714	0.778455066888441	int_prml	0.9990241	0.7424132
Face25_cell1_spiketimes.csv	PreferredFace	DistractorFace	PreferredFace+DistractorFace	50	250	17.5932095122183	0.5074	0.4154	0.4154	1.24235294117647	0.753812636165577	1.31660692951016	0.448855632178739	0.52018960127089	0.00231025924105268	0.0286445073093181	intermediate	0.52018960127089	26	28	28	3.923077	1.214286	2.214286	4.873846	0.9153439	2.915344	200	1.115385	1.357143	1.107143	1.493902	0.9061538	2.386243	1.728836	2.601814	0.8124138	1.758285	1.561529	1.393298	0.3596133	0.6350947	1.587374e-05	0.00527612	0.635094658540307	int_prml	0.1870784	0.8156231
Face25_cell1_spiketimes.csv	PreferredFace	DistractorObject	PreferredFace+DistractorObject	50	250	9.98042747476135	0.5109	0.2515	0.2515	1.24235294117647	0.553846153846154	0.97078870496592	0.189733002311147	0.610013603487942	0.00093618913239383	0.199317205068518	intermediate	0.610013603487942	26	27	27	3.923077	1.666667	2.925926	4.873846	0.9230769	2.840456	200	1.115385	0.8518519	0.7777778	1.140625	0.9061538	2.361823	0.9487179	2.183297	0.8124138	2.772575	1.21978	1.531299	0.2526233	0.677552	1.246025e-05	0.06981219	0.677552048683778	int_prml	0.1870784	0.9673447
Face26_cell1_spiketimes.csv	PreferredFace	DistractorFace	PreferredFace+DistractorFace	50	250	81.0884098166908	0.8307	0.8977	0.8307	1.30324643384161	1.6	2.04273907910272	0.91623544410359	0.0837132474524552	4.45415191500538e-10	5.13079985395422e-05	mixture	0.91623544410359	39	39	36	5.487179	0.6410256	3.361111	7.151147	1.025641	6.865873	200	0.8205128	0.3846154	1.305556	1.030702	0.9932524	0.5587045	2.675397	2.329801	1.210526	1.452632	2.04924	1.808322	0.06693085	0.9330684	1.052878e-11	7.580836e-07	0.933068396529015	int_prml	0.09981806	0.01084068
Face26_cell1_spiketimes.csv	PreferredFace	DistractorObject	PreferredFace+DistractorObject	50	250	49.5571839685733	0.8306	0.9476	0.8306	1.30324643384161	1.90898345153664	1.33614035087719	0.138258851525404	0.100555714607979	0.000700949691618301	0.760484484174998	single	0.760484484174998	39	37	39	5.487179	1.27027	5.769231	7.151147	2.424925	7.708502	200	0.8205128	1.216216	0.5128205	1.054348	0.9932524	1.785285	0.7300945	1.907656	1.210526	1.467901	1.423684	1.447459	0.2733091	0.01865076	0.002314732	0.7057254	0.705725418717855	sing_prml	0.09981806	0.0008232958
Face28_cell1_spiketimes.csv	PreferredFace	DistractorFace	PreferredFace+DistractorFace	50	250	24.548851747922	0.3804	0.7346	0.3804	0.833998403830806	1.39756592292089	0.909280259199259	0.0331091670971817	0.669107361430734	4.75423385675291e-06	0.297778717238227	intermediate	0.669107361430734	29	30	30	6.172414	2.266667	4.966667	5.147783	3.167816	4.516092	200	1.137931	1.066667	0.9666667	1.320225	1.26601	1.650575	1.412644	2.214473	1.112554	1.547414	1.461356	1.341876	0.1216681	0.6852194	2.214225e-05	0.1930904	0.685219386127576	int_prml	0.7152315	0.07564607
Face28_cell1_spiketimes.csv	PreferredFace	DistractorObject	PreferredFace+DistractorObject	50	250	39.6205082859896	0.3711	0.5805	0.3711	0.833998403830806	1.30864197530864	1.0766855378281	0.0860742766971254	0.847778709123992	1.393553759335e-06	0.0661456206251229	intermediate	0.847778709123992	29	28	30	6.172414	1.5	4.466667	5.147783	1.962963	4.809195	200	1.137931	1.285714	1.133333	1.479885	1.26601	0.952381	1.567816	1.945085	1.112554	0.7407407	1.383367	1.051479	0.09153459	0.8908991	7.372763e-07	0.01756558	0.890899090679396	int_prml	0.7152315	0.1306216
Face29_cell1_spiketimes.csv	PreferredFace	DistractorObject	PreferredFace+DistractorObject	50	250	6.37017166194955	0.1814	0	0	1.06366047745358	NaN	0.874074074074074	0.116737688633687	0.285981198872272	0.00032943621574016	0.596951676278301	single	0.596951676278301	30	27	28	0.4333333	0	0.3571429	0.4609195	0	0.3121693	200	0.2333333	0	0.2857143	0.2205882	0.3229885	0	0.3597884	0.3785889	1.384236	NaN	1.259259	1.373016	NaN	NaN	NaN	NaN	NaN	NaN	NaN	NaN
Face31_cell1_spiketimes.csv	PreferredFace	DistractorFace	PreferredFace+DistractorFace	50	250	31.4180144868718	0.0497	0.7186	0.0497	1.56209150326797	1.14881548214882	0.990956072351421	0.194347910423343	0.113091437286744	0.000947010412424457	0.691613641877489	single	0.691613641877489	28	28	25	9.714286	3.964286	10.32	15.1746	4.554233	10.22667	200	0.5	0.3928571	0.84	0.7098765	1.074074	0.765873	1.306667	1.638214	2.148148	1.949495	1.555556	1.846196	0.1307719	0.01361331	0.008918614	0.8466962	0.846696210680183	sing_prml	0.03162017	0.2703994
Face31_cell1_spiketimes.csv	PreferredFace	DistractorObject	PreferredFace+DistractorObject	50	250	68.1914432331686	0.0464	0.6435	0.0464	1.56209150326797	1.47654320987654	1.10873521383076	0.156926973422474	0.0841932824933337	0.0398762690261574	0.719003475058035	single	0.719003475058035	28	28	29	9.714286	2.142857	10.82759	15.1746	3.164021	12.00493	200	0.5	0.5714286	0.6206897	0.7058824	1.074074	0.5502646	0.5295567	1.095501	2.148148	0.962963	0.8531746	1.241567	0.1460432	0.0027993	0.02463076	0.8265267	0.826526706666428	sing_prml	0.03162017	0.05272691
Face32_cell1_spiketimes.csv	PreferredFace	DistractorFace	PreferredFace+DistractorFace	50	250	3.53489812801393	0.245	0.7539	0.245	1.00774193548387	1.11594202898551	0.631874298540965	0.0458020299581732	0.27039485463041	0.000346268198771274	0.683456847212645	single	0.683456847212645	26	24	28	1.192308	0.375	1.178571	1.201538	0.4184783	0.744709	200	0.1923077	0.5	0.4285714	0.4647436	0.3215385	0.8695652	0.4021164	0.816111	1.672	1.73913	0.9382716	1.404837	0.2160024	0.2520141	0.0002668973	0.5317166	0.531716565979412	sing_prml	0.4515695	0.3168527
Face32_cell1_spiketimes.csv	PreferredFace	DistractorObject	PreferredFace+DistractorObject	50	250	8.58968400775934	0.2486	0.6464	0.2486	1.00774193548387	0.821428571428571	0.650124069478908	0.0392857129401607	0.251402596058248	1.56748848407476e-05	0.709296016116751	single	0.709296016116751	26	29	27	1.192308	0.2068966	1.148148	1.201538	0.1699507	0.7464387	200	0.1923077	0.3793103	0.3333333	0.3810976	0.3215385	1.315271	0.3076923	1.029669	1.672	3.467532	0.9230769	2.161481	0.1591889	0.1979291	0.0003041026	0.6425779	0.642577875188087	sing_prml	0.4515695	0.7330404
Face33_cell1_spiketimes.csv	PreferredFace	DistractorFace	PreferredFace+DistractorFace	50	250	14.0341965209403	0.6786	0.0473	0.0473	0.833684210526316	3	1.38608695652174	0.400117906581673	0.418646797418902	7.19233309680642e-05	0.181163372668457	intermediate	0.418646797418902	26	24	26	1.461538	0.125	0.8846154	1.218462	0.375	1.226154	200	0.4615385	0.375	0.1538462	0.4111842	0.3384615	0.4184783	0.1353846	0.4745066	0.7333333	1.115942	0.88	0.9232	0.3519977	0.6113392	9.198573e-06	0.03665395	0.611339167153602	int_prml	0.7013801	1.733618e-06
Face36_cell1_spiketimes.csv	PreferredFace	DistractorObject	PreferredFace+DistractorObject	50	250	6.56087802422186	0.3956	0.8635	0.3956	0.664285714285714	1.50701754385965	0.868869936034115	0.129774569906111	0.41856822454343	0.000606954015845785	0.451050251534613	single	0.451050251534613	29	31	29	2.758621	1.225806	2.310345	1.832512	1.847312	2.007389	200	0.7931034	0.6129032	0.7241379	0.8848315	0.955665	1.045161	0.635468	1.356614	1.204969	1.705263	0.877551	1.226551	0.2726681	0.4860621	8.830585e-05	0.2411815	0.486062121606601	int_prml	0.9100221	0.03689501
Face37_cell1_spiketimes.csv	PreferredFace	DistractorFace	PreferredFace+DistractorFace	50	250	9.22264390348211	0.153	0.7902	0.153	1.31313131313131	0.902777777777778	0.775599128540305	0.101719836057617	0.56229134412476	0.000620592539093191	0.33536822727853	intermediate	0.56229134412476	28	25	28	3.142857	1.2	2.428571	4.126984	1.083333	1.883598	200	0.75	0.44	0.6785714	0.787037	0.5648148	0.4233333	0.4484127	0.7595486	0.7530864	0.9621212	0.6608187	0.7720588	0.2020738	0.6252183	1.726113e-05	0.1726907	0.625218314682369	int_prml	0.1277214	0.5991547
Face37_cell1_spiketimes.csv	PreferredFace	DistractorObject	PreferredFace+DistractorObject	50	250	4.88752812530127	0.1474	0.8063	0.1474	1.31313131313131	0.978221415607986	1.06882591093117	0.24458398331044	0.509986241604188	0.0293487189310465	0.216081056154326	intermediate	0.509986241604188	28	20	27	3.142857	1.45	2.111111	4.126984	1.418421	2.25641	200	0.75	1	0.6666667	0.9833333	0.5648148	1.263158	1.307692	1.574887	0.7530864	1.263158	1.961538	1.281264	0.3557055	0.5534475	0.0006692698	0.09017772	0.553447464579826	int_prml	0.1277214	0.4836546
Face38_cell1_spiketimes.csv	PreferredFace	DistractorFace	PreferredFace+DistractorFace	50	250	123.48804657125	0.456	0.3866	0.3866	1.30555555555556	1.8559670781893	0.408782435129741	0.0831602095719191	0.047802934072539	0.457374342475124	0.411662513880418	outside	0.457374342475124	30	28	31	14.4	2.571429	16.16129	18.8	4.772487	6.606452	200	1.033333	1.678571	1.741935	1.853933	1.067816	3.85582	4.997849	5.22416	1.03337	2.297084	2.869136	2.254304	0.1651972	0.000303714	0.01335132	0.8211478	0.821147772903901	sing_prml	0.1254559	0.004418237
Face38_cell1_spiketimes.csv	PreferredFace	DistractorObject	PreferredFace+DistractorObject	50	250	127.142627044517	0.4632	0.4938	0.4632	1.30555555555556	1.69594594594595	0.821678321678322	0.131853071089933	0.0870174141305785	0.173125129367787	0.608004385411702	single	0.608004385411702	30	29	27	14.4	2.551724	15.48148	18.8	4.327586	12.7208	200	1.033333	1.724138	1.407407	1.729651	1.067816	6.349754	2.327635	5.079728	1.03337	3.682857	1.653846	2.349481	0.1722788	0.001873367	0.01086833	0.8149795	0.814979479055642	sing_prml	0.1254559	0.01216359
Face39_cell1_spiketimes.csv	PreferredFace	DistractorFace	PreferredFace+DistractorFace	50	250	10.3704323176754	0.4596	0.765	0.4596	1.06398005816369	1.10344827586207	1.52564102564103	0.751678353711829	0.209074189470362	0.00339298489133916	0.0358544719264702	mixture	0.751678353711829	30	30	31	2.766667	1	1.677419	2.943678	1.103448	2.55914	200	0.4666667	0.3666667	0.4193548	0.521978	0.8781609	0.5850575	0.8516129	1.182845	1.881773	1.595611	2.030769	1.812865	0.6038217	0.3858757	0.0001004835	0.01020214	0.603821666220271	mix_prml	0.3722717	0.3198733
Face39_cell1_spiketimes.csv	PreferredFace	DistractorObject	PreferredFace+DistractorObject	50	250	12.6195732908165	0.4662	0.9059	0.4662	1.06398005816369	1.09876543209877	1.00966183574879	0.0835384299462937	0.458486968237877	3.48400971990701e-05	0.45793976171863	intermediate	0.458486968237877	30	28	31	2.766667	0.8571429	2.225806	2.943678	0.9417989	2.247312	200	0.4666667	0.1071429	0.5483871	0.4775281	0.8781609	0.09920635	0.9225806	1.047785	1.881773	0.9259259	1.682353	1.755348	0.1737537	0.550169	5.238934e-05	0.2760248	0.550169035224826	int_prml	0.3722717	0.3293373
Face40_cell1_spiketimes.csv	PreferredFace	DistractorFace	PreferredFace+DistractorFace	50	250	47.2220443974935	0.3973	0.0723	0.0723	0.851968503937008	0.903225806451613	1.15654761904762	0.127854436204898	0.272613740973958	0.000114703672783493	0.599417119148361	single	0.599417119148361	31	32	31	4.096774	0.5	3.612903	3.490323	0.4516129	4.178495	200	0.7741935	0.625	0.3870968	0.7446809	1.180645	1.274194	0.3784946	1.489219	1.525	2.03871	0.9777778	1.599846	0.1233127	0.210189	0.0002355821	0.6662628	0.666262778652578	sing_prml	0.6974341	0.621165
Face40_cell1_spiketimes.csv	PreferredFace	DistractorObject	PreferredFace+DistractorObject	50	250	43.65405736626	0.3973	0.7553	0.3973	0.851968503937008	1	1.02194357366771	0.0455396015315387	0.282549662919115	0.000134510191510863	0.671776225357835	single	0.671776225357835	31	30	30	4.096774	0.5333333	3.666667	3.490323	0.5333333	3.747126	200	0.7741935	0.2333333	0.4333333	0.6043956	1.180645	0.4609195	0.4609195	1.158425	1.525	1.975369	1.06366	1.533333	0.1102622	0.1210489	0.0005179537	0.768171	0.768170991500766	sing_prml	0.6974341	0.4650662
Face41_cell1_spiketimes.csv	PreferredFace	DistractorObject	PreferredFace+DistractorObject	50	250	16.5492288405805	0.6698	0.1828	0.1828	1.05353466026081	2.10666666666667	1.31708991077557	0.304641780994483	0.130927318038453	1.84920139688122e-05	0.564412408953095	single	0.564412408953095	32	31	32	1.46875	0.1612903	1.46875	1.547379	0.3397849	1.934476	200	0.34375	0.1612903	0.25	0.3157895	0.5554435	0.2064516	0.2580645	0.5308651	1.615836	1.28	1.032258	1.344858	0.4672151	0.1401334	0.0005862084	0.3920653	0.467215120238109	mix_prml	0.3853178	0.0003709589
Face42_cell1_spiketimes.csv	PreferredFace	DistractorFace	PreferredFace+DistractorFace	50	250	30.8749555603256	0.5233	0.1807	0.1807	0.583431952662722	1.68965517241379	0.985754985754986	0.0471580988267025	0.434942202497707	2.01961368801267e-05	0.517879502538711	single	0.517879502538711	27	30	28	2.407407	0.1666667	1.857143	1.404558	0.2816092	1.830688	200	0	0	0.03571429	0.01470588	0	0	0.03571429	0.01838235	NaN	NaN	1	1	0.1701977	0.4750191	0.0001193186	0.3546639	0.475019098882649	int_prml	0.9541602	0.01154826
Face42_cell1_spiketimes.csv	PreferredFace	DistractorObject	PreferredFace+DistractorObject	50	250	42.9216454073123	0.5259	0	0	0.583431952662722	NaN	0.577777777777778	0.181100661574514	0.138530908865062	0.00707968816136967	0.673288741399055	single	0.673288741399055	27	28	28	2.407407	0	2.5	1.404558	0	1.444444	200	0	0	0.03571429	0.01506024	0	0	0.03571429	0.0188253	NaN	NaN	1	1	NaN	NaN	NaN	NaN	NaN	NaN	NaN	NaN
Face43_cell1_spiketimes.csv	PreferredFace	DistractorFace	PreferredFace+DistractorFace	50	250	32.5119043808879	0.8798	0.9852	0.8798	1.33775743707094	1.79824561403509	1.8515625	0.980698662682359	0.0190869992540844	1.03159018696677e-09	0.000214337031966082	mixture	0.980698662682359	39	37	37	2.948718	0.5135135	1.72973	3.944669	0.9234234	3.202703	200	0.4358974	0.4054054	0.5675676	0.5862832	0.9365722	0.6366366	0.9189189	1.285457	2.148607	1.57037	1.619048	1.754043	0.6932197	0.3067477	5.970036e-10	3.258855e-05	0.693219698715256	mix_prml	0.07961632	0.002303167
Face43_cell1_spiketimes.csv	PreferredFace	DistractorObject	PreferredFace+DistractorObject	50	250	28.0794719692755	0.8774	0.839	0.839	1.33775743707094	1.66216216216216	1.60879060879061	0.968423449259357	0.00915630893308221	4.50021310217077e-07	0.0224197917862508	mixture	0.968423449259357	39	38	38	2.948718	0.6315789	2.605263	3.944669	1.049787	4.191323	200	0.4358974	0.7368421	0.2368421	0.5869565	0.9365722	2.091038	0.4559033	1.845442	2.148607	2.837838	1.924925	2.51527	0.9466166	0.04291279	4.278535e-06	0.01046631	0.946616626751559	mix_prml	0.07961632	0.006919748
Face44_cell1_spiketimes.csv	PreferredFace	DistractorFace	PreferredFace+DistractorFace	50	250	10.7329068551948	0.0678	0.2075	0.0678	2.35746606334842	1.60606060606061	1.1216	0.236078766085341	0.309882117976796	1.6017427214751e-05	0.454023098510648	single	0.454023098510648	27	23	26	1.259259	0.1304348	0.9615385	2.968661	0.2094862	1.078462	200	0.1111111	0	0.1153846	0.09868421	0.1794872	0	0.1061538	0.1567982	1.615385	NaN	0.92	1.271111	0.3560792	0.4384878	3.139087e-05	0.2054015	0.438487832295415	int_prml	0.0001120706	0.03574706
Face44_cell1_spiketimes.csv	PreferredFace	DistractorObject	PreferredFace+DistractorObject	50	250	16.2903287303432	0.0684	0.3647	0.0684	2.35746606334842	1	1.53186813186813	0.228538405596086	0.138174378362607	3.2538009548169e-05	0.633254678031759	single	0.633254678031759	27	25	27	1.259259	0.04	1.296296	2.968661	0.04	1.985755	200	0.1111111	0.08	0.2222222	0.1740506	0.1794872	0.07666667	0.3333333	0.3098629	1.615385	0.9583333	1.5	1.424242	0.2586386	0.1698405	0.001316775	0.570204	0.570204033572917	sing_prml	0.0001120706	0.4615973
Face45_cell1_spiketimes.csv	PreferredFace	DistractorFace	PreferredFace+DistractorFace	50	250	32.7948069020357	0.1616	0.4886	0.1616	1.33800841514727	1.14583333333333	1.0879345603272	0.0409016452550842	0.509851921946126	3.22316718703185e-05	0.44921420112692	intermediate	0.509851921946126	24	25	25	7.75	2.4	6.52	10.36957	2.75	7.093333	200	1.333333	0.92	1.44	1.537162	1.797101	1.243333	1.84	2.549114	1.347826	1.351449	1.277778	1.32666	0.09364892	0.5183333	0.0001230387	0.3878948	0.518333271887859	int_prml	0.1284424	0.2816918
Face45_cell1_spiketimes.csv	PreferredFace	DistractorObject	PreferredFace+DistractorObject	50	250	61.7463339198551	0.1618	0.4949	0.1618	1.33800841514727	1.32	1.35011990407674	0.0924602136436748	0.852076121308022	4.27731658025948e-06	0.055459387731723	intermediate	0.852076121308022	24	26	25	7.75	1.230769	5.56	10.36957	1.624615	7.506667	200	1.333333	0.9230769	1.08	1.383333	1.797101	1.513846	1.66	2.557995	1.347826	1.64	1.537037	1.479323	0.02621724	0.9640449	8.216173e-07	0.009737005	0.964044932917693	int_prml	0.1284424	0.1310681
Face46_cell1_spiketimes.csv	PreferredFace	DistractorFace	PreferredFace+DistractorFace	50	250	53.4236777700149	0.3653	0.6247	0.3653	0.666155419222904	1.41501976284585	1.55005055611729	0.169034466173361	0.411893548664856	0.000118377689637267	0.418953607472146	single	0.418953607472146	25	24	24	6.52	0.9166667	5.375	4.343333	1.297101	8.331522	200	0.36	0.5	0.4583333	0.5479452	0.5733333	0.8695652	0.3460145	0.9108638	1.592593	1.73913	0.7549407	1.329861	0.1184652	0.6970193	0.0001070296	0.1844085	0.697019308189179	int_prml	0.8885184	0.08932063
Face46_cell1_spiketimes.csv	PreferredFace	DistractorObject	PreferredFace+DistractorObject	50	250	61.9921990062465	0.3587	0.6266	0.3587	0.666155419222904	0.864	0.893939393939394	0.0869729461061816	0.43104883535821	0.000528457142674728	0.481449761392934	single	0.481449761392934	25	26	23	6.52	0.7692308	5.478261	4.343333	0.6646154	4.897233	200	0.36	0.7307692	0.5652174	0.6925676	0.5733333	1.084615	0.9841897	1.375937	1.592593	1.484211	1.741259	1.589375	0.1232715	0.2802092	0.0004065045	0.5961127	0.5961127473991	sing_prml	0.8885184	0.6587231
Face47_cell1_spiketimes.csv	PreferredFace	DistractorFace	PreferredFace+DistractorFace	50	250	51.301876541312	0.1099	0.4371	0.1099	0.428240740740741	0.898148148148148	0.964285714285714	0.16835175871277	0.273512859676438	0.000444446821885204	0.557690934788907	single	0.557690934788907	28	25	29	4.571429	0.36	4	1.957672	0.3233333	3.857143	200	0.25	0.72	0.5862069	0.6402439	0.2685185	0.71	0.8226601	0.973916	1.074074	0.9861111	1.403361	1.216931	0.3063437	0.1588004	0.0003118487	0.5345441	0.534544064483376	sing_prml	0.9957953	0.6057752
Face47_cell1_spiketimes.csv	PreferredFace	DistractorObject	PreferredFace+DistractorObject	50	250	28.2166131228914	0.1106	0.9215	0.1106	0.428240740740741	1.48275862068966	0.58982683982684	0.13425883307751	0.172184950753964	0.000177437427769755	0.693378778740756	single	0.693378778740756	28	30	29	4.571429	1.166667	4.551724	1.957672	1.729885	2.684729	200	0.25	0.5666667	0.4827586	0.545977	0.2685185	0.7367816	0.4729064	0.7885592	1.074074	1.300203	0.9795918	1.155447	0.1244119	0.0248631	0.001815093	0.8489099	0.848909933574097	sing_prml	0.9957953	0.04552863
Face48_cell1_spiketimes.csv	PreferredFace	DistractorFace	PreferredFace+DistractorFace	50	250	14.8622000149863	0.5559	0.2087	0.2087	1.15657036346692	1.62068965517241	1.29390681003584	0.236527742700056	0.19712970727392	8.65408672195665e-06	0.566333895939303	single	0.566333895939303	30	30	28	1.233333	0.1	1.107143	1.426437	0.162069	1.43254	200	0.06666667	0.1	0.1071429	0.1136364	0.06436782	0.09310345	0.1732804	0.1665361	0.9655172	0.9310345	1.617284	1.172414	0.3076114	0.2850199	0.0003354613	0.4070333	0.407033318922934	sing_prml	0.2564762	0.01861709
Face49_cell1_spiketimes.csv	PreferredFace	DistractorObject	PreferredFace+DistractorObject	50	250	4.10152269840515	0.1683	0.3071	0.1683	0.727272727272727	0.833333333333333	0.944099378881987	0.129034583106739	0.309294888165909	0.000718021660408742	0.560952507066943	single	0.560952507066943	23	25	24	1.304348	0.4	1.166667	0.9486166	0.3333333	1.101449	200	0.08695652	0.12	0.1666667	0.15625	0.08300395	0.1933333	0.2318841	0.2613336	0.9545455	1.611111	1.391304	1.338028	0.3233671	0.3601363	0.0004694286	0.3160272	0.360136308946121	int_prml	0.8158858	0.6967761
Face50_cell1_spiketimes.csv	PreferredFace	DistractorFace	PreferredFace+DistractorFace	50	250	11.3486948484415	0.5952	0.4944	0.4944	0.952380952380952	0.869565217391304	1.18012422360248	0.298122470067221	0.605234773963119	0.0117476543250119	0.0848951016446477	intermediate	0.605234773963119	25	24	24	1.4	0.1666667	0.5833333	1.333333	0.1449275	0.6884058	200	0.04	0.25	0.125	0.1712329	0.04	0.2826087	0.201087	0.2740915	1	1.130435	1.608696	1.280556	0.35116	0.6198611	0.001064607	0.02791433	0.619861069792139	int_prml	0.5282441	0.6419118
Face50_cell1_spiketimes.csv	PreferredFace	DistractorObject	PreferredFace+DistractorObject	50	250	8.04634916761611	0.5952	0.7585	0.5952	0.952380952380952	1.04761904761905	1.01069518716578	0.839106761784421	0.133946811951663	0.00288081156248227	0.0240656147014333	mixture	0.839106761784421	25	25	23	1.4	0.28	0.7391304	1.333333	0.2933333	0.7470356	200	0.04	0.04	0.2173913	0.119863	0.04	0.04	0.2687747	0.1807458	1	1	1.236364	1.206349	0.3159587	0.6235281	0.0009129796	0.05960026	0.623528053492453	int_prml	0.5282441	0.398031
Face51_cell1_spiketimes.csv	PreferredFace	DistractorFace	PreferredFace+DistractorFace	50	250	44.3354261833399	0.6388	0.565	0.565	1.49677419354839	0.96551724137931	1.32931726907631	0.0685637652135851	0.743672215675827	4.66618017484432e-06	0.187759352930413	intermediate	0.743672215675827	32	30	31	3.75	0.4	2.677419	5.612903	0.3862069	3.55914	200	0.21875	0.1333333	0.2903226	0.2688172	0.3054435	0.1195402	0.4795699	0.4704301	1.396313	0.8965517	1.651852	1.4	0.06542651	0.8868756	2.617616e-06	0.04769529	0.886875584499401	int_prml	0.03721963	0.517913
Face51_cell1_spiketimes.csv	PreferredFace	DistractorObject	PreferredFace+DistractorObject	50	250	44.384474164245	0.6432	0.5952	0.5952	1.49677419354839	1.23589743589744	1.83870967741935	0.365430918733065	0.0752023408304711	0.000420612489813421	0.55894612794665	single	0.55894612794665	32	31	32	3.75	0.4193548	4	5.612903	0.5182796	7.354839	200	0.21875	0.09677419	0.1875	0.2105263	0.3054435	0.09032258	0.1572581	0.287654	1.396313	0.9333333	0.8387097	1.093085	0.5717134	0.05942579	0.006520204	0.3623406	0.571713372719964	mix_prml	0.03721963	0.1749131
Face52_cell1_spiketimes.csv	PreferredFace	DistractorFace	PreferredFace+DistractorFace	50	250	17.5912701511586	0.9676	0.3835	0.3835	1.94352482960078	1.02604166666667	1.44230769230769	0.136424901474923	0.25603967865257	1.77620745860595e-05	0.607517657797921	single	0.607517657797921	27	25	25	2.925926	0.64	2.6	5.68661	0.6566667	3.75	200	0.3333333	0.12	0.4	0.3571429	0.3076923	0.11	0.5	0.487547	0.9230769	0.9166667	1.25	1.092105	0.2872166	0.3489341	0.000272965	0.3635763	0.363576275678942	sing_prml	0.002715169	0.4263617
Face52_cell1_spiketimes.csv	PreferredFace	DistractorObject	PreferredFace+DistractorObject	50	250	17.7373004114447	0.9646	0.2928	0.2928	1.94352482960078	0.971764705882353	1.35135135135135	0.165581606265497	0.142144758685186	7.81116870553153e-05	0.692195523362261	single	0.692195523362261	27	26	24	2.925926	0.6538462	3.083333	5.68661	0.6353846	4.166667	200	0.3333333	0.3076923	0.2083333	0.3571429	0.3076923	0.7015385	0.432971	0.7342575	0.9230769	2.28	2.078261	1.644737	0.2188376	0.08558519	0.003493007	0.6920842	0.692084238349366	sing_prml	0.002715169	0.5024355
Face53_cell1_spiketimes.csv	PreferredFace	DistractorFace	PreferredFace+DistractorFace	50	250	25.3634648871688	0.7125	0.5373	0.5373	2.29565217391304	0.962962962962963	1.83426028921023	0.982097517739334	0.0177811036591724	8.91479095395948e-06	0.000112463810540041	mixture	0.982097517739334	24	31	30	2.5	0.2903226	1.033333	5.73913	0.2795699	1.895402	200	0.2083333	0.1935484	0.2	0.25	0.259058	0.227957	0.3034483	0.4017857	1.243478	1.177778	1.517241	1.285714	0.8199915	0.179986	2.260442e-07	2.226789e-05	0.819991519880254	mix_prml	0.0003900839	0.5234392
Face53_cell1_spiketimes.csv	PreferredFace	DistractorObject	PreferredFace+DistractorObject	50	250	36.9173700822529	0.7028	0.4121	0.4121	2.29565217391304	0.964285714285714	2.53650793650794	0.999615741061647	0.000364498446673486	7.51176399044137e-11	1.9760416562174e-05	mixture	0.999615741061647	24	29	31	2.5	0.06896552	1.354839	5.73913	0.06650246	3.436559	200	0.2083333	0.03448276	0.1290323	0.1488095	0.259058	0.03448276	0.1827957	0.2411431	1.243478	1	1.416667	1.296386	0.8681847	0.1318115	4.42008e-10	3.802683e-06	0.868184708490528	mix_prml	0.0003900839	0.518247
Face54_cell1_spiketimes.csv	PreferredFace	DistractorFace	PreferredFace+DistractorFace	50	250	26.6547784096175	0.9635	0.9405	0.9405	1.38680659670165	1.05	2.55852842809365	0.994982039967564	0.00493999426254276	3.51379465608296e-06	7.44519752367648e-05	mixture	0.994982039967564	24	26	24	3.625	0.6153846	1.625	5.027174	0.6461538	4.157609	200	0.5833333	0.3076923	0.3333333	0.5067568	1.644928	0.7015385	0.3188406	1.366392	2.819876	2.28	0.9565217	2.157078	0.8410056	0.1589827	1.87329e-07	1.142021e-05	0.841005648354007	mix_prml	0.102314	0.3943552
Face54_cell1_spiketimes.csv	PreferredFace	DistractorObject	PreferredFace+DistractorObject	50	250	27.5094921459491	0.9658	0.3326	0.3326	1.38680659670165	0.79933110367893	2.60691823899371	0.983772474051853	0.015606942208494	1.00273217054067e-08	0.000620573712330915	mixture	0.983772474051853	24	24	25	3.625	0.5416667	2.12	5.027174	0.432971	5.526667	200	0.5833333	0.2083333	0.32	0.4623288	1.644928	0.259058	0.31	1.150471	2.819876	1.243478	0.96875	1.990741	0.5488101	0.4511185	3.452732e-08	7.130983e-05	0.54881012946751	mix_prml	0.102314	0.7363058
Face55_cell1_spiketimes.csv	PreferredFace	DistractorFace	PreferredFace+DistractorFace	50	250	12.2748363999586	0.0541	0.8806	0.0541	0.474671669793621	1.28333333333333	1.27083333333333	0.349187166775249	0.218284780715013	5.28259625590506e-06	0.432522769913482	single	0.432522769913482	27	31	25	1.518519	0.2580645	1.28	0.7207977	0.3311828	1.626667	200	0.1111111	0.03225806	0.2	0.1355422	0.1025641	0.03225806	0.25	0.1910079	0.9230769	1	1.25	1.127371	0.4190816	0.342444	0.0002219523	0.2382525	0.419081604811966	mix_prml	0.9890789	0.1373299
Face55_cell1_spiketimes.csv	PreferredFace	DistractorObject	PreferredFace+DistractorObject	50	250	6.92302219019187	0.0541	0.7542	0.0541	0.474671669793621	2.01856763925729	0.654761904761905	0.223284429103005	0.51302605644489	0.00334296242429321	0.260346552027811	intermediate	0.51302605644489	27	30	29	1.518519	0.4333333	1.034483	0.7207977	0.8747126	0.6773399	200	0.1111111	0.1666667	0.2758621	0.2325581	0.1025641	0.1436782	0.4926108	0.3864569	0.9230769	0.862069	1.785714	1.329412	0.1742006	0.6622154	8.035419e-05	0.1635036	0.662215442129636	int_prml	0.9890789	0.0009354638
Face56_cell1_spiketimes.csv	PreferredFace	DistractorFace	PreferredFace+DistractorFace	50	250	31.0459258847253	0.0289	0.8482	0.0289	0.50416817687568	1.17460317460317	0.917730496453901	0.0302354193553561	0.958124193982979	1.52553809580741e-07	0.0116402341078555	intermediate	0.958124193982979	32	29	31	2.78125	0.3103448	1.516129	1.402218	0.364532	1.391398	200	0.125	0.137931	0.06451613	0.1358696	0.1129032	0.1231527	0.06236559	0.1530399	0.9032258	0.8928571	0.9666667	0.9010989	0.02775819	0.968747	6.366301e-08	0.003494711	0.968747032901979	int_prml	0.9901409	0.23986
Face56_cell1_spiketimes.csv	PreferredFace	DistractorObject	PreferredFace+DistractorObject	50	250	37.7609725962285	0.0295	0.3264	0.0295	0.50416817687568	0.827586206896552	0.993220338983051	0.103103360966277	0.695980431079953	4.4292969362077e-06	0.200911778656833	intermediate	0.695980431079953	32	30	31	2.78125	0.2	1.903226	1.402218	0.1655172	1.890323	200	0.125	0.06666667	0.09677419	0.1209677	0.1129032	0.06436782	0.09032258	0.138061	0.9032258	0.9655172	0.9333333	0.9130435	0.1227423	0.7974554	5.107014e-06	0.07979716	0.797455447407056	int_prml	0.9901409	0.7289317
Face57_cell1_spiketimes.csv	PreferredFace	DistractorFace	PreferredFace+DistractorFace	50	250	90.3810184615182	0.2531	0.4767	0.2531	0.722408026755853	0.807692307692308	1.55555555555556	0.00774623531297981	0.990294644757631	2.77733166412919e-07	0.00195884219622312	intermediate	0.990294644757631	24	27	25	6.5	0.2222222	3.84	4.695652	0.1794872	5.973333	200	0.3333333	0.5555556	0.68	0.6578947	0.4057971	1.564103	1.06	1.60307	1.217391	2.815385	1.558824	1.949333	0.0007778333	0.9991494	4.586795e-09	7.274306e-05	0.999149419011494	int_prml	0.8276885	0.7419639
Face57_cell1_spiketimes.csv	PreferredFace	DistractorObject	PreferredFace+DistractorObject	50	250	89.957417813994	0.2488	0.4157	0.2488	0.722408026755853	0.954545454545455	1.49754385964912	0.00205124807274738	0.961912457840702	4.39440031315297e-05	0.0359923500834188	intermediate	0.961912457840702	24	23	26	6.5	0.08695652	4.384615	4.695652	0.08300395	6.566154	200	0.3333333	0.3043478	0.3461538	0.4109589	0.4057971	0.312253	0.4753846	0.6100171	1.217391	1.025974	1.373333	1.1875	0.001006366	0.9946076	5.212042e-07	0.004385553	0.994607559368688	int_prml	0.8276885	0.5207381
Face58_cell1_spiketimes.csv	PreferredFace	DistractorFace	PreferredFace+DistractorFace	50	250	120.122511213103	0.9819	0.6956	0.6956	1.12385643912738	0.969639468690702	1.16349206349206	3.01819290754196e-08	0.999999960224772	1.61226177326981e-14	9.59328233429401e-09	intermediate	0.999999960224772	30	32	31	8.166667	0.53125	4.064516	9.178161	0.515121	4.729032	200	0.2666667	0.34375	0.1935484	0.3360215	0.3402299	0.7489919	0.1612903	0.6501286	1.275862	2.178886	0.8333333	1.547826	3.99549e-08	1	6.719606e-15	1.965533e-09	0.999999958079557	int_prml	0.2945055	0.51426
Face58_cell1_spiketimes.csv	PreferredFace	DistractorObject	PreferredFace+DistractorObject	50	250	136.122034955884	0.9839	0.8101	0.8101	1.12385643912738	1.08866995073892	1.35886846995664	0.000929390317665165	0.994603903911512	6.73463084366263e-06	0.00445997113997912	intermediate	0.994603903911512	30	30	30	8.166667	0.2333333	5.566667	9.178161	0.254023	7.564368	200	0.2666667	0.1333333	0.06666667	0.1944444	0.3402299	0.3264368	0.06436782	0.3831149	1.275862	2.448276	0.9655172	1.576244	0.0002351748	0.9983988	3.627513e-08	0.001365988	0.998398801259001	int_prml	0.2945055	0.3389959
Face59_cell1_spiketimes.csv	PreferredFace	DistractorFace	PreferredFace+DistractorFace	50	250	24.4091933862378	0.835	0.9283	0.835	0.594498669032831	1.26136363636364	0.883425852498018	0.0709120653762397	0.312734337334855	3.94990204456626e-05	0.61631409826846	single	0.61631409826846	24	25	27	4.083333	0.88	3.592593	2.427536	1.11	3.173789	200	0.5	0.44	0.3333333	0.5263158	0.5217391	0.4233333	0.3076923	0.6359649	1.043478	0.9621212	0.9230769	0.9666667	0.1309843	0.1904123	0.0004549966	0.6781484	0.678148388990954	sing_prml	0.9358418	0.1758763
Face59_cell1_spiketimes.csv	PreferredFace	DistractorObject	PreferredFace+DistractorObject	50	250	50.6197806988521	0.8402	0.4484	0.4484	0.594498669032831	0.909090909090909	1.08471074380165	0.165907415199794	0.194216457867061	0.00221687371971218	0.637659253213433	single	0.637659253213433	24	23	23	4.083333	0.1304348	3.826087	2.427536	0.1185771	4.150198	200	0.5	0.3043478	0.3478261	0.4821429	0.5217391	0.2213439	0.2371542	0.5114519	1.043478	0.7272727	0.6818182	0.8486312	0.1510131	0.103595	0.001750254	0.7436417	0.743641720105532	sing_prml	0.9358418	0.5830398
Face6_cell1_spiketimes.csv	PreferredFace	DistractorFace	PreferredFace+DistractorFace	50	250	24.7291509538723	0.0498	0.6564	0.0498	0.870813397129187	1.33176470588235	1.34269662921348	0.11264388872681	0.347810150648517	2.21128255122641e-05	0.539523847799161	single	0.539523847799161	23	26	21	4.956522	1.307692	4.238095	4.316206	1.741538	5.690476	200	0.9130435	0.8846154	0.6190476	1.017857	0.9920949	0.9861538	0.647619	1.371959	1.08658	1.114783	1.046154	1.078312	0.169044	0.4166596	0.0006681322	0.4136283	0.416659605872139	int_prml	0.6355591	0.1238774
Face6_cell1_spiketimes.csv	PreferredFace	DistractorObject	PreferredFace+DistractorObject	50	250	10.2774147604112	0.0505	0.9613	0.0505	0.870813397129187	0.949341438703141	0.784602784602785	0.095545974728912	0.232588146253705	3.28030210612078e-05	0.671833075996322	single	0.671833075996322	23	22	23	4.956522	2.136364	4.826087	4.316206	2.028139	3.786561	200	0.9130435	1.181818	1.608696	1.544118	0.9920949	1.203463	1.794466	2.15101	1.08658	1.018315	1.115479	1.114428	0.2320619	0.1434639	0.00130823	0.6231659	0.623165945002916	sing_prml	0.6355591	0.5253075
Face60_cell1_spiketimes.csv	PreferredFace	DistractorFace	PreferredFace+DistractorFace	50	250	167.131459065759	0.2875	0.775	0.2875	1.36273606632888	1.75649350649351	3.62254678229119	0.999740758309733	8.88982850372627e-05	3.01447686983279e-07	0.000170041957542708	mixture	0.999740758309733	27	29	29	12.37037	0.7586207	10.7931	16.85755	1.332512	39.09852	200	0.1111111	0.1724138	0.3448276	0.2647059	0.1025641	0.1477833	0.7339901	0.5243347	0.9230769	0.8571429	2.128571	1.584656	0.007072042	0.9929274	2.06284e-08	5.108553e-07	0.992927426971177	int_prml	0.1026374	0.007968787
Face60_cell1_spiketimes.csv	PreferredFace	DistractorObject	PreferredFace+DistractorObject	50	250	181.451684184661	0.2934	0.8872	0.2934	1.36273606632888	1.2183908045977	2.53846153846154	0.340602684523066	0.638557324172025	5.29966878845982e-05	0.0207869946170245	intermediate	0.638557324172025	27	30	27	12.37037	0.6	9.333333	16.85755	0.7310345	23.69231	200	0.1111111	0.2666667	0.2962963	0.2827381	0.1025641	0.4091954	0.6780627	0.6156322	0.9230769	1.534483	2.288462	1.741915	0.0001537969	0.9998372	1.484274e-09	8.972796e-06	0.99983722881683	int_prml	0.1026374	0.1938022
Face61_cell1_spiketimes.csv	PreferredFace	DistractorFace	PreferredFace+DistractorFace	50	250	26.5398242436554	0.0933	0.2572	0.0933	0.531547104580812	0.706649282920469	0.416666666666667	0.0418845036056021	0.371225858726414	4.97623809179915e-05	0.586839875287066	single	0.586839875287066	27	27	25	9.888889	4.37037	9	5.25641	3.088319	3.75	200	0.8518519	0.962963	0.92	1.139241	0.8233618	1.037037	0.5766667	1.249594	0.9665552	1.076923	0.6268116	0.8774929	0.1193734	0.1350995	0.000386019	0.745141	0.74514104528705	sing_prml	0.9752936	0.8617887
Face61_cell1_spiketimes.csv	PreferredFace	DistractorObject	PreferredFace+DistractorObject	50	250	52.194393729385	0.0985	0.2945	0.0985	0.531547104580812	0.722567287784679	0.475714025832272	0.159977236207949	0.16397677197081	0.00479932486000448	0.671246666961237	single	0.671246666961237	27	24	24	9.888889	2.625	9.958333	5.25641	1.896739	4.737319	200	0.8518519	0.875	0.7083333	1.016667	0.8233618	1.244565	0.6503623	1.380631	0.9665552	1.42236	0.9181586	1.086398	0.1669103	0.01108603	0.003042716	0.8189609	0.818960913775749	sing_prml	0.9752936	0.8275171
Face62_cell1_spiketimes.csv	PreferredFace	DistractorFace	PreferredFace+DistractorFace	50	250	21.7061102532537	0.2812	0.433	0.2812	0.880050505050505	0.898148148148148	0.773892773892774	0.0793962398231056	0.729858533385838	4.11219795035851e-06	0.190741114593106	intermediate	0.729858533385838	25	25	23	2.64	0.36	1.695652	2.323333	0.3233333	1.312253	200	0.24	0.28	0.4347826	0.3938356	0.19	0.2933333	0.256917	0.385274	0.7916667	1.047619	0.5909091	0.7826087	0.1035183	0.8051955	1.108806e-05	0.09127504	0.80519554803375	int_prml	0.6315646	0.6057752
Face62_cell1_spiketimes.csv	PreferredFace	DistractorObject	PreferredFace+DistractorObject	50	250	16.6758474497375	0.2855	0.9403	0.2855	0.880050505050505	1.37142857142857	1.63454759106933	0.757729283602861	0.221438409536933	9.37634078161938e-05	0.0207385434523899	mixture	0.757729283602861	25	26	24	2.64	0.5384615	1.541667	2.323333	0.7384615	2.519928	200	0.24	0.3076923	0.125	0.2833333	0.19	0.4615385	0.1141304	0.4042793	0.7916667	1.5	0.9130435	1.141494	0.508982	0.4876194	1.976987e-06	0.003396632	0.508982032890036	mix_prml	0.6315646	0.1019405
Face63_cell1_spiketimes.csv	PreferredFace	DistractorFace	PreferredFace+DistractorFace	50	250	21.672842941769	0.475	0.414	0.414	2.33946488294314	0.96	1.17013888888889	0.416062469532633	0.476127080964981	3.14193888271191e-06	0.107807307563503	intermediate	0.476127080964981	27	26	25	1.703704	0.07692308	0.96	3.985755	0.07384615	1.123333	200	0.03703704	0.07692308	0.04	0.06410256	0.03703704	0.07384615	0.04	0.07700633	1	0.96	1	0.961039	0.2742149	0.7009532	1.051506e-06	0.02483089	0.70095318448989	int_prml	0.0001297293	0.5193736
Face63_cell1_spiketimes.csv	PreferredFace	DistractorObject	PreferredFace+DistractorObject	50	250	27.33948972354	0.4749	0	0	2.33946488294314	NaN	1.20572916666667	0.342557718134692	0.259356597600309	2.27653860279021e-05	0.398062918878971	single	0.398062918878971	27	25	25	1.703704	0	1.28	3.985755	0	1.543333	200	0.03703704	0.08	0.04	0.06493506	0.03703704	0.16	0.04	0.1190832	1	2	1	1.467105	NaN	NaN	NaN	NaN	NaN	NaN	NaN	NaN
Face64_cell1_spiketimes.csv	PreferredFace	DistractorFace	PreferredFace+DistractorFace	50	250	63.6833703197005	0.0774	0.8349	0.0774	0.519148936170213	1.93076923076923	0.971734148204736	0.140435959898565	0.0816605452082718	0.174523479384057	0.603380015509106	single	0.603380015509106	21	21	23	8.952381	1.238095	10.34783	4.647619	2.390476	10.05534	200	0.8095238	0.7142857	0.7826087	0.9615385	0.7619048	1.114286	2.905138	2.478966	0.9411765	1.56	3.712121	2.0625	0.1782274	0.003179817	0.04224716	0.7763456	0.776345612777002	sing_prml	0.9606841	0.00744081
Face64_cell1_spiketimes.csv	PreferredFace	DistractorObject	PreferredFace+DistractorObject	50	250	75.6640271099772	0.083	0.748	0.083	0.519148936170213	1.18181818181818	0.709896751447998	0.133213804375067	0.0865308949136681	0.250682803644775	0.52957249706649	single	0.52957249706649	21	23	20	8.952381	1	10.45	4.647619	1.181818	7.418421	200	0.8095238	0.6521739	0.55	0.8398438	0.7619048	1.418972	0.4710526	1.391602	0.9411765	2.175758	0.8564593	1.325581	0.1841178	0.002964341	0.05605995	0.7568579	0.756857886183674	sing_prml	0.9606841	0.251682
Face65_cell1_spiketimes.csv	PreferredFace	DistractorFace	PreferredFace+DistractorFace	50	250	119.813930884132	0.5874	0.2837	0.2837	0.553794148502156	1.92753623188406	0.96589337839914	0.00452022976583385	0.982572142831237	2.75882887367076e-05	0.0128800391141923	intermediate	0.982572142831237	24	26	24	15.54167	2.653846	11.79167	8.606884	5.115385	11.38949	200	0.2916667	0.2692308	0.375	0.3885135	0.3894928	0.5246154	0.9402174	0.9385991	1.335404	1.948571	2.507246	1.932698	0.003945272	0.9831211	1.422303e-06	0.01293219	0.983121114323877	int_prml	0.9574589	0.003540568
Face65_cell1_spiketimes.csv	PreferredFace	DistractorObject	PreferredFace+DistractorObject	50	250	129.418761438826	0.5826	0.5822	0.5822	0.553794148502156	2.65178571428571	0.795623836126629	0.12420967572838	0.30841449839495	0.0264912990158632	0.540884526860807	single	0.540884526860807	24	25	25	15.54167	2.24	14.32	8.606884	5.94	11.39333	200	0.2916667	0.64	0.56	0.625	0.3894928	0.99	1.006667	1.25214	1.335404	1.546875	1.797619	1.60274	0.1699745	0.05650108	0.0007681322	0.7727563	0.77275630062287	sing_prml	0.9574589	1.920804e-05
Face66_cell1_spiketimes.csv	PreferredFace	DistractorObject	PreferredFace+DistractorObject	50	250	10.0973981158705	0.7918	0.1575	0.1575	1.4044044044044	0.793103448275862	0.823308270676692	0.0423806732927027	0.220938978690715	1.4676978760036e-05	0.736665671037823	single	0.736665671037823	28	30	29	1.321429	0.2333333	1.310345	1.85582	0.1850575	1.078818	200	0.2857143	0.4333333	0.2068966	0.387931	0.2116402	0.5298851	0.3128079	0.5563352	0.7407407	1.222812	1.511905	1.147287	0.1989746	0.1632579	0.0003005528	0.6374669	0.637466931619076	sing_prml	0.07915178	0.7765431
Face67_cell1_spiketimes.csv	PreferredFace	DistractorFace	PreferredFace+DistractorFace	50	250	98.058401421684	0.732	0.7046	0.7046	0.965621840242669	0.984962406015038	1.30095693779904	0.215699046358257	0.202134559703372	0.0134918368891214	0.56867455704925	single	0.56867455704925	24	20	23	8.958333	0.35	8.26087	8.650362	0.3447368	10.74704	200	0.2083333	0.15	0.08695652	0.1865672	0.1721014	0.1342105	0.08300395	0.2014077	0.826087	0.8947368	0.9545455	0.8636364	0.1670576	0.2489264	0.0008936132	0.5831223	0.583122332835017	sing_prml	0.507648	0.4752978
Face67_cell1_spiketimes.csv	PreferredFace	DistractorObject	PreferredFace+DistractorObject	50	250	95.3416512520281	0.7255	0.8442	0.7255	0.965621840242669	1.18	1.5632183908046	0.167876473937768	0.240377066371658	0.00891256360009492	0.58283389609048	single	0.58283389609048	24	21	25	8.958333	0.4761905	8.12	8.650362	0.5619048	12.69333	200	0.2083333	0.2380952	0.12	0.2321429	0.1721014	0.4904762	0.11	0.3755823	0.826087	2.06	0.9166667	1.294314	0.157343	0.3500567	0.000683409	0.4919169	0.491916915252908	sing_prml	0.507648	0.2603016
Face68_cell1_spiketimes.csv	PreferredFace	DistractorFace	PreferredFace+DistractorFace	50	250	66.830376032741	0.7903	0	0	0.739130434782609	NaN	1.48848484848485	0.906913972930589	0.0907158380428619	9.78899437627288e-07	0.00236921012711191	mixture	0.906913972930589	24	24	26	4.291667	0	2.538462	3.172101	0	3.778462	200	0.125	0.1666667	0.07692308	0.152027	0.1141304	0.2318841	0.07384615	0.2120164	0.9130435	1.391304	0.96	1.115677	NaN	NaN	NaN	NaN	NaN	NaN	NaN	NaN
Face68_cell1_spiketimes.csv	PreferredFace	DistractorObject	PreferredFace+DistractorObject	50	250	64.3426574981904	0.7875	0.3744	0.3744	0.739130434782609	1	1.17162471395881	0.211085553259105	0.513311880709634	0.000417566630681957	0.275184999400579	intermediate	0.513311880709634	24	25	24	4.291667	0.04	3.166667	3.172101	0.04	3.710145	200	0.125	0.24	0.125	0.2054795	0.1141304	0.3566667	0.1141304	0.304414	0.9130435	1.486111	0.9130435	1.185185	0.1870899	0.6494236	5.496121e-05	0.1634316	0.649423556823486	int_prml	0.8092515	0.4615973
Face69_cell1_spiketimes.csv	PreferredFace	DistractorFace	PreferredFace+DistractorFace	50	250	11.4618769923316	0.7767	0.7022	0.7022	1.12142857142857	1.05882352941176	1.13250517598344	0.229994847512769	0.690396294099987	0.00251535958606022	0.0770934988011842	intermediate	0.690396294099987	21	18	22	4.666667	1.666667	3.136364	5.233333	1.764706	3.551948	200	0.1428571	0.1111111	0.2272727	0.204918	0.1285714	0.1045752	0.2792208	0.2698087	0.9	0.9411765	1.228571	1.053333	0.2241302	0.7535347	2.075564e-05	0.02231435	0.753534732409089	int_prml	0.3177151	0.3888409
Face69_cell1_spiketimes.csv	PreferredFace	DistractorObject	PreferredFace+DistractorObject	50	250	27.4647812244875	0.7765	0.374	0.374	1.12142857142857	0.736842105263158	1.7686996547756	0.122058995067309	0.595924236636278	6.18336294032185e-06	0.282010584933472	intermediate	0.595924236636278	21	20	23	4.666667	0.8	3.434783	5.233333	0.5894737	6.075099	200	0.1428571	0.05	0.2608696	0.1953125	0.1285714	0.05	0.2924901	0.2588666	0.9	1	1.121212	1.060317	0.07963843	0.870881	3.960328e-05	0.04944092	0.870881044734008	int_prml	0.3177151	0.7836913
Face7_cell1_spiketimes.csv	PreferredFace	DistractorFace	PreferredFace+DistractorFace	50	250	25.4363961175619	0.2552	0.951	0.2552	0.676003734827264	1.30015082956259	1.23816355810617	0.205945001414681	0.260620060927602	9.45668590673671e-06	0.533425480971811	single	0.533425480971811	37	40	42	3.216216	0.85	2.833333	2.174174	1.105128	3.50813	200	0.4864865	0.5	0.5714286	0.6512605	0.8123123	0.5128205	0.7874564	1.081799	1.669753	1.025641	1.378049	1.328868	0.4952309	0.24476	3.802728e-05	0.259971	0.495230924566111	mix_prml	0.9303654	0.09923236
Face7_cell1_spiketimes.csv	PreferredFace	DistractorObject	PreferredFace+DistractorObject	50	250	13.5122377328735	0.2586	0.7267	0.2586	0.676003734827264	1.23076923076923	1.125	0.0847252821216736	0.188752910718082	1.7370259201613e-05	0.726504436901042	single	0.726504436901042	37	40	40	3.216216	1.3	3.2	2.174174	1.6	3.6	200	0.4864865	0.6	0.6	0.7051282	0.8123123	0.8102564	0.5025641	1.087948	1.669753	1.350427	0.8376068	1.234326	0.2171446	0.1085786	0.0005228575	0.6737539	0.673753922581058	sing_prml	0.9303654	0.1529184
Face70_cell1_spiketimes.csv	PreferredFace	DistractorFace	PreferredFace+DistractorFace	50	250	3.6211621433834	0.982	0.7424	0.7424	1.25974025974026	1.33564814814815	1.59768849752339	0.163418371286844	0.144167300932898	5.74388840790991e-05	0.692356888896179	single	0.692356888896179	27	25	24	2.851852	1.44	3.291667	3.592593	1.923333	5.259058	200	0.2222222	0.4	0.5833333	0.4934211	0.1794872	0.5833333	0.6884058	0.7532895	0.8076923	1.458333	1.180124	1.221333	0.3199624	0.1149815	0.02146188	0.5435942	0.543594238898128	sing_prml	0.1693778	0.125621
Face70_cell1_spiketimes.csv	PreferredFace	DistractorObject	PreferredFace+DistractorObject	50	250	9.32486416697933	0.9797	0.2797	0.2797	1.25974025974026	1.07417582417582	2.00845070422535	0.61860128886217	0.0959497506735906	4.65309581175641e-06	0.285444307368427	mixture	0.61860128886217	27	27	26	2.851852	1.037037	2.730769	3.592593	1.11396	5.484615	200	0.2222222	0.3333333	0.3461538	0.375	0.1794872	0.3076923	0.3953846	0.4509494	0.8076923	0.9230769	1.142222	0.9620253	0.7311052	0.1696772	0.0006753251	0.09854235	0.731105171617059	mix_prml	0.1693778	0.3619823
Face71_cell1_spiketimes.csv	PreferredFace	DistractorFace	PreferredFace+DistractorFace	50	250	43.3404422828029	0.7057	0.9123	0.7057	0.834743005855563	1.18585858585859	1.43247767857143	0.54837544118801	0.211381288646012	1.58265685314901e-05	0.240227443597447	mixture	0.54837544118801	30	31	29	5.3	1.064516	4.413793	4.424138	1.262366	6.32266	200	0.4	0.2903226	0.137931	0.3472222	0.3862069	0.3462366	0.1231527	0.457436	0.9655172	1.192593	0.8928571	1.053933	0.4814724	0.4218809	3.742565e-05	0.09660932	0.481472383564564	mix_prml	0.718633	0.2222949
Face71_cell1_spiketimes.csv	PreferredFace	DistractorObject	PreferredFace+DistractorObject	50	250	39.3993607452774	0.7086	0.8765	0.7086	0.834743005855563	1.09760132340778	1.44206974128234	0.503909535359736	0.247292037815529	1.13951004158201e-05	0.248787031724319	mixture	0.503909535359736	30	32	29	5.3	1.21875	4.37931	4.424138	1.337702	6.315271	200	0.4	0.53125	0.3103448	0.521978	0.3862069	0.5796371	0.4359606	0.731456	0.9655172	1.091082	1.404762	1.121053	0.4782763	0.4373774	3.031177e-05	0.08431601	0.478276295063999	mix_prml	0.718633	0.3239964
Face72_cell1_spiketimes.csv	PreferredFace	DistractorFace	PreferredFace+DistractorFace	50	250	115.020400182702	0.6056	0.4148	0.4148	1.22728017029638	0.96551724137931	2.29607609988109	0.997134694371922	0.00285543353624193	3.00530949524693e-09	9.86908652647635e-06	mixture	0.997134694371922	32	30	30	6.15625	0.06666667	3.866667	7.555444	0.06436782	8.878161	200	0.09375	0	0.06666667	0.06793478	0.08770161	0	0.06436782	0.0811858	0.9354839	NaN	0.9655172	0.956044	0.1233251	0.8766745	2.439419e-11	4.451201e-07	0.876674460650168	int_prml	0.1792856	0.517913
Face72_cell1_spiketimes.csv	PreferredFace	DistractorObject	PreferredFace+DistractorObject	50	250	105.402644525759	0.6044	0.4153	0.4153	1.22728017029638	0.961538461538462	1.18608852755194	0.0136946590052596	0.925716198730972	0.000247882979719971	0.0603412592840483	intermediate	0.925716198730972	32	27	28	6.15625	0.07407407	4.392857	7.555444	0.07122507	5.210317	200	0.09375	0.1481481	0.03571429	0.1149425	0.08770161	0.1310541	0.03571429	0.1319834	0.9354839	0.8846154	1	0.9186047	0.008304027	0.9432594	2.818306e-06	0.04843372	0.943259437033764	int_prml	0.1792856	0.5189752
Face73_cell1_spiketimes.csv	PreferredFace	DistractorFace	PreferredFace+DistractorFace	50	250	36.8655424932241	0.6202	0.0447	0.0447	2.40945674044266	3	3.0303605313093	0.999999947499359	3.86843373005742e-08	8.40415919608061e-14	1.38162193688478e-08	mixture	0.999999947499359	29	30	32	2.448276	0.1	1.59375	5.899015	0.3	4.829637	200	0	0.2	0.125	0.1373626	0	0.5793103	0.2419355	0.4323107	NaN	2.896552	1.935484	2.517778	0.9992964	0.0007036288	3.53895e-12	3.235454e-09	0.999296367941803	mix_prml	4.17424e-05	1.046556e-07
Face73_cell1_spiketimes.csv	PreferredFace	DistractorObject	PreferredFace+DistractorObject	50	250	40.3780762341685	0.618	0.3689	0.3689	2.40945674044266	1	2.75384615384615	0.999996714900965	3.21567068006117e-06	3.45177832862497e-13	6.94280092944408e-08	mixture	0.999996714900965	29	28	31	2.448276	0.03571429	1.258065	5.899015	0.03571429	3.464516	200	0	0.1071429	0.1290323	0.09943182	0	0.3214286	0.516129	0.4389939	NaN	3	4	3.53202	0.9896459	0.01035413	7.807323e-13	1.528838e-08	0.989645856931527	mix_prml	4.17424e-05	0.4637948
Face74_cell1_spiketimes.csv	PreferredFace	DistractorFace	PreferredFace+DistractorFace	50	250	43.7008447830635	0.7251	0.7689	0.7251	1.06554121151936	1.50877192982456	1.55179593961478	0.284340257187227	0.439304404526524	5.55436360979133e-05	0.276299794650151	intermediate	0.439304404526524	20	20	18	7.95	1.5	6.277778	8.471053	2.263158	9.74183	200	0.45	0.65	0.3333333	0.6034483	0.3657895	1.081579	0.3529412	0.9452511	0.8128655	1.663968	1.058824	1.253133	0.1962115	0.7366468	6.189221e-05	0.06707976	0.736646818792737	int_prml	0.3799564	0.07141228
Face74_cell1_spiketimes.csv	PreferredFace	DistractorObject	PreferredFace+DistractorObject	50	250	38.662910675048	0.7239	0.3442	0.3442	1.06554121151936	1.55639097744361	0.913131313131313	0.0468217297260481	0.828255972773121	7.76041403927347e-06	0.124914537086792	intermediate	0.828255972773121	20	20	19	7.95	1.75	5.789474	8.471053	2.723684	5.28655	200	0.45	0.3	0.6315789	0.5720339	0.3657895	0.3263158	0.5789474	0.6639027	0.8128655	1.087719	0.9166667	0.9284802	0.04493271	0.8870433	2.027771e-05	0.06800369	0.887043323239643	int_prml	0.3799564	0.05751231
Face75_cell1_spiketimes.csv	PreferredFace	DistractorFace	PreferredFace+DistractorFace	50	250	30.3568955607106	0.5823	0.1495	0.1495	0.58974358974359	0.656804733727811	1.08641975308642	0.0333304522953818	0.61335726428705	8.71318781335569e-06	0.353303570229755	intermediate	0.61335726428705	29	27	28	5.37931	1.444444	4.285714	3.172414	0.9487179	4.656085	200	1	0.8518519	0.8571429	1.130952	0.5714286	0.6695157	0.8677249	1.077524	0.5714286	0.7859532	1.012346	0.7622067	0.1010996	0.6917142	5.149517e-05	0.2071347	0.69171416177201	int_prml	0.9576017	0.9067406
Face75_cell1_spiketimes.csv	PreferredFace	DistractorObject	PreferredFace+DistractorObject	50	250	38.8815383881133	0.5729	0.4655	0.4655	0.58974358974359	0.759259259259259	1.11007025761124	0.0255783280462287	0.667990951986367	1.2038882212114e-05	0.306418681085192	intermediate	0.667990951986367	29	28	29	5.37931	1.142857	4.206897	3.172414	0.8677249	4.669951	200	1	0.8571429	1.37931	1.351744	0.5714286	0.4232804	0.9581281	1.074085	0.5714286	0.4938272	0.6946429	0.6356736	0.08428873	0.740636	3.282566e-05	0.1750425	0.740635982823868	int_prml	0.9576017	0.8091321
Face76_cell1_spiketimes.csv	PreferredFace	DistractorFace	PreferredFace+DistractorFace	50	250	9.76726334941546	0.1606	0.0537	0.0537	0.460566746329805	0.480836236933798	0.487179487179487	0.0434871793491399	0.358868217545444	3.10678467519133e-05	0.597613535258665	single	0.597613535258665	30	29	27	3.366667	1.413793	3	1.550575	0.679803	1.461538	200	0.9	0.6896552	1.037037	1.090116	0.7137931	0.364532	0.4985755	0.838107	0.7931034	0.5285714	0.4807692	0.6150588	0.1305183	0.297244	0.0004731708	0.5717645	0.571764541457123	sing_prml	0.9941805	0.9905789
Face76_cell1_spiketimes.csv	PreferredFace	DistractorObject	PreferredFace+DistractorObject	50	250	16.8692294906557	0.1647	0.1452	0.1452	0.460566746329805	0.592592592592593	0.303157894736842	0.069603962180698	0.28956004641009	1.89790390015026e-05	0.64081701237021	single	0.64081701237021	30	28	31	3.366667	1	3.064516	1.550575	0.5925926	0.9290323	200	0.9	0.8928571	1.129032	1.22191	0.7137931	0.3214286	0.6494624	0.8869861	0.7931034	0.36	0.5752381	0.580721	0.06529966	0.0788825	0.0004362926	0.8553815	0.855381541969801	sing_prml	0.9941805	0.9529472
Face77_cell1_spiketimes.csv	PreferredFace	DistractorFace	PreferredFace+DistractorFace	50	250	35.7629208249041	0.0676	0.3712	0.0676	0.466666666666667	1	1.19815668202765	0.16892302745995	0.780919835904731	4.20955015023052e-07	0.0501567156803039	intermediate	0.780919835904731	31	31	29	2	0.03225806	1.068966	0.9333333	0.03225806	1.280788	200	0.06451613	0.03225806	0.03448276	0.05494505	0.1290323	0.03225806	0.03448276	0.1011142	2	1	1	1.472222	0.09103093	0.9010407	5.583998e-07	0.007927853	0.901040658463442	int_prml	0.9942828	0.4656537
Face77_cell1_spiketimes.csv	PreferredFace	DistractorObject	PreferredFace+DistractorObject	50	250	37.8558189923182	0.067	0	0	0.466666666666667	NaN	1.04873294346979	0.0948923078973979	0.559808904197293	2.65565091114059e-05	0.345272231396197	intermediate	0.559808904197293	31	29	28	2	0	1.357143	0.9333333	0	1.42328	200	0.06451613	0.03448276	0	0.04261364	0.1290323	0.03448276	0	0.08796206	2	1	NaN	1.651341	NaN	NaN	NaN	NaN	NaN	NaN	NaN	NaN
Face78_cell1_spiketimes.csv	PreferredFace	DistractorFace	PreferredFace+DistractorFace	50	250	79.733849127335	0.3873	0.4208	0.3873	1.01678240740741	0.954545454545455	1.71717171717172	0.971424431276145	0.0257812363469672	1.13937953652329e-06	0.00279319299735095	mixture	0.971424431276145	25	23	23	5.76	0.08695652	3.913043	5.856667	0.08300395	6.719368	200	0.08	0.08695652	0.1304348	0.1232394	0.07666667	0.08300395	0.1185771	0.1408451	0.9583333	0.9545455	0.9090909	0.9142857	0.2970719	0.7025948	8.641764e-08	0.0003332628	0.702594797222671	int_prml	0.4387687	0.5207381
Face78_cell1_spiketimes.csv	PreferredFace	DistractorObject	PreferredFace+DistractorObject	50	250	86.4312908650507	0.3813	0.368	0.368	1.01678240740741	1	1.60302457466919	0.201778822353339	0.754682001229241	5.80699198215294e-05	0.0434811064975989	intermediate	0.754682001229241	25	24	24	5.76	0.04166667	3.833333	5.856667	0.04166667	6.144928	200	0.08	0.1666667	0.08333333	0.1369863	0.07666667	0.1449275	0.1666667	0.197988	0.9583333	0.8695652	2	1.15625	0.02605359	0.9703814	6.179025e-07	0.003564369	0.970381426941651	int_prml	0.4387687	0.4607709
Face79_cell1_spiketimes.csv	PreferredFace	DistractorFace	PreferredFace+DistractorFace	50	250	9.21429611987246	0.5135	0.6938	0.5135	0.507692307692308	1.29206349206349	0.916939890710383	0.174317353176003	0.2453513132865	4.74305101525662e-05	0.580283903027345	single	0.580283903027345	16	16	16	4.0625	1.3125	3.8125	2.0625	1.695833	3.495833	200	0.4375	0.375	0.5625	0.5729167	0.3958333	0.25	0.3958333	0.5291445	0.9047619	0.6666667	0.7037037	0.7388781	0.2758305	0.2391779	0.004227728	0.4807639	0.48076385228019	sing_prml	0.9382757	0.196987
Face79_cell1_spiketimes.csv	PreferredFace	DistractorObject	PreferredFace+DistractorObject	50	250	23.6125830963013	0.5105	0.7241	0.5105	0.507692307692308	1.20952380952381	0.545454545454545	0.200689377499657	0.159635159334099	0.00393655537435938	0.635738907791884	single	0.635738907791884	16	16	15	4.0625	0.4375	4.4	2.0625	0.5291667	2.4	200	0.4375	0.4375	0.2	0.4521277	0.3958333	0.6625	0.1714286	0.6403215	0.9047619	1.514286	0.8571429	1.132992	0.203196	0.04135027	0.02504085	0.7304129	0.730412894107561	sing_prml	0.9382757	0.2552296
Face8_cell1_spiketimes.csv	PreferredFace	DistractorObject	PreferredFace+DistractorObject	50	250	8.53034301679245	0.763	0.668	0.668	2.24815905743741	1.56444444444444	1.56490384615385	0.341956435603799	0.11821909516028	2.53708441770836e-05	0.539799098391744	single	0.539799098391744	29	26	27	3.344828	1.384615	3.555556	7.519704	2.166154	5.564103	200	0.4827586	0.5	0.5555556	0.6402439	0.8300493	0.66	0.8717949	1.205397	1.719388	1.32	1.569231	1.506173	0.5191628	0.1033275	0.002561889	0.3749477	0.51916282461548	mix_prml	0.0001688282	0.0359062
Face80_cell1_spiketimes.csv	PreferredFace	DistractorFace	PreferredFace+DistractorFace	50	250	21.78427940756	0.0409	0.3748	0.0409	1.18806384455239	0.608163265306122	1.67194570135747	0.414768104232823	0.202165344598307	1.43713028038862e-05	0.383052179866066	mixture	0.414768104232823	23	26	27	5.695652	1.884615	5.037037	6.766798	1.146154	8.421652	200	1.043478	0.8076923	0.4444444	0.9375	1.316206	1.121538	0.4871795	1.546875	1.261364	1.388571	1.096154	1.32	0.4729213	0.3697103	0.0002492381	0.1571191	0.472921331509512	mix_prml	0.2458293	0.9364818
Face80_cell1_spiketimes.csv	PreferredFace	DistractorObject	PreferredFace+DistractorObject	50	250	18.6290250879273	0.0409	0.0842	0.0409	1.18806384455239	1.12254901960784	1.45410404624277	0.152526878906411	0.09779078637329	0.00108903264888713	0.748593302071412	single	0.748593302071412	23	25	26	5.695652	2.04	6.653846	6.766798	2.29	9.675385	200	1.043478	0.4	0.4615385	0.777027	1.316206	0.4166667	0.4984615	1.228712	1.261364	1.041667	1.08	1.265039	0.2787779	0.01706418	0.04448659	0.6596714	0.659671357390622	sing_prml	0.2458293	0.3072026
Face81_cell1_spiketimes.csv	PreferredFace	DistractorFace	PreferredFace+DistractorFace	50	250	18.3486004547379	0.9134	0.8334	0.8334	1.07556080283353	1.34649122807018	2.14968814968815	0.987258505396946	0.00505809752865691	1.04565990350406e-07	0.0076832925084072	mixture	0.987258505396946	23	25	27	3.347826	0.76	2.740741	3.600791	1.023333	5.891738	200	0.5217391	0.44	0.3703704	0.55	0.715415	0.4233333	0.5498575	0.8547297	1.371212	0.9621212	1.484615	1.243243	0.9278567	0.07001958	3.894859e-06	0.002119825	0.927856704733369	mix_prml	0.3651746	0.119353
Face81_cell1_spiketimes.csv	PreferredFace	DistractorObject	PreferredFace+DistractorObject	50	250	30.7290873814616	0.9158	0.1161	0.1161	1.07556080283353	0.695652173913044	1.65919701213819	0.9546090327672	0.0306871153747125	3.06233581888041e-07	0.0147035456245059	mixture	0.9546090327672	23	24	22	3.347826	0.3333333	2.318182	3.600791	0.2318841	3.84632	200	0.5217391	0.2916667	0.2727273	0.4528986	0.715415	0.3894928	0.2077922	0.6880062	1.371212	1.335404	0.7619048	1.215294	0.5731185	0.4163318	5.212715e-06	0.01054451	0.57311847898035	mix_prml	0.3651746	0.8552687
Face82_cell1_spiketimes.csv	PreferredFace	DistractorFace	PreferredFace+DistractorFace	50	250	25.4221872637991	0.0249	0.0663	0.0249	1.70889748549323	2.96657754010695	3.61570827489481	0.922158196143688	0.00478290807940355	0.00091072372794234	0.0721481720489666	mixture	0.922158196143688	23	23	24	8.173913	2.956522	10.33333	13.96838	8.770751	37.36232	200	0.6086957	0.7826087	0.9583333	0.9821429	0.9762846	1.086957	1.259058	1.716162	1.603896	1.388889	1.3138	1.397892	0.005150013	9.865204e-05	0.9945518	0.000199581	0.994551754302949	out_prml	0.02032942	3.598041e-06
Face82_cell1_spiketimes.csv	PreferredFace	DistractorObject	PreferredFace+DistractorObject	50	250	67.4791504744629	0.0246	0.7028	0.0246	1.70889748549323	1.35785953177258	1.42502651113468	0.305547413889464	0.096847664726244	0.011050646422762	0.58655427496153	single	0.58655427496153	23	24	24	8.173913	1.083333	8.541667	13.96838	1.471014	12.1721	200	0.6086957	0.9166667	0.375	0.7922535	0.9762846	1.036232	0.4184783	1.305332	1.603896	1.130435	1.115942	1.318095	0.4379389	0.03802699	0.005799797	0.5182343	0.518234341650904	sing_prml	0.02032942	0.1172284
Face83_cell1_spiketimes.csv	PreferredFace	DistractorFace	PreferredFace+DistractorFace	50	250	5.10231709235424	0.59	0.8535	0.59	0.90017825311943	1.31176470588235	0.619047619047619	0.105883877160095	0.641257769094604	0.0171243206060684	0.235734033139232	intermediate	0.641257769094604	23	21	22	2.217391	0.8095238	1.5	1.996047	1.061905	0.9285714	200	0.5217391	0.4285714	0.3636364	0.5492424	0.4426877	0.5571429	0.3376623	0.6792686	0.8484848	1.3	0.9285714	0.9893899	0.218894	0.6338731	0.0004470559	0.1467858	0.633873112958458	int_prml	0.5953035	0.1581807
Face83_cell1_spiketimes.csv	PreferredFace	DistractorObject	PreferredFace+DistractorObject	50	250	3.12343088433277	0.5922	0.425	0.425	0.90017825311943	0.806228373702422	1.32	0.244768008371069	0.236160609827126	0.00114568511009397	0.517925696691711	single	0.517925696691711	23	18	21	2.217391	0.9444444	2.142857	1.996047	0.7614379	2.828571	200	0.5217391	0.2222222	0.5714286	0.5645161	0.4426877	0.3006536	0.8571429	0.854376	0.8484848	1.352941	1.5	1.210773	0.4095934	0.2960314	0.001192032	0.2931831	0.409593440937048	mix_prml	0.5953035	0.687801
Face84_cell1_spiketimes.csv	PreferredFace	DistractorFace	PreferredFace+DistractorFace	50	250	77.7128851470435	0.1643	0.8142	0.1643	1.07611386138614	1.32692307692308	1.91304347826087	0.397457732088511	0.588183087166647	1.31985641154821e-06	0.0143578608884307	intermediate	0.588183087166647	25	27	24	16.16	4.888889	12.5	17.39	6.487179	23.91304	200	0.72	1.148148	0.625	1.052632	0.6266667	1.823362	0.5923913	1.66886	0.8703704	1.588089	0.9478261	1.268333	0.03073758	0.9689327	5.988182e-08	0.0003296998	0.968932657212911	int_prml	0.3620149	0.1228922
Face84_cell1_spiketimes.csv	PreferredFace	DistractorObject	PreferredFace+DistractorObject	50	250	145.780085476475	0.1599	0.5715	0.1599	1.07611386138614	1.39903846153846	2.34057971014493	0.12677257808827	0.867531256439611	2.30244017239128e-06	0.00569386303194635	intermediate	0.867531256439611	25	25	24	16.16	2.08	12	17.39	2.91	28.08696	200	0.72	0.88	0.8333333	1.013514	0.6266667	0.5266667	0.8405797	1.013514	0.8703704	0.5984848	1.008696	0.8	0.0001434156	0.9998545	2.977595e-10	2.067466e-06	0.999854516601903	int_prml	0.3620149	0.09247372
Face85_cell1_spiketimes.csv	PreferredFace	DistractorFace	PreferredFace+DistractorFace	50	250	104.060183383515	0.3752	0.7063	0.3752	1.28408420224277	1.20384615384615	1.77470355731225	0.524138885171211	0.427973822250198	6.53373187592635e-05	0.0478219552598314	mixture	0.524138885171211	24	27	24	9.208333	0.7407407	6.875	11.82428	0.8917379	12.20109	200	0.4166667	0.4444444	0.25	0.4666667	1.210145	0.7179487	0.3695652	1.17286	2.904348	1.615385	1.478261	2.010618	0.06232496	0.9347079	7.139884e-07	0.002966413	0.934707908630985	int_prml	0.1632536	0.2172855
Face85_cell1_spiketimes.csv	PreferredFace	DistractorObject	PreferredFace+DistractorObject	50	250	103.882256333634	0.3752	0.1119	0.1119	1.28408420224277	0.666666666666667	1.22329113924051	0.00229296955588332	0.995190906437924	1.18369854514218e-06	0.00251494030764719	intermediate	0.995190906437924	24	26	26	9.208333	0.6923077	6.076923	11.82428	0.4615385	7.433846	200	0.4166667	0.4230769	0.3076923	0.4769737	1.210145	1.213846	0.3815385	1.415296	2.904348	2.869091	1.24	2.373793	0.001017899	0.9982883	2.547282e-08	0.000693793	0.99828828224243	int_prml	0.1632536	0.8935268
Face87_cell1_spiketimes.csv	PreferredFace	DistractorFace	PreferredFace+DistractorFace	50	250	88.5202752940331	0.0559	0.7884	0.0559	1.99740090968161	2.48148148148148	3.1522633744856	0.99982483944636	0.000173074264593613	6.54023080538999e-11	2.08622364412911e-06	mixture	0.99982483944636	28	28	28	12.21429	2.607143	9	24.39683	6.469577	28.37037	200	1.714286	1.285714	0.9285714	1.636905	3.026455	2.804233	3.698413	5.006634	1.765432	2.18107	3.982906	2.446878	0.1372364	0.8627635	4.049981e-11	6.796493e-08	0.862763511520204	int_prml	0.001551786	2.972997e-05
Face87_cell1_spiketimes.csv	PreferredFace	DistractorObject	PreferredFace+DistractorObject	50	250	60.7610329690047	0.0534	0.4898	0.0534	1.99740090968161	1.63692307692308	2.30540540540541	0.737626791185811	0.0664194906798291	8.83814620640479e-05	0.195865336672296	mixture	0.737626791185811	28	27	26	12.21429	3.703704	11.38462	24.39683	6.062678	26.24615	200	1.714286	1.62963	1.269231	1.929012	3.026455	2.165242	1.724615	3.595679	1.765432	1.328671	1.358788	1.4912	0.6061745	0.3207889	0.0005524017	0.07248426	0.606174479740586	mix_prml	0.001551786	0.02147769
Face88_cell1_spiketimes.csv	PreferredFace	DistractorFace	PreferredFace+DistractorFace	50	250	17.2666219566096	0.5105	0.681	0.5105	0.651980418335559	1.73548387096774	0.604938271604938	0.0298592680381266	0.66973240715566	5.89889236696076e-06	0.300402425913846	intermediate	0.66973240715566	22	21	22	4.863636	1.47619	3.681818	3.170996	2.561905	2.227273	200	0.3181818	0.0952381	0.1363636	0.2307692	0.6082251	0.09047619	0.2186147	0.4830228	1.911565	0.95	1.603175	1.674479	0.1073822	0.66903	0.0001347548	0.2234531	0.669029992164378	int_prml	0.8824787	0.02170616
Face88_cell1_spiketimes.csv	PreferredFace	DistractorObject	PreferredFace+DistractorObject	50	250	7.63815275773189	0.5107	0.7393	0.5107	0.651980418335559	1.04295051353875	0.979047619047619	0.132320457164331	0.279650142478291	4.00564067779661e-05	0.587989343950599	single	0.587989343950599	22	22	22	4.863636	2.318182	4.545455	3.170996	2.417749	4.450216	200	0.3181818	0.3636364	0.3636364	0.4356061	0.6082251	0.5281385	0.5281385	0.8409819	1.911565	1.452381	1.452381	1.544482	0.3044924	0.2839702	0.001260053	0.4102773	0.410277348454338	sing_prml	0.8824787	0.4051783
Face89_cell1_spiketimes.csv	PreferredFace	DistractorFace	PreferredFace+DistractorFace	50	250	138.313752352898	0.433	0.6905	0.433	1.36346516007533	2.70066889632107	1.59703075291622	0.0830214506257191	0.913055540611908	2.54089190088671e-06	0.00392046787047212	intermediate	0.913055540611908	25	27	24	14.16	1.703704	10.25	19.30667	4.60114	16.36957	200	0.2	0.5925926	0.3333333	0.4769737	0.3333333	1.327635	0.8405797	1.331963	1.666667	2.240385	2.521739	2.234023	0.005556561	0.9942784	1.210699e-08	0.0001650301	0.994278397048742	int_prml	0.1100507	6.167963e-06
Face89_cell1_spiketimes.csv	PreferredFace	DistractorObject	PreferredFace+DistractorObject	50	250	148.0916531513	0.4281	0.5486	0.4281	1.36346516007533	2.16727272727273	1.57412257726558	0.0122452823320765	0.980871705171858	4.3597008695467e-05	0.0068394154873697	intermediate	0.980871705171858	25	23	24	14.16	1.086957	10.375	19.30667	2.355731	16.33152	200	0.2	0.2608696	0.2083333	0.2777778	0.3333333	0.8379447	0.6938406	0.9340767	1.666667	3.212121	3.330435	2.690141	0.001571054	0.9980692	3.724454e-08	0.0003597389	0.998069169871823	int_prml	0.1100507	0.001195608
Face9_cell1_spiketimes.csv	PreferredFace	DistractorFace	PreferredFace+DistractorFace	50	250	4.36659553528757	0.0012	0.3904	0.0012	1.47115384615385	2.89952153110048	1.71428571428571	0.433468570977194	0.2352257861941	0.0010574699170621	0.330248172911644	mixture	0.433468570977194	14	20	15	4.571429	2.2	4	6.725275	6.378947	6.857143	200	0.2857143	0.4	1.4	0.8418367	0.3736264	0.3578947	3.114286	2.173682	1.307692	0.8947368	2.22449	2.065657	0.518776	0.3592173	0.0006600104	0.1213467	0.518775980534643	mix_prml	0.1192787	2.251023e-05
Face9_cell1_spiketimes.csv	PreferredFace	DistractorObject	PreferredFace+DistractorObject	50	250	4.48975010994107	0.0012	0.3295	0.0012	1.47115384615385	2.93939393939394	2.08026755852843	0.688605765918363	0.211388645812439	0.00786150169394935	0.0921440865752485	mixture	0.688605765918363	14	16	14	4.571429	2.0625	3.285714	6.725275	6.0625	6.835165	200	0.2857143	0.8125	0.2857143	0.5965909	0.3736264	2.429167	0.2197802	1.707023	1.307692	2.989744	0.7692308	2.289037	0.6116545	0.3563371	0.0002923118	0.0317161	0.611654462166323	mix_prml	0.1192787	0.0001064178
Face90_cell1_spiketimes.csv	PreferredFace	DistractorFace	PreferredFace+DistractorFace	50	250	15.799882729619	0.0781	0.1964	0.0781	1.50179211469534	0.736842105263158	2.5218438252494	0.790418340737651	0.0561663784435085	7.48739726437951e-06	0.153407793421576	mixture	0.790418340737651	19	20	20	8.157895	3.5	7.65	12.25146	2.578947	19.29211	200	0.6315789	0.8	0.85	0.9533898	1.023392	2.589474	1.292105	2.496712	1.62037	3.236842	1.520124	2.095019	0.7339352	0.211816	0.001545512	0.05270333	0.733935192875765	mix_prml	0.07839244	0.7836913
Face90_cell1_spiketimes.csv	PreferredFace	DistractorObject	PreferredFace+DistractorObject	50	250	35.2550640857896	0.0781	0.4425	0.0781	1.50179211469534	1.24166666666667	2.67945286946179	0.21173484386073	0.099003101910582	0.00179931811150627	0.687462736117182	single	0.687462736117182	19	17	20	8.157895	1.764706	8.85	12.25146	2.191176	23.71316	200	0.6315789	0.4117647	0.5	0.6473214	1.023392	1.007353	1	1.533584	1.62037	2.446429	2	1.895298	0.09653673	0.04128733	0.4859004	0.3762756	0.485900386459691	out_prml	0.07839244	0.2262861
Face91_cell1_spiketimes.csv	PreferredFace	DistractorFace	PreferredFace+DistractorFace	50	250	103.346095816935	0.3541	0.7782	0.3541	0.810644257703081	1.04207573632539	1.69739130434783	0.359572952761638	0.628979977345426	5.20554553519397e-06	0.0114418643474007	intermediate	0.628979977345426	22	24	24	11.59091	1.291667	8.333333	9.396104	1.346014	14.14493	200	0.7727273	0.9166667	0.7083333	1	1.231602	1.123188	1.432971	1.929348	1.593838	1.225296	2.023018	1.543478	0.01595204	0.9838006	3.636789e-08	0.0002472803	0.983800647563317	int_prml	0.7096789	0.4055965
Face91_cell1_spiketimes.csv	PreferredFace	DistractorObject	PreferredFace+DistractorObject	50	250	94.7027075466282	0.3453	0.6177	0.3453	0.810644257703081	1.29612220916569	1.21584111031347	0.0504422760122242	0.819316850468035	0.000297799904085583	0.129943073615655	intermediate	0.819316850468035	22	24	22	11.59091	1.541667	9.045455	9.396104	1.998188	10.99784	200	0.7727273	0.3333333	0.6818182	0.7352941	1.231602	0.3188406	1.274892	1.45687	1.593838	0.9565217	1.869841	1.585075	0.04223979	0.9008762	1.487517e-05	0.05686916	0.900876174456066	int_prml	0.7096789	0.1549101
Face92_cell1_spiketimes.csv	PreferredFace	DistractorFace	PreferredFace+DistractorFace	50	250	13.2601756904821	0.3551	0.667	0.3551	1.05819397993311	1.63285024154589	1.21739130434783	0.173175852126279	0.164434587089154	6.48535305669093e-05	0.662324707254001	single	0.662324707254001	24	24	24	5.416667	2.25	5.5	5.731884	3.673913	6.695652	200	1.25	1.291667	1.291667	1.597222	1.152174	0.8242754	1.259058	1.638302	0.9217391	0.6381487	0.9747546	0.8205756	0.3943913	0.09870863	0.003295642	0.5036045	0.503604464489763	sing_prml	0.3852694	0.02841108
Face92_cell1_spiketimes.csv	PreferredFace	DistractorObject	PreferredFace+DistractorObject	50	250	22.3165723551495	0.3638	0.499	0.3638	1.05819397993311	1.05896805896806	0.873949579831933	0.328933253351966	0.279567690240076	1.77344031287354e-05	0.39148132200483	single	0.39148132200483	24	23	22	5.416667	1.608696	4.636364	5.731884	1.703557	4.051948	200	1.25	1.652174	1.181818	1.702899	1.152174	2.328063	1.298701	2.480286	0.9217391	1.409091	1.098901	1.165207	0.4722664	0.2622094	0.0001960156	0.2653281	0.472266413484274	mix_prml	0.3852694	0.3851082
Face93_cell1_spiketimes.csv	PreferredFace	DistractorFace	PreferredFace+DistractorFace	50	250	31.7872445753186	0.2746	0.5077	0.2746	1.13267543859649	2	2.53739612188366	0.999503140577835	0.000494270599478597	1.96483351257444e-10	2.58862620339847e-06	mixture	0.999503140577835	17	16	20	6.705882	1.125	3.8	7.595588	2.25	9.642105	200	0.5882353	0.75	0.45	0.7311321	0.8823529	1.533333	0.6815789	1.528483	1.5	2.044444	1.51462	1.672457	0.8035565	0.1964432	6.839176e-11	2.983124e-07	0.803556452657119	mix_prml	0.3167548	0.0119215
Face93_cell1_spiketimes.csv	PreferredFace	DistractorObject	PreferredFace+DistractorObject	50	250	31.5958130962117	0.2754	0.2411	0.2411	1.13267543859649	1.26785714285714	2.30357142857143	0.993287117380563	0.00646690819648688	7.15784666054717e-09	0.000245967265103252	mixture	0.993287117380563	17	15	17	6.705882	1.066667	4.117647	7.595588	1.352381	9.485294	200	0.5882353	0.2	0.3529412	0.4846939	0.8823529	0.1714286	0.6176471	0.8995004	1.5	0.8571429	1.75	1.484649	0.6677717	0.3321976	1.233269e-08	3.068916e-05	0.667771713494933	mix_prml	0.3167548	0.2184054
Face95_cell1_spiketimes.csv	PreferredFace	DistractorFace	PreferredFace+DistractorFace	50	250	26.7498458277039	0.3813	0.3995	0.3813	0.394678492239468	0.833333333333333	0.472727272727273	0.00848503001098172	0.915546789753573	3.36513522069413e-06	0.0759648151002246	intermediate	0.915546789753573	12	13	12	6.833333	1	4.166667	2.69697	0.8333333	1.969697	200	0.1666667	0.1538462	0.4166667	0.3040541	0.1515152	0.1410256	0.8106061	0.5560248	0.9090909	0.9166667	1.945455	1.462963	0.01951738	0.931338	8.676424e-05	0.04905785	0.931338001955039	int_prml	0.9588438	0.6159607
Face95_cell1_spiketimes.csv	PreferredFace	DistractorObject	PreferredFace+DistractorObject	50	250	19.7401003946934	0.3812	0.7277	0.3812	0.394678492239468	0.795918367346939	1.05365126676602	0.230003430645958	0.455784100405903	0.000106802403232033	0.314105666544907	intermediate	0.455784100405903	12	8	12	6.833333	0.875	5.083333	2.69697	0.6964286	5.356061	200	0.1666667	0.5	0.6666667	0.546875	0.1515152	0.5714286	0.6060606	0.6993448	0.9090909	1.142857	0.9090909	1.023041	0.1812437	0.6398444	0.001094323	0.1778176	0.639844389800892	int_prml	0.9588438	0.5905828
Face96_cell1_spiketimes.csv	PreferredFace	DistractorFace	PreferredFace+DistractorFace	50	250	10.9188709731341	0.6488	0.2287	0.2287	0.602642756016989	0.58213058419244	0.790816326530612	0.158791059700906	0.60780377419542	0.00130142274738119	0.232103743356292	intermediate	0.60780377419542	14	16	15	11.64286	6.0625	9.333333	7.016484	3.529167	7.380952	200	1.071429	1.625	1.866667	1.916667	0.9945055	1.85	3.12381	3.167614	0.9282051	1.138462	1.673469	1.322134	0.1745942	0.715724	0.0002258814	0.109456	0.715723961112975	int_prml	0.8542217	0.8911102
Face97_cell1_spiketimes.csv	PreferredFace	DistractorFace	PreferredFace+DistractorFace	50	250	5.75019054404428	0.2332	0.1496	0.1496	0.598062953995157	1.47826086956522	1.1659125188537	0.270692875674357	0.238221616351781	0.000333243400483253	0.490752264573379	single	0.490752264573379	15	15	14	3.933333	1.533333	3.642857	2.352381	2.266667	4.247253	200	0.2	0.2666667	0.5	0.3977273	0.1714286	0.2095238	0.7307692	0.5648784	0.8571429	0.7857143	1.461538	1.136213	0.40773	0.3025566	0.00284259	0.2868708	0.407730032888014	mix_prml	0.8690096	0.1096899
Face97_cell1_spiketimes.csv	PreferredFace	DistractorObject	PreferredFace+DistractorObject	50	250	17.1650633325641	0.2339	0.5012	0.2339	0.598062953995157	1.26923076923077	0.97051597051597	0.251854336174279	0.330411462277509	3.43802599449945e-05	0.417699821288267	single	0.417699821288267	15	14	12	3.933333	0.5714286	3.083333	2.352381	0.7252747	2.992424	200	0.2	0.4285714	0.3333333	0.3963415	0.1714286	0.5714286	0.2424242	0.5030488	0.8571429	1.333333	0.7272727	1.015385	0.2552348	0.4553393	0.001819323	0.2876065	0.45533932929747	int_prml	0.8690096	0.2231803
Face99_cell1_spiketimes.csv	PreferredFace	DistractorFace	PreferredFace+DistractorFace	50	250	14.5453771457633	0.624	0.1157	0.1157	0.952569169960474	0.485714285714286	0.861601085481683	0.201176153612974	0.218990983443602	0.000445913214291897	0.579386949729132	single	0.579386949729132	12	11	12	5.75	1.272727	5.583333	5.477273	0.6181818	4.810606	200	0.1666667	0.2727273	0.08333333	0.2142857	0.1515152	0.2181818	0.08333333	0.2284664	0.9090909	0.8	1	0.8529412	0.2112933	0.148736	0.01376243	0.6262083	0.626208299732473	sing_prml	0.4879481	0.9005143
Face99_cell1_spiketimes.csv	PreferredFace	DistractorObject	PreferredFace+DistractorObject	50	250	27.0634917579762	0.624	0.0447	0.0447	0.952569169960474	0.545454545454545	0.227450980392157	0.146729120754722	0.40533890605945	0.00107833490832151	0.446853638277506	single	0.446853638277506	12	12	11	5.75	0.5	4.636364	5.477273	0.2727273	1.054545	200	0.1666667	0.1666667	0.1818182	0.2142857	0.1515152	0.1515152	0.1636364	0.2284664	0.9090909	0.9090909	0.9	0.8529412	0.1795131	0.2593668	0.002962329	0.5581578	0.55815781486879	sing_prml	0.4879481	0.8733643
