# Supplementary material for: Multiple objects evoke fluctuating responses in several regions of the visual pathway
Source: eLife. 2024 Mar 15;13:e91129. doi: 10.7554/eLife.91129 (PMC10942787; doi:10.7554/eLife.91129)
Supplement: Source data 1. — Spreadsheets are included for the analysis output from each dataset. Individual file names indicate which datasets they relate to. [file elife-91129-data1.zip › SchmehlElife_data/LiTreue_MT_Data_attend_fix.csv]

CellId	ACond	BCond	ABCond	SpikeWindowON	SpikeWindowOFF	SepBF	PoisPvalA	PoisPvalB	minPoisPval	FanoA	FanoB	FanoAB	PrMix	PrInt	PrOut	PrSing	WinModel	WinPr	mix_alpha	int_alpha	nA	nB	nAB	meanA	meanB	meanAB	varA	varB	varAB	BaseDuration	meanAbase	meanBbase	meanABbase	meanbase_all	varAbase	varBbase	varABbase	varbase_all	FanoAbase	FanoBbase	FanoABbase	Fanobase_all	PrMix_prml	PrInt_prml	PrOut_prml	PrSing_prml	WinPr_prml	WinModel_prml	PoisPvalA_prml
LiAF_1_Task1_cls_021_02plus01_1_cell1_spiketimes.csv	Ap1Dir0	Ap2Dir120	Ap1Dir0+Ap2Dir120	30	230	8.3215587982921	0.2061	0.2915	0.2061	0.6796875	0.511111111111111	1.96949152542373	0.371775451566714	0.323032792867921	0.00222647346756951	0.302965282097795	mixture	0.371775451566714	0.4716643	0.6275255	5	6	6	12.8	4.5	9.833333	8.7	2.3	19.36667	500	0	0	0	0	0	0	0	0	NaN	NaN	NaN	NaN	0.3097771	0.5947169	0.002402408	0.09310357	0.594716925813818	int_prml	0.6059376
LiAF_1_Task1_cls_021_02plus01_1_cell1_spiketimes.csv	Ap1Dir210	Ap2Dir330	Ap1Dir210+Ap2Dir330	30	230	19.3586620336376	0.3975	0.0842	0.0842	1.4	0.166666666666667	0.30327868852459	0.221652388514555	0.231859152693648	0.0959226718204351	0.450565786971361	single	0.450565786971361	0.3953996	0.1384664	6	6	5	1.833333	12	12.2	2.566667	2	3.7	500	0	0	0	0	0	0	0	0	NaN	NaN	NaN	NaN	0.2385659	0.08754348	0.1849913	0.4888993	0.488899347198899	sing_prml	0.2206403
LiAF_1_Task1_cls_021_02plus01_1_cell1_spiketimes.csv	Ap1Dir270	Ap2Dir30	Ap1Dir270+Ap2Dir30	30	230	10.8477324033699	0.2749	0.4444	0.2749	0.779310344827586	0.858108108108108	1.55445544554455	0.246771049671896	0.187949642775627	0.0223178324213888	0.542961475131089	single	0.542961475131089	0.4787119	0.1051873	6	5	6	4.833333	14.8	16.83333	3.766667	12.7	26.16667	500	0	0	0	0	0	0	0	0	NaN	NaN	NaN	NaN	0.2443743	0.08212831	0.1309839	0.5425134	0.542513438463637	sing_prml	0.5644042
LiAF_1_Task1_cls_021_02plus01_1_cell1_spiketimes.csv	Ap1Dir30	Ap2Dir150	Ap1Dir30+Ap2Dir150	30	230	10.1037568709932	0.2302	0.3228	0.2302	0.473972602739726	1.08695652173913	0.581395348837209	0.0955202243737947	0.712013190016102	0.0496861248588442	0.142780460751259	intermediate	0.712013190016102	0.5124783	0.4082906	6	6	6	12.16667	3.833333	7.166667	5.766667	4.166667	4.166667	500	0	0	0.3333333	0.05111111	0	0	0.2666667	0.0221281	NaN	NaN	0.8	0.9411765	0.09083607	0.8419419	0.001181614	0.06604037	0.841941946256213	int_prml	0.7959535
LiAF_1_Task1_cls_021_02plus01_1_cell1_spiketimes.csv	Ap1Dir300	Ap2Dir60	Ap1Dir300+Ap2Dir60	30	230	6.46440288349512	0.1075	0.2216	0.1075	1.24210526315789	1.44186046511628	0.653846153846154	0.22308337340694	0.316184846238102	0.0020925117784205	0.458639268576538	single	0.458639268576538	0.4377751	0.2636655	6	6	5	6.333333	14.33333	13	7.866667	20.66667	8.5	500	0.1666667	0	0.2	0.05411765	0.1666667	0	0.2	0.02333824	1	NaN	1	0.9375	0.2367506	0.3535842	0.01319097	0.3964741	0.396474142263546	sing_prml	0.2862695
LiAF_10_Task1_cls_039_02plus01_1_cell1_spiketimes.csv	Ap1Dir210	Ap2Dir330	Ap1Dir210+Ap2Dir330	30	230	8.11059100560262	0.2413	0.5208	0.2413	2	1	1.26923076923077	0.218273872744003	0.510641027368258	0.0176547599724287	0.253430339915311	intermediate	0.510641027368258	0.4687709	0.5251472	5	5	5	0.4	5	2.6	0.8	5	3.3	500	0	0	0	0	0	0	0	0	NaN	NaN	NaN	NaN	0.1712767	0.7466639	0.001738859	0.08032056	0.746663929588261	int_prml	0.09157819
LiAF_10_Task1_cls_039_02plus01_1_cell1_spiketimes.csv	Ap1Dir270	Ap2Dir30	Ap1Dir270+Ap2Dir30	30	230	7.90228157045954	0.6883	0.0799	0.0799	0.583333333333333	2.5	1.10606060606061	0.245133395626803	0.259340597982568	0.00125596269212718	0.494270043698502	single	0.494270043698502	0.5514597	0.2188943	5	5	5	1.2	7	6.6	0.7	17.5	7.3	500	0	0	0	0	0	0	0	0	NaN	NaN	NaN	NaN	0.2510987	0.2727727	0.01953977	0.4565888	0.456588844114962	sing_prml	0.674707
LiAF_105_Task3_cls_042_01plus01_1_cell1_spiketimes.csv	Ap1Dir180	Ap2Dir300	Ap1Dir180+Ap2Dir300	30	230	3.11807128598901	0.5134	0.4501	0.4501	0.711538461538462	1.13636363636364	1.27272727272727	0.246883700990748	0.259929471995973	0.0059299661937445	0.487256860819535	single	0.487256860819535	0.4630206	0.2496038	5	5	5	5.2	11	11	3.7	12.5	14	500	0	0.2	0	0.03066667	0	0.2	0	0.01410667	NaN	1	NaN	1	0.2574794	0.2876531	0.04442263	0.4104449	0.410444897906418	sing_prml	0.5838923
LiAF_105_Task3_cls_042_01plus01_1_cell1_spiketimes.csv	Ap1Dir30	Ap2Dir150	Ap1Dir30+Ap2Dir150	30	230	14.0130291888726	0.1966	0.2869	0.1966	0.814814814814815	0.523809523809524	3.27272727272727	0.665025282499448	0.21452620439613	0.000423989787653511	0.120024523316769	mixture	0.665025282499448	0.4442952	0.5746957	5	5	5	16.2	4.2	11	13.2	2.2	36	500	0	0	0	0	0	0	0	0	NaN	NaN	NaN	NaN	0.2938888	0.6950516	0.0001919102	0.01086766	0.695051646040883	int_prml	0.5154131
LiAF_12_Task1_cls_040_01plus01_1_cell1_spiketimes.csv	Ap1Dir210	Ap2Dir330	Ap1Dir210+Ap2Dir330	30	230	6.8264090936938	0.0972	0.5203	0.0972	0.5	2.5	2.75	0.630011621083499	0.204811780790012	0.00900522945709628	0.156171368669394	mixture	0.630011621083499	0.4940621	0.5077727	5	5	5	0.6	5	2.8	0.3	12.5	7.7	500	0	0.2	0	0.03066667	0	0.2	0	0.01410667	NaN	1	NaN	1	0.4835944	0.485973	0.0007254949	0.02970712	0.48597302395525	int_prml	0.7357589
LiAF_12_Task1_cls_040_01plus01_1_cell1_spiketimes.csv	Ap1Dir30	Ap2Dir150	Ap1Dir30+Ap2Dir150	30	230	4.00414957560302	0.6476	0.573	0.573	0.53125	0.75	1.54545454545455	0.264677068293136	0.197021917044077	0.00212810971009778	0.53617290495269	single	0.53617290495269	0.4826996	0.8334232	5	5	5	3.2	0.4	4.4	1.7	0.3	6.8	500	0	0	0	0	0	0	0	0	NaN	NaN	NaN	NaN	0.2272103	0.1380955	0.1641103	0.4705839	0.470583948789474	sing_prml	0.7127809
LiAF_13_Task1_cls_040_01plus01_9_cell1_spiketimes.csv	Ap1Dir210	Ap2Dir330	Ap1Dir210+Ap2Dir330	30	230	4.67915360497388	0	0.0835	0	0	0.691176470588235	0.361111111111111	0.170426355962599	0.445168631428321	0.102869333507698	0.281535679101382	intermediate	0.445168631428321	0.4818204	0.6308259	5	5	5	2	6.8	3.6	0	4.7	1.3	500	0	0	0	0	0	0	0	0	NaN	NaN	NaN	NaN	0.1897135	0.5866382	0.01335719	0.2102911	0.58663824667696	int_prml	1
LiAF_15_Task1_cls_045_01plus01_1_cell1_spiketimes.csv	Ap1Dir330	Ap2Dir90	Ap1Dir330+Ap2Dir90	30	230	8.45452169791869	0.4467	0.0138	0.0138	1.49137931034483	0.235294117647059	0.763157894736842	0.145262039008251	0.596255757104479	0.0223327891078677	0.236149414779403	intermediate	0.596255757104479	0.6075468	0.5222631	5	5	5	11.6	3.4	7.6	17.3	0.8	5.8	500	0	0.2	0	0.03066667	0	0.2	0	0.01410667	NaN	1	NaN	1	0.119564	0.778798	0.00139464	0.1002434	0.778798000265107	int_prml	0.2017383
LiAF_15_Task1_cls_045_01plus01_1_cell1_spiketimes.csv	Ap1Dir60	Ap2Dir180	Ap1Dir60+Ap2Dir180	30	230	6.33289103877623	0.0858	0.2956	0.0858	1.53703703703704	1.5	1.0625	0.284599052317347	0.201347067958207	0.00681436368067151	0.507239516043775	single	0.507239516043775	0.5012068	0.8457005	5	5	5	5.4	0.8	6.4	8.3	1.2	6.8	500	0	0	0	0	0	0	0	0	NaN	NaN	NaN	NaN	0.2912873	0.1341867	0.113621	0.4609051	0.460905085589717	sing_prml	0.1883543
LiAF_26_Task1_har_074_01plus01_1_cell1_spiketimes.csv	Ap1Dir0	Ap2Dir120	Ap1Dir0+Ap2Dir120	30	230	3.80281452986329	0.0825	0.0157	0.0157	0.6875	0.166666666666667	0.682352941176471	0.205385749095338	0.456178788260326	0.0485780913416857	0.28985737130265	intermediate	0.456178788260326	0.516477	0.5283857	5	5	6	8	3	5.666667	5.5	0.5	3.866667	500	0.2	0	0	0.02875	0.2	0	0	0.013225	1	NaN	NaN	1	0.2126853	0.5966627	0.004905723	0.1857463	0.596662735430144	int_prml	0.600494
LiAF_27_Task1_har_074_01plus01_9_cell1_spiketimes.csv	Ap1Dir270	Ap2Dir30	Ap1Dir270+Ap2Dir30	30	230	10.2856359328621	0	0.1154	0	NaN	2	0.75	0.138774092027412	0.407586504772971	0.144085245595001	0.309554157604616	intermediate	0.407586504772971	0.5869891	0.8797165	5	5	5	0	4	0.4	0	8	0.3	500	0	0	0	0	0	0	0	0	NaN	NaN	NaN	NaN	NaN	NaN	NaN	NaN	NaN	NaN	NaN
LiAF_27_Task1_har_074_01plus01_9_cell1_spiketimes.csv	Ap1Dir90	Ap2Dir210	Ap1Dir90+Ap2Dir210	30	230	3.07690525503864	0	0.7729	0	NaN	0.928571428571429	0.25	0.209444533285914	0.380715000094804	0.0475567040831003	0.362283762536182	intermediate	0.380715000094804	0.5387641	0.5016978	5	5	5	0	1.4	0.8	0	1.3	0.2	500	0	0	0	0	0	0	0	0	NaN	NaN	NaN	NaN	NaN	NaN	NaN	NaN	NaN	NaN	NaN
LiAF_29_Task1_har_077_02plus01_1_cell1_spiketimes.csv	Ap1Dir270	Ap2Dir30	Ap1Dir270+Ap2Dir30	30	230	3.91342606815304	0.736	0.4814	0.4814	0.5	1.75	0.196969696969697	0.210650167893193	0.340537267379831	0.010789739746374	0.438022824980602	single	0.438022824980602	0.5322968	0.3156435	5	5	5	2.6	7.6	6.6	1.3	13.3	1.3	500	0	0	0	0	0	0	0	0	NaN	NaN	NaN	NaN	0.2067322	0.3849838	0.01590098	0.3923831	0.392383095204486	sing_prml	0.7357589
LiAF_29_Task1_har_077_02plus01_1_cell1_spiketimes.csv	Ap1Dir30	Ap2Dir150	Ap1Dir30+Ap2Dir150	30	230	5.71554513832995	0.4651	0.6962	0.4651	1.44444444444444	0.607142857142857	1.25675675675676	0.246078950527847	0.325199428975575	0.00596503341932026	0.422756587077258	single	0.422756587077258	0.4994598	0.6764714	5	5	5	9	2.8	7.4	13	1.7	9.3	500	0	0	0	0	0	0	0	0	NaN	NaN	NaN	NaN	0.2500061	0.4745186	0.009300536	0.2661747	0.474518637540574	int_prml	0.21637
LiAF_29_Task1_har_077_02plus01_1_cell1_spiketimes.csv	Ap1Dir330	Ap2Dir90	Ap1Dir330+Ap2Dir90	30	230	3.65697477079933	0.2324	0.5783	0.2324	0.513888888888889	1.375	0.425925925925926	0.19718778325428	0.413805705938266	0.0280016875207313	0.361004823286723	intermediate	0.413805705938266	0.5216597	0.5739195	5	5	5	7.2	2.4	5.4	3.7	3.3	2.3	500	0	0	0	0	0	0	0	0	NaN	NaN	NaN	NaN	0.1944068	0.5365303	0.01598598	0.2530769	0.536530303140812	int_prml	0.7255413
LiAF_30_Task1_har_078_01plus01_1_cell1_spiketimes.csv	Ap1Dir270	Ap2Dir30	Ap1Dir270+Ap2Dir30	30	230	3.88004515953995	0.4525	0.1882	0.1882	4.50847457627119	0.399082568807339	0.773972602739726	0.179909257989724	0.365364136497888	0.132118048098631	0.322608557413757	intermediate	0.365364136497888	0.4731781	0.6746092	5	5	5	11.8	21.8	14.6	53.2	8.7	11.3	500	0	0.2	0	0.03066667	0	0.2	0	0.01410667	NaN	1	NaN	1	0.2240426	0.5240405	0.00736555	0.2445514	0.524040489228251	int_prml	0.001215414
LiAF_36_Task1_har_094_01plus01_1_cell1_spiketimes.csv	Ap1Dir210	Ap2Dir330	Ap1Dir210+Ap2Dir330	30	230	4.16053481516701	0.3745	0.493	0.3745	1	0.630769230769231	1	0.188984652760664	0.209010783673677	0.236967526329083	0.365037037236576	single	0.365037037236576	0.5851003	0.8610522	6	6	5	0.1666667	2.166667	0.2	0.1666667	1.366667	0.2	500	0	0	0	0	0	0	0	0	NaN	NaN	NaN	NaN	0.2233301	0.1115282	0.3012439	0.3638978	0.363897803207297	sing_prml	0.4158802
LiAF_36_Task1_har_094_01plus01_1_cell1_spiketimes.csv	Ap1Dir30	Ap2Dir150	Ap1Dir30+Ap2Dir150	30	230	6.40401172172638	0.104	0	0	0.884615384615384	NaN	0.6	0.258763062878936	0.295338420154676	0.00342309122095357	0.442475425745435	single	0.442475425745435	0.4987442	0.6738411	5	5	6	2.6	0	2	2.3	0	1.2	500	0	0	0	0	0	0	0	0	NaN	NaN	NaN	NaN	NaN	NaN	NaN	NaN	NaN	NaN	NaN
LiAF_38_Task1_har_098_01plus01_1_cell1_spiketimes.csv	Ap1Dir180	Ap2Dir300	Ap1Dir180+Ap2Dir300	30	230	3.65130842567846	0.0734	0.4437	0.0734	2.02678571428571	1.91584158415842	0.293893129770992	0.236971823964528	0.146136676671658	0.132459551546743	0.484431947817071	single	0.484431947817071	0.504379	0.08711664	5	5	5	11.2	20.2	26.2	22.7	38.7	7.7	500	0.2	0	0.2	0.06133333	0.2	0	0.2	0.0261981	1	NaN	1	0.9285714	0.1516725	0.02139297	0.5176276	0.3093069	0.517627581963726	out_prml	0.08773133
LiAF_38_Task1_har_098_01plus01_1_cell1_spiketimes.csv	Ap1Dir210	Ap2Dir330	Ap1Dir210+Ap2Dir330	30	230	31.621269912203	0.0327	0.2193	0.0327	0.6	0.764824120603015	1.80258064516129	0.0983878898177794	0.671829702136186	0.0004837046547608	0.229298703391273	intermediate	0.671829702136186	0.4796	0.3084273	6	6	6	10	33.16667	25.83333	6	25.36667	46.56667	500	0.1666667	0	0	0.02555556	0.1666667	0	0	0.01175556	1	NaN	NaN	1	0.03294464	0.8921789	0.001019412	0.07385707	0.892178873182825	int_prml	0.6999858
LiAF_38_Task1_har_098_01plus01_1_cell1_spiketimes.csv	Ap1Dir270	Ap2Dir30	Ap1Dir270+Ap2Dir30	30	230	9.81075736315692	0.4504	0.2222	0.2222	1.52816901408451	0.741040462427746	1.6195652173913	0.173356727501777	0.414750938782818	0.1072446447424	0.304647688973005	intermediate	0.414750938782818	0.5095842	0.6962657	5	6	5	14.2	28.83333	18.4	21.7	21.36667	29.8	500	0.2	0.3333333	0.4	0.14375	0.2	0.2666667	0.3	0.04849167	1	0.8	0.75	0.7333333	0.1701059	0.6761667	0.004871299	0.1488561	0.676166686405108	int_prml	0.1908901
LiAF_4_Task1_cls_028_01plus01a_1_cell1_spiketimes.csv	Ap1Dir0	Ap2Dir120	Ap1Dir0+Ap2Dir120	30	230	7.46613249697486	0.6215	0.3712	0.3712	0.676470588235294	1	1.2	0.212225562388035	0.503759999376703	0.069477876549765	0.214536561685497	intermediate	0.503759999376703	0.4737177	0.2714876	5	6	6	3.4	0.1666667	1	2.3	0.1666667	1.2	500	0	0	0	0	0	0	0	0	NaN	NaN	NaN	NaN	0.2441142	0.6309149	0.01872562	0.1062453	0.630914918695019	int_prml	0.6081857
LiAF_4_Task1_cls_028_01plus01a_1_cell1_spiketimes.csv	Ap1Dir30	Ap2Dir150	Ap1Dir30+Ap2Dir150	30	230	4.30272411971056	0.6742	0	0	2.33333333333333	NaN	1.2	0.263995444405104	0.312423010933027	0.0112113449391746	0.412370199722694	single	0.412370199722694	0.5265914	0.5786539	6	6	6	1.5	0	1	3.5	0	1.2	500	0	0	0	0	0	0	0	0	NaN	NaN	NaN	NaN	NaN	NaN	NaN	NaN	NaN	NaN	NaN
LiAF_5_Task1_cls_028_01plus01a_9_cell1_spiketimes.csv	Ap1Dir210	Ap2Dir330	Ap1Dir210+Ap2Dir330	30	230	4.88034677017718	0	0.2947	0	NaN	1.36	0.309090909090909	0.225269145194319	0.261770144384109	0.00335732701300751	0.509603383408564	single	0.509603383408564	0.5117331	0.2486718	6	6	6	0	1.666667	1.833333	0	2.266667	0.5666667	500	0	0	0	0	0	0	0	0	NaN	NaN	NaN	NaN	NaN	NaN	NaN	NaN	NaN	NaN	NaN
LiAF_5_Task1_cls_028_01plus01a_9_cell1_spiketimes.csv	Ap1Dir30	Ap2Dir150	Ap1Dir30+Ap2Dir150	30	230	4.66883630834971	0.4595	0.3704	0.3704	0.971428571428571	1	3.58461538461538	0.652304228650749	0.0953865630899025	0.000617800797142894	0.251691407462206	mixture	0.652304228650749	0.5407711	0.7123523	6	6	6	2.333333	0.1666667	2.166667	2.266667	0.1666667	7.766667	500	0.1666667	0	0	0.02555556	0.1666667	0	0	0.01175556	1	NaN	NaN	1	0.6362019	0.2667053	0.008832447	0.08826034	0.636201936133408	mix_prml	0.4335625
LiAF_5_Task1_cls_028_01plus01a_9_cell1_spiketimes.csv	Ap1Dir60	Ap2Dir180	Ap1Dir60+Ap2Dir180	30	230	5.80407629831719	0.0353	0.2062	0.0353	2.2	3	1.45454545454545	0.342785550934468	0.440283151844166	0.0455030733217972	0.171428223899569	intermediate	0.440283151844166	0.5389492	0.414122	6	5	5	4.5	0.6	2.2	9.9	1.8	3.2	500	0	0	0	0	0	0	0	0	NaN	NaN	NaN	NaN	0.3011652	0.6239865	0.004313252	0.07053505	0.623986544269616	int_prml	0.05137998
LiAF_6_Task1_cls_030_02plus01_1_cell1_spiketimes.csv	Ap1Dir0	Ap2Dir120	Ap1Dir0+Ap2Dir120	30	230	4.75943415769096	0.6435	0.5556	0.5556	1.04878048780488	0.527272727272727	2.77777777777778	0.599534077849397	0.198191782211061	0.00649395645800139	0.195780183481541	mixture	0.599534077849397	0.5030815	0.5827181	7	6	7	5.857143	1.833333	4.285714	6.142857	0.9666667	11.90476	500	0.1428571	0	0	0.023	0.1428571	0	0	0.01058	1	NaN	NaN	1	0.5070603	0.4387952	0.001240579	0.05290386	0.507060339417042	mix_prml	0.3912148
LiAF_6_Task1_cls_030_02plus01_1_cell1_spiketimes.csv	Ap1Dir120	Ap2Dir240	Ap1Dir120+Ap2Dir240	30	230	3.67065395786961	0.6392	0.7696	0.6392	1.88888888888889	2.86666666666667	3.23636363636364	0.724376678616339	0.161244323030213	0.0229456906993749	0.0914333076540735	mixture	0.724376678616339	0.4992802	0.4145152	7	7	6	6	2.142857	3.666667	11.33333	6.142857	11.86667	500	0	0	0	0	0	0	0	0	NaN	NaN	NaN	NaN	0.6349758	0.3290742	0.002522885	0.03342709	0.634975848890892	mix_prml	0.07860474
LiAF_6_Task1_cls_030_02plus01_1_cell1_spiketimes.csv	Ap1Dir210	Ap2Dir330	Ap1Dir210+Ap2Dir330	30	230	6.79981145031515	0.1638	0.231	0.1638	4.46666666666667	0.412903225806452	2.01709401709402	0.385279021016187	0.14775127053927	0.00140352110770451	0.465566187336838	single	0.465566187336838	0.4889986	0.1467721	7	6	7	3.571429	10.33333	11.14286	15.95238	4.266667	22.47619	500	0	0.1666667	0.1428571	0.046	0	0.1666667	0.1428571	0.02004632	NaN	1	1	0.9473684	0.4257489	0.169098	0.04683005	0.358323	0.425748946006657	mix_prml	0.0001578477
LiAF_6_Task1_cls_030_02plus01_1_cell1_spiketimes.csv	Ap1Dir270	Ap2Dir30	Ap1Dir270+Ap2Dir30	30	230	8.8431141689591	0.2856	0.4025	0.2856	3.58181818181818	2.58333333333333	2.51801801801802	0.273910197749503	0.132195179022832	0.0152316261448797	0.578662997082785	single	0.578662997082785	0.5181819	0.08793388	6	7	7	1.833333	8	10.57143	6.566667	20.66667	26.61905	500	0	0.1428571	0.1428571	0.046	0	0.1428571	0.1428571	0.02004632	NaN	1	1	0.9473684	0.1771032	0.04572577	0.413299	0.363872	0.41329902008007	out_prml	0.003062524
LiAF_6_Task1_cls_030_02plus01_1_cell1_spiketimes.csv	Ap1Dir30	Ap2Dir150	Ap1Dir30+Ap2Dir150	30	230	12.2463286827141	0.1392	0.5144	0.1392	0.467741935483871	4.48	1.52	0.301804001072589	0.583389923199065	0.0117929657094197	0.103013110018926	intermediate	0.583389923199065	0.5235656	0.4666607	7	6	6	8.857143	1.666667	5	4.142857	7.466667	7.6	500	0	0	0	0	0	0	0	0	NaN	NaN	NaN	NaN	0.1808734	0.8015171	0.0002677588	0.01734175	0.801517117278371	int_prml	0.8327176
LiAF_67_Task2_har_073_01plus01_9_cell1_spiketimes.csv	Ap1Dir300	Ap2Dir60	Ap1Dir300+Ap2Dir60	30	230	6.4736842922164	0.5352	0.4	0.4	2.44444444444444	1	1.84615384615385	0.360078515365319	0.253124083553456	0.00454272962202117	0.382254671459204	single	0.382254671459204	0.4520137	0.6362086	5	5	5	3.6	0.2	2.6	8.8	0.2	4.8	500	0	0	0	0	0	0	0	0	NaN	NaN	NaN	NaN	0.3105016	0.4802934	0.005349207	0.2038558	0.480293400621105	int_prml	0.04434206
LiAF_7_Task1_cls_030_02plus01_9_cell1_spiketimes.csv	Ap1Dir180	Ap2Dir300	Ap1Dir180+Ap2Dir300	30	230	3.20756258001541	0.27	0.2581	0.2581	3	0.611764705882353	3.71578947368421	0.788982435473894	0.10590119207806	0.0204034553883312	0.0847129170597154	mixture	0.788982435473894	0.5266318	0.6331676	7	6	6	2	5.666667	3.166667	6	3.466667	11.76667	500	0	0	0	0	0	0	0	0	NaN	NaN	NaN	NaN	0.7161331	0.2496482	0.003749097	0.03046965	0.716133053936704	mix_prml	0.006232195
LiAF_72_Task2_har_092_01plus01_1_cell1_spiketimes.csv	Ap1Dir180	Ap2Dir300	Ap1Dir180+Ap2Dir300	30	230	3.48066901124127	0.3864	0.59	0.3864	1	1.58333333333333	1.75	0.492072285136052	0.181714362341629	0.00516618400004259	0.321047168522277	mixture	0.492072285136052	0.5268244	0.3453059	5	5	5	0.2	2.4	2	0.2	3.8	3.5	500	0	0	0	0	0	0	0	0	NaN	NaN	NaN	NaN	0.517195	0.2984343	0.01116152	0.1732092	0.517195020941138	mix_prml	0.4060058
LiAF_72_Task2_har_092_01plus01_1_cell1_spiketimes.csv	Ap1Dir330	Ap2Dir90	Ap1Dir330+Ap2Dir90	30	230	15.8308133773416	0.5009	0	0	0.916666666666667	NaN	0.541666666666667	0.0435791209708052	0.855255363478636	0.000666403172322519	0.100499112378236	intermediate	0.855255363478636	0.5472041	0.4219475	5	5	5	6	0	2.4	5.5	0	1.3	500	0	0	0	0	0	0	0	0	NaN	NaN	NaN	NaN	NaN	NaN	NaN	NaN	NaN	NaN	NaN
LiAF_72_Task2_har_092_01plus01_1_cell1_spiketimes.csv	Ap1Dir90	Ap2Dir210	Ap1Dir90+Ap2Dir210	30	230	5.29497623283047	0.5808	0	0	5.09090909090909	NaN	0.75	0.1780678916568	0.414137890236216	0.129042091735157	0.278752126371828	intermediate	0.414137890236216	0.4855017	0.2232963	5	5	5	2.2	0	0.4	11.2	0	0.3	500	0	0	0	0	0	0	0	0	NaN	NaN	NaN	NaN	NaN	NaN	NaN	NaN	NaN	NaN	NaN
LiAF_74_Task2_har_096_01plus01_1_cell1_spiketimes.csv	Ap1Dir0	Ap2Dir120	Ap1Dir0+Ap2Dir120	30	230	5.17137985762044	0.3585	0.373	0.3585	1.24	1	1.81739130434783	0.426483184106421	0.127270387232773	0.00228807970685938	0.443958348953947	single	0.443958348953947	0.512123	0.8702275	6	6	6	2.5	0.1666667	3.833333	3.1	0.1666667	6.966667	500	0	0	0	0	0	0	0	0	NaN	NaN	NaN	NaN	0.387996	0.0926511	0.1823939	0.336959	0.387996020019223	mix_prml	0.2872417
LiAF_74_Task2_har_096_01plus01_1_cell1_spiketimes.csv	Ap1Dir270	Ap2Dir30	Ap1Dir270+Ap2Dir30	30	230	4.66742953799363	0.3768	0.466	0.3768	1	1.14285714285714	0.8	0.23464890966691	0.495459129594036	0.0530294941249988	0.216862466614055	intermediate	0.495459129594036	0.503947	0.5983897	6	6	6	0.1666667	2.333333	1	0.1666667	2.666667	0.8	500	0	0	0.1666667	0.02555556	0	0	0.1666667	0.01175556	NaN	NaN	1	1	0.2287134	0.6053361	0.01297942	0.1529711	0.605336063317956	int_prml	0.4158802
LiAF_74_Task2_har_096_01plus01_1_cell1_spiketimes.csv	Ap1Dir330	Ap2Dir90	Ap1Dir330+Ap2Dir90	30	230	12.7981617646703	0.5571	0	0	1.11904761904762	NaN	1.6	0.38466023748997	0.483666120273247	0.00253487328677611	0.129138768950007	intermediate	0.483666120273247	0.5139259	0.4179312	5	6	6	4.2	0	1.666667	4.7	0	2.666667	500	0	0	0	0	0	0	0	0	NaN	NaN	NaN	NaN	NaN	NaN	NaN	NaN	NaN	NaN	NaN
LiAF_78_Task2_har_103_01plus01_1_cell1_spiketimes.csv	Ap1Dir0	Ap2Dir120	Ap1Dir0+Ap2Dir120	30	230	5.75522310950099	0.2935	0.3701	0.2935	1.31111111111111	0.68	1.73846153846154	0.421526903782298	0.37647889281719	0.0401840493900004	0.161810154010512	mixture	0.421526903782298	0.5118107	0.38387	6	6	6	4.5	0.8333333	2.166667	5.9	0.5666667	3.766667	500	0	0	0	0	0	0	0	0	NaN	NaN	NaN	NaN	0.3873626	0.5442144	0.006298422	0.06212459	0.544214438343086	int_prml	0.2558468
LiAF_78_Task2_har_103_01plus01_1_cell1_spiketimes.csv	Ap1Dir180	Ap2Dir300	Ap1Dir180+Ap2Dir300	30	230	6.05787677007655	0.5835	0.0527	0.0527	0.8	1.88	0.4	0.16428000052608	0.47583147657297	0.019211589434848	0.340676933466102	intermediate	0.47583147657297	0.5270053	0.459354	6	6	6	0.3333333	3.333333	2	0.2666667	6.266667	0.8	500	0	0	0.1666667	0.02555556	0	0	0.1666667	0.01175556	NaN	NaN	1	1	0.1329158	0.6351484	0.002996192	0.2289396	0.635148368908913	int_prml	0.549416
LiAF_78_Task2_har_103_01plus01_1_cell1_spiketimes.csv	Ap1Dir210	Ap2Dir330	Ap1Dir210+Ap2Dir330	30	230	6.41126057045133	0.0205	0.2926	0.0205	0.4	1.35384615384615	1.06315789473684	0.224803105270714	0.357617686331116	0.00454180028316274	0.413037408115007	single	0.413037408115007	0.5258933	0.3688293	6	6	6	0.6666667	4.333333	3.166667	0.2666667	5.866667	3.366667	500	0	0	0	0	0	0	0	0	NaN	NaN	NaN	NaN	0.2153814	0.5306387	0.006412228	0.2475676	0.530638733317188	int_prml	0.849145
LiAF_78_Task2_har_103_01plus01_1_cell1_spiketimes.csv	Ap1Dir60	Ap2Dir180	Ap1Dir60+Ap2Dir180	30	230	5.4579694206438	0.8046	0	0	1.61818181818182	NaN	0.6	0.17596388968437	0.51399108814516	0.0911061614661093	0.21893886070436	intermediate	0.51399108814516	0.4911583	0.3042251	6	6	6	1.833333	0	0.5	2.966667	0	0.3	500	0	0	0	0	0	0	0	0	NaN	NaN	NaN	NaN	NaN	NaN	NaN	NaN	NaN	NaN	NaN
LiAF_79_Task2_har_103_01plus01_9_cell1_spiketimes.csv	Ap1Dir0	Ap2Dir120	Ap1Dir0+Ap2Dir120	30	230	4.79597373904181	0.7643	0.2401	0.2401	1.01212121212121	2.57647058823529	0.722772277227723	0.238894042311293	0.242931265469833	0.000812576007374501	0.5173621162115	single	0.5173621162115	0.5726454	0.8165461	6	6	6	16.5	8.5	16.83333	16.7	21.9	12.16667	500	0.1666667	0	0.3333333	0.07666667	0.1666667	0	0.2666667	0.03111765	1	NaN	0.8	0.8823529	0.2552804	0.179658	0.06040582	0.5046558	0.504655812196826	sing_prml	0.4085286
LiAF_79_Task2_har_103_01plus01_9_cell1_spiketimes.csv	Ap1Dir180	Ap2Dir300	Ap1Dir180+Ap2Dir300	30	230	5.50481001409329	0.8489	0.7954	0.7954	0.496774193548387	1.36619718309859	0.38	0.237578511412234	0.221728012062686	0.00341013777582849	0.537283338749251	single	0.537283338749251	0.5599056	0.145578	6	6	6	5.166667	11.83333	13.33333	2.566667	16.16667	5.066667	500	0.3333333	0	0	0.05111111	0.2666667	0	0	0.0221281	0.8	NaN	NaN	0.9411765	0.2515147	0.09102361	0.0872486	0.5702131	0.570213107414549	sing_prml	0.7789222
LiAF_79_Task2_har_103_01plus01_9_cell1_spiketimes.csv	Ap1Dir210	Ap2Dir330	Ap1Dir210+Ap2Dir330	30	230	16.0276695852155	0.2511	0.2171	0.2171	2.32	0.841322314049587	0.604255319148936	0.124546055499696	0.57037144279854	0.000259052819572661	0.304823448882192	intermediate	0.57037144279854	0.5274619	0.332589	6	6	6	6.666667	20.16667	15.66667	15.46667	16.96667	9.466667	500	0	0	0.1666667	0.02555556	0	0	0.1666667	0.01175556	NaN	NaN	1	1	0.1071334	0.6773122	0.003364366	0.21219	0.677312199375012	int_prml	0.04069939
LiAF_79_Task2_har_103_01plus01_9_cell1_spiketimes.csv	Ap1Dir30	Ap2Dir150	Ap1Dir30+Ap2Dir150	30	230	5.69764499788829	0.7759	0.2487	0.2487	0.820689655172414	1.19512195121951	0.827906976744186	0.22723950364709	0.258398888296477	0.000672743357952447	0.513688864698481	single	0.513688864698481	0.4930718	0.7958949	6	6	6	14.5	6.833333	14.33333	11.9	8.166667	11.86667	500	0	0	0.1666667	0.02555556	0	0	0.1666667	0.01175556	NaN	NaN	1	1	0.2355899	0.2194322	0.051592	0.493386	0.49338595975828	sing_prml	0.5346202
LiAF_79_Task2_har_103_01plus01_9_cell1_spiketimes.csv	Ap1Dir60	Ap2Dir180	Ap1Dir60+Ap2Dir180	30	230	6.73801668403141	0.2271	0.8788	0.2271	0.8	1.07692307692308	0.911864406779661	0.215661813319631	0.329324726134437	0.00333479220257426	0.451678668343358	single	0.451678668343358	0.4984331	0.6998436	6	6	6	11.33333	4.333333	9.833333	9.066667	4.666667	8.966667	500	0	0	0	0	0	0	0	0	NaN	NaN	NaN	NaN	0.2244671	0.4152724	0.01584449	0.344416	0.415272381742947	int_prml	0.549416
LiAF_8_Task1_cls_036_01plus01_1_cell1_spiketimes.csv	Ap1Dir0	Ap2Dir120	Ap1Dir0+Ap2Dir120	30	230	22.8169130459878	0.4551	0.6507	0.4551	1.04166666666667	1.83333333333333	1.73333333333333	0.379708806351812	0.230407069383471	0.00444849930044366	0.385435624964274	single	0.385435624964274	0.5348231	0.7750826	5	7	7	12	1.428571	10	12.5	2.619048	17.33333	500	0	0	0	0	0	0	0	0	NaN	NaN	NaN	NaN	0.3293232	0.4591745	0.005543543	0.2059588	0.459174494218932	int_prml	0.3839196
LiAF_8_Task1_cls_036_01plus01_1_cell1_spiketimes.csv	Ap1Dir180	Ap2Dir300	Ap1Dir180+Ap2Dir300	30	230	21.2068962726473	0.7282	0.132	0.132	1.08333333333333	2.22424242424242	1.30208333333333	0.0879680965327466	0.735546962690558	5.21819108943503e-05	0.176432758865802	intermediate	0.735546962690558	0.525798	0.451092	7	7	7	0.5714286	7.857143	4.571429	0.6190476	17.47619	5.952381	500	0	0	0.1428571	0.02190476	0	0	0.1428571	0.01007619	NaN	NaN	1	1	0.04109489	0.9184523	0.0001251069	0.04032775	0.918452258098787	int_prml	0.3695667
LiAF_8_Task1_cls_036_01plus01_1_cell1_spiketimes.csv	Ap1Dir210	Ap2Dir330	Ap1Dir210+Ap2Dir330	30	230	24.8125484021886	0.1048	0.1279	0.1048	0.6	1.9040404040404	1.69590643274854	0.755385548511755	0.0731100564066702	0.00214676138440029	0.169357633697175	mixture	0.755385548511755	0.4767864	0.1923895	6	7	7	0.5	9.428571	8.142857	0.3	17.95238	13.80952	500	0	0.1428571	0	0.023	0	0.1428571	0	0.01058	NaN	1	NaN	1	0.7072221	0.2174031	0.001095262	0.07427954	0.70722209218829	mix_prml	0.6999858
LiAF_8_Task1_cls_036_01plus01_1_cell1_spiketimes.csv	Ap1Dir30	Ap2Dir150	Ap1Dir30+Ap2Dir150	30	230	24.0503586375173	0.3973	0.3805	0.3805	2.94545454545455	1	1.85714285714286	0.221452382279445	0.236374305042734	0.00669741909767308	0.535475893580149	single	0.535475893580149	0.5116816	0.8229799	7	6	7	7.857143	0.1666667	7	23.14286	0.1666667	13	500	0.1428571	0	0	0.023	0.1428571	0	0	0.01058	1	NaN	NaN	1	0.1657411	0.3627791	0.008770643	0.4627091	0.462709149134971	sing_prml	0.007104292
LiAF_8_Task1_cls_036_01plus01_1_cell1_spiketimes.csv	Ap1Dir60	Ap2Dir180	Ap1Dir60+Ap2Dir180	30	230	32.3572441691455	0.7873	0.7314	0.7314	2.14117647058824	1.08333333333333	2.31666666666667	0.123589153001907	0.843884189760248	2.87617449091441e-06	0.0325237810633544	intermediate	0.843884189760248	0.5355433	0.4911741	6	7	7	11.33333	0.5714286	5.714286	24.26667	0.6190476	13.2381	500	0	0	0	0	0	0	0	0	NaN	NaN	NaN	NaN	0.009914892	0.9894459	1.857372e-06	0.0006373854	0.989445865125341	int_prml	0.05753359
LiAF_8_Task1_cls_036_01plus01_1_cell1_spiketimes.csv	Ap1Dir90	Ap2Dir210	Ap1Dir90+Ap2Dir210	30	230	9.82274978512724	0.0975	0.7	0.0975	2.85714285714286	0.666666666666667	0.878260869565217	0.165003127355725	0.656918444889558	0.028129831516206	0.149948596238511	intermediate	0.656918444889558	0.5075892	0.4390815	6	7	6	7	1.428571	3.833333	20	0.952381	3.366667	500	0	0	0	0	0	0	0	0	NaN	NaN	NaN	NaN	0.1368261	0.8037987	0.000801169	0.05857399	0.803798734870978	int_prml	0.01389284
LiAF_89_Task3_cls_029_01plus01_1_cell1_spiketimes.csv	Ap1Dir0	Ap2Dir120	Ap1Dir0+Ap2Dir120	30	230	9.79793573304073	0.8503	0.5749	0.5749	1.4	0.75	5.50769230769231	0.922602637058607	0.0181999518266306	3.29792019907525e-06	0.059194113194563	mixture	0.922602637058607	0.4966265	0.7320135	6	5	6	5.333333	0.4	4.333333	7.466667	0.3	23.86667	500	0	0	0	0	0	0	0	0	NaN	NaN	NaN	NaN	0.6640937	0.3242837	0.001437573	0.01018502	0.664093724139608	mix_prml	0.2206403
LiAF_89_Task3_cls_029_01plus01_1_cell1_spiketimes.csv	Ap1Dir210	Ap2Dir330	Ap1Dir210+Ap2Dir330	30	230	9.42365299043602	0.368	0.2657	0.2657	1	2.44347826086957	2.6	0.92901771424971	0.0397671665770361	0.000276095825716595	0.0309390233475368	mixture	0.92901771424971	0.6056088	0.4919897	6	6	6	0.1666667	3.833333	2	0.1666667	9.366667	5.2	500	0	0	0	0	0	0	0	0	NaN	NaN	NaN	NaN	0.8049494	0.1893125	6.677626e-05	0.005671338	0.804949434182125	mix_prml	0.4158802
LiAF_89_Task3_cls_029_01plus01_1_cell1_spiketimes.csv	Ap1Dir270	Ap2Dir30	Ap1Dir270+Ap2Dir30	30	230	14.387715018382	0.3755	0.2606	0.2606	1	1.55	1.33333333333333	0.161945231048669	0.46997743273455	0.0863957924494617	0.28168154376732	intermediate	0.46997743273455	0.471955	0.858612	6	6	7	0.1666667	5.333333	0.8571429	0.1666667	8.266667	1.142857	500	0	0	0	0	0	0	0	0	NaN	NaN	NaN	NaN	0.2470912	0.4184317	0.06306491	0.2714121	0.418431739423476	int_prml	0.4158802
LiAF_89_Task3_cls_029_01plus01_1_cell1_spiketimes.csv	Ap1Dir30	Ap2Dir150	Ap1Dir30+Ap2Dir150	30	230	13.3795022862873	0.2558	0	0	4.08965517241379	NaN	0.871794871794872	0.189534577010224	0.339127095030863	0.00190993355123171	0.469428394407682	single	0.469428394407682	0.5718054	0.724596	6	5	7	4.833333	0	3.714286	19.76667	0	3.238095	500	0	0	0	0	0	0	0	0	NaN	NaN	NaN	NaN	NaN	NaN	NaN	NaN	NaN	NaN	NaN
LiAF_89_Task3_cls_029_01plus01_1_cell1_spiketimes.csv	Ap1Dir60	Ap2Dir180	Ap1Dir60+Ap2Dir180	30	230	6.61321472157705	0.4958	0	0	0.630769230769231	NaN	1.48148148148148	0.450544887174577	0.25180901575391	0.00350400157240777	0.294142095499105	mixture	0.450544887174577	0.4845073	0.5551499	6	6	7	2.166667	0	1.285714	1.366667	0	1.904762	500	0	0	0	0	0	0	0	0	NaN	NaN	NaN	NaN	NaN	NaN	NaN	NaN	NaN	NaN	NaN
LiAF_9_Task1_cls_038_01plus01_9_cell1_spiketimes.csv	Ap1Dir150	Ap2Dir270	Ap1Dir150+Ap2Dir270	30	230	4.44420492148222	0.1065	0.3591	0.1065	3	1.16	5.43076923076923	0.913897905536133	0.0365334518384125	0.000635589095179466	0.0489330535302747	mixture	0.913897905536133	0.4706017	0.4370651	6	6	6	0.5	3.333333	2.166667	1.5	3.866667	11.76667	500	0	0	0	0	0	0	0	0	NaN	NaN	NaN	NaN	0.7511173	0.2386412	0.0008168285	0.009424623	0.751117337968076	mix_prml	0.01036234
LiAF_9_Task1_cls_038_01plus01_9_cell1_spiketimes.csv	Ap1Dir210	Ap2Dir330	Ap1Dir210+Ap2Dir330	30	230	3.65157436558131	0.493	0.2966	0.2966	2.4	1.48	2.1027027027027	0.326212414524048	0.138771656924904	0.00382815924553313	0.531187769305515	single	0.531187769305515	0.4908728	0.1172289	6	6	6	1	4.166667	6.166667	2.4	6.166667	12.96667	500	0	0	0.1666667	0.02555556	0	0	0.1666667	0.01175556	NaN	NaN	1	1	0.2594768	0.08225392	0.3047364	0.3535329	0.353532905987488	sing_prml	0.03478778
LiAF_9_Task1_cls_038_01plus01_9_cell1_spiketimes.csv	Ap1Dir270	Ap2Dir30	Ap1Dir270+Ap2Dir30	30	230	6.15133450603005	0.6778	0.4218	0.4218	1.53333333333333	1.77777777777778	5.14782608695652	0.291665772031253	0.139063892909652	0.000457284995851688	0.568813050063243	single	0.568813050063243	0.530375	0.1259641	6	7	6	1.5	6	7.666667	2.3	10.66667	39.46667	500	0	0	0.1666667	0.02421053	0	0	0.1666667	0.01113684	NaN	NaN	1	1	0.04456107	0.03209685	0.8452668	0.07807529	0.845266794473755	out_prml	0.1755884
LiAF_9_Task1_cls_038_01plus01_9_cell1_spiketimes.csv	Ap1Dir330	Ap2Dir90	Ap1Dir330+Ap2Dir90	30	230	3.37140185570848	0.1025	0.6041	0.1025	2	1.2156862745098	4.21739130434783	0.877663539773188	0.0652367124306723	0.0101080591414993	0.0469916886546402	mixture	0.877663539773188	0.5100192	0.3924994	6	7	6	6.333333	2.428571	3.833333	12.66667	2.952381	16.16667	500	0	0	0	0	0	0	0	0	NaN	NaN	NaN	NaN	0.7802666	0.2020882	0.002290462	0.01535476	0.780266556343055	mix_prml	0.07523525
LiAF_90_Task3_cls_029_01plus01_9_cell1_spiketimes.csv	Ap1Dir0	Ap2Dir120	Ap1Dir0+Ap2Dir120	30	230	9.92458865716099	0.0053	0.3836	0.0053	0.428571428571429	1	0.945454545454546	0.233775071074594	0.238344960273534	0.00207878170296476	0.525801186948908	single	0.525801186948908	0.479884	0.8040508	6	7	6	3.5	0.1428571	3.666667	1.5	0.1428571	3.466667	500	0	0	0	0	0	0	0	0	NaN	NaN	NaN	NaN	0.2121765	0.1718057	0.05993964	0.5560782	0.556078179103993	sing_prml	0.8290458
LiAF_90_Task3_cls_029_01plus01_9_cell1_spiketimes.csv	Ap1Dir180	Ap2Dir300	Ap1Dir180+Ap2Dir300	30	230	3.71647053115231	0.3782	0.6274	0.3782	1	1.11111111111111	0.8	0.239454627781468	0.314126471831868	0.00915847510820583	0.437260425278458	single	0.437260425278458	0.5310815	0.3876723	7	7	6	0.1428571	1.714286	1.333333	0.1428571	1.904762	1.066667	500	0	0	0	0	0	0	0	0	NaN	NaN	NaN	NaN	0.2284565	0.4309931	0.01294857	0.3276018	0.430993138407737	int_prml	0.4231901
LiAF_90_Task3_cls_029_01plus01_9_cell1_spiketimes.csv	Ap1Dir210	Ap2Dir330	Ap1Dir210+Ap2Dir330	30	230	6.30138521896348	0	0.5641	0	NaN	0.745454545454545	1.64	0.360402964288259	0.356983607572127	0.0125606762525431	0.270052751887071	mixture	0.360402964288259	0.5144002	0.5465805	7	6	6	0	1.833333	0.8333333	0	1.366667	1.366667	500	0	0	0	0	0	0	0	0	NaN	NaN	NaN	NaN	NaN	NaN	NaN	NaN	NaN	NaN	NaN
LiAF_90_Task3_cls_029_01plus01_9_cell1_spiketimes.csv	Ap1Dir30	Ap2Dir150	Ap1Dir30+Ap2Dir150	30	230	10.5383575131047	0.3399	0.3746	0.3399	0.836363636363636	1	0.575757575757576	0.202327043905677	0.301872601616533	0.000841689004254642	0.494958665473536	single	0.494958665473536	0.5317752	0.7460633	6	7	7	3.666667	0.1428571	3.142857	3.066667	0.1428571	1.809524	500	0	0	0	0	0	0	0	0	NaN	NaN	NaN	NaN	0.1842794	0.2647087	0.02430386	0.526708	0.526708008168441	sing_prml	0.5235467
LiAF_96_Task3_cls_034_03plus01_1_cell1_spiketimes.csv	Ap1Dir150	Ap2Dir270	Ap1Dir150+Ap2Dir270	30	230	6.40401172172638	0.7382	0	0	0.5	NaN	0.8125	0.243966332818265	0.355770984053149	0.0077776703505319	0.392485012778054	single	0.392485012778054	0.5382419	0.5812891	5	5	5	2.6	0	1.6	1.3	0	1.3	500	0.2	0	0	0.03066667	0.2	0	0	0.01410667	1	NaN	NaN	1	NaN	NaN	NaN	NaN	NaN	NaN	NaN
LiAF_96_Task3_cls_034_03plus01_1_cell1_spiketimes.csv	Ap1Dir180	Ap2Dir300	Ap1Dir180+Ap2Dir300	30	230	3.44288085432657	0.5588	0.2731	0.2731	1	0.522727272727273	0.1875	0.172074729634011	0.317767257680945	0.165498994904024	0.344659017781019	single	0.344659017781019	0.4518325	0.7467503	5	5	5	1	4.4	1.6	1	2.3	0.3	500	0	0	0	0	0	0	0	0	NaN	NaN	NaN	NaN	0.2235929	0.3684339	0.06362289	0.3443502	0.368433940761928	int_prml	0.4060058
LiAF_96_Task3_cls_034_03plus01_1_cell1_spiketimes.csv	Ap1Dir60	Ap2Dir180	Ap1Dir60+Ap2Dir180	30	230	6.7534089234253	0.01	0.0049	0.0049	0.333333333333333	0.25	0.826086956521739	0.227697911019932	0.30393262082744	0.00316335902080881	0.465206109131819	single	0.465206109131819	0.4728506	0.7147716	5	5	5	5.4	0.8	4.6	1.8	0.2	3.8	500	0	0	0	0	0	0	0	0	NaN	NaN	NaN	NaN	0.2148025	0.3555344	0.04323368	0.3864295	0.386429493986378	sing_prml	0.8556952
LiAF_97_Task3_cls_034_03plus01_9_cell1_spiketimes.csv	Ap1Dir60	Ap2Dir180	Ap1Dir60+Ap2Dir180	30	230	6.41115517846344	0.23	0.7126	0.23	0.791666666666667	1.4375	0.911764705882353	0.250458693872816	0.264672404751478	0.00130737444598321	0.483561526929722	single	0.483561526929722	0.5601872	0.76619	5	5	5	7.2	1.6	6.8	5.7	2.3	6.2	500	0	0	0.2	0.03066667	0	0	0.2	0.01410667	NaN	NaN	1	1	0.2615438	0.2678605	0.04233252	0.4282632	0.428263186007462	sing_prml	0.5303316
LiAF_98_Task3_cls_035_01plus01_1_cell1_spiketimes.csv	Ap1Dir0	Ap2Dir120	Ap1Dir0+Ap2Dir120	30	230	15.9818839964746	0.2425	0.5795	0.2425	1.03076923076923	0.8	1.47619047619048	0.17347495980419	0.455023530113806	0.000547902042174165	0.37095360803983	intermediate	0.455023530113806	0.5024044	0.6275562	6	6	5	6.5	0.3333333	4.2	6.7	0.2666667	6.2	500	0	0	0	0	0	0	0	0	NaN	NaN	NaN	NaN	0.09068757	0.7377226	0.003977927	0.1676119	0.737722624545327	int_prml	0.3973948
LiAF_98_Task3_cls_035_01plus01_1_cell1_spiketimes.csv	Ap1Dir180	Ap2Dir300	Ap1Dir180+Ap2Dir300	30	230	13.5446865271765	0	0.3059	0	NaN	1.576	0.842105263157895	0.238439836833213	0.259961728413009	0.00762148103986009	0.493976953713919	single	0.493976953713919	0.5245056	0.2256033	6	6	5	0	4.166667	3.8	0	6.566667	3.2	500	0	0	0.2	0.02705882	0	0	0.2	0.01244706	NaN	NaN	1	1	NaN	NaN	NaN	NaN	NaN	NaN	NaN
LiAF_98_Task3_cls_035_01plus01_1_cell1_spiketimes.csv	Ap1Dir210	Ap2Dir330	Ap1Dir210+Ap2Dir330	30	230	12.817569493037	0.5834	0.4926	0.4926	0.75	0.691176470588235	1.096	0.207854048401478	0.489319675838825	0.00142846051313032	0.301397815246567	intermediate	0.489319675838825	0.4373035	0.4006779	5	5	6	0.4	6.8	4.166667	0.3	4.7	4.566667	500	0	0	0	0	0	0	0	0	NaN	NaN	NaN	NaN	0.1569391	0.7301781	0.001827996	0.1110547	0.730178114796046	int_prml	0.5578254
LiAF_98_Task3_cls_035_01plus01_1_cell1_spiketimes.csv	Ap1Dir270	Ap2Dir30	Ap1Dir270+Ap2Dir30	30	230	6.31701495473983	0.0063	0.5149	0.0063	0.25	0.326923076923077	1.46153846153846	0.377206828672944	0.417391264305353	0.0424164250795929	0.16298548194211	intermediate	0.417391264305353	0.4483537	0.5722901	5	5	5	0.8	5.2	2.6	0.2	1.7	3.8	500	0	0.2	0	0.03066667	0	0.2	0	0.01410667	NaN	1	NaN	1	0.3170916	0.6134028	0.00451013	0.06499548	0.613402760316956	int_prml	0.909796
LiAF_98_Task3_cls_035_01plus01_1_cell1_spiketimes.csv	Ap1Dir30	Ap2Dir150	Ap1Dir30+Ap2Dir150	30	230	11.8139413571454	0.236	0.5777	0.236	0.203125	0.75	0.184210526315789	0.132614395563894	0.5823688647476	0.0016017573446603	0.283414982343845	intermediate	0.5823688647476	0.5161069	0.5749348	5	5	5	6.4	0.4	3.8	1.3	0.3	0.7	500	0	0	0	0	0	0	0	0	NaN	NaN	NaN	NaN	0.09247478	0.697577	0.01033442	0.1996138	0.697576976819321	int_prml	0.9367645
LiAF_98_Task3_cls_035_01plus01_1_cell1_spiketimes.csv	Ap1Dir60	Ap2Dir180	Ap1Dir60+Ap2Dir180	30	230	5.51597137101405	0.6508	0.3966	0.3966	0.53125	1	0.2	0.132594372097023	0.574850143978426	0.0570198238737399	0.235535660050812	intermediate	0.574850143978426	0.5250389	0.4605697	5	5	6	3.2	0.2	1.5	1.7	0.2	0.3	500	0	0	0	0	0	0	0	0	NaN	NaN	NaN	NaN	0.07236191	0.7334986	0.006806872	0.1873327	0.733498569755974	int_prml	0.7127809
LiAF_98_Task3_cls_035_01plus01_1_cell1_spiketimes.csv	Ap1Dir90	Ap2Dir210	Ap1Dir90+Ap2Dir210	30	230	3.20235413983048	0.4902	0.3922	0.3922	0.630769230769231	1	0.5	0.189849598187817	0.348203700885531	0.142215357989252	0.3197313429374	intermediate	0.348203700885531	0.4591656	0.2792586	6	5	5	2.166667	0.2	0.6	1.366667	0.2	0.3	500	0	0	0	0	0	0	0	0	NaN	NaN	NaN	NaN	0.2391146	0.3944997	0.09337663	0.2730091	0.394499708050725	int_prml	0.676281
[truncated: 1 more columns]
