# Supplementary material for: Multiple objects evoke fluctuating responses in several regions of the visual pathway
Source: eLife. 2024 Mar 15;13:e91129. doi: 10.7554/eLife.91129 (PMC10942787; doi:10.7554/eLife.91129)
Supplement: Source data 1. — Spreadsheets are included for the analysis output from each dataset. Individual file names indicate which datasets they relate to. [file elife-91129-data1.zip › SchmehlElife_data/MT_adjacent.csv]

CellId	ACond	BCond	SpikeWindowON	SpikeWindowOFF	SepBF	PoisPvalA	PoisPvalB	minPoisPval	FanoA	FanoB	FanoAB	PrMix	PrInt	PrOut	PrSing	WinModel	WinPr	nA	nB	nAB	meanA	meanB	meanAB	varA	varB	varAB	BaseDuration	meanAbase	meanBbase	meanABbase	meanbase_all	varAbase	varBbase	varABbase	varbase_all	FanoAbase	FanoBbase	FanoABbase	Fanobase_all	PrMix_prml	PrInt_prml	PrOut_prml	PrSing_prml	WinPr_prml	WinModel_prml	PoisPvalA_prml	PoisPvalB_prml
BR130827task0002_MT_cell97_spiketimes.csv	Loc1Null	Loc2Pref	0	230	29.0862523794613	0.0193	0.1941	0.0193	0.958773164438189	1.84977485700377	2.19219367588933	0.962268785557082	0.00389966933256828	0.00548146764507626	0.0283500774652739	mixture	0.962268785557082	43	56	45	18.88372	26.67857	18.4	18.1052	49.34935	40.33636	500	0	0	0	0	0	0	0	0	NaN	NaN	NaN	NaN	0.968818	0.005191346	0.005345918	0.02064471	0.968818026956244	mix_prml	0.5471694	0.0001296354
BR130827task0002_MT_cell97_spiketimes.csv	Loc1Pref	Loc2Null	0	230	119.890429892789	0.7532	0.0142	0.0142	1.24604439641587	2.36504217432052	0.698496126386146	0.101242005816928	0.046068630529281	0.192774257441849	0.659915106211942	single	0.659915106211942	56	45	59	36.05357	19.4	38.47458	44.92435	45.88182	26.87434	500	0	0	0	0	0	0	0	0	NaN	NaN	NaN	NaN	0.1114175	2.272466e-05	0.009896322	0.8786634	0.878663444064653	sing_prml	0.1038613	8.960725e-07
ST140426task0001_MT_cell105_spiketimes.csv	Loc1Null	Loc2Pref	0	230	78.1398836426633	0.4099	0.0955	0.0955	1.65873015873016	1.45625798212005	2.01164021164021	0.18964290551224	0.21333408394719	0.012200556986992	0.584822453553579	single	0.584822453553579	13	19	11	3.230769	18.31579	17.18182	5.358974	26.67251	34.56364	500	0	0	0	0	0	0	0	0	NaN	NaN	NaN	NaN	0.1729392	0.2838619	0.004780258	0.5384186	0.538418619913673	sing_prml	0.06890913	0.09499434
ST140426task0001_MT_cell105_spiketimes.csv	Loc1Pref	Loc2Null	0	230	31.5088082483206	0.0478	0.5498	0.0478	1.05215419501134	1.20422535211268	0.907407407407407	0.227747453233944	0.586512596002547	1.99214242790222e-05	0.18572002933923	intermediate	0.586512596002547	15	17	10	12.6	4.176471	9.6	13.25714	5.029412	8.711111	500	0	0	0	0	0	0	0	0	NaN	NaN	NaN	NaN	0.1901089	0.7309368	0.0001848871	0.07876944	0.730936816998719	int_prml	0.3968458	0.2550305
ST140427task0001_MT_cell100_spiketimes.csv	Loc1Null	Loc2Pref	0	230	30.7545064237094	0.4645	0.5447	0.4645	0.8	1.2624269005848	0.4375	0.000839599823232193	0.995947430105202	0.000153576696059992	0.00305939337550543	intermediate	0.995947430105202	16	25	17	0.5	4.56	2	0.4	5.756667	0.875	500	0	0	0	0	0	0	0	0	NaN	NaN	NaN	NaN	0.002150402	0.9958227	7.862032e-06	0.002019069	0.995822666577283	int_prml	0.6790291	0.1750625
ST140427task0001_MT_cell100_spiketimes.csv	Loc1Pref	Loc2Null	0	230	23.3735884424396	0.2927	0.6498	0.2927	1.99147727272727	2.36263736263736	1.41666666666667	0.51337532766959	0.436972814576433	0.000330952553185373	0.0493209052007913	mixture	0.51337532766959	25	22	13	3.52	0.5909091	2	7.01	1.396104	2.833333	500	0	0	0	0	0	0	0	0	NaN	NaN	NaN	NaN	0.3502813	0.6407593	7.625876e-06	0.008951771	0.640759280571217	int_prml	0.002675462	0.000412535
ST140428task0001_MT_cell98_spiketimes.csv	Loc1Null	Loc2Pref	0	230	39.7189302501567	0.3413	0.3651	0.3413	1.71179487179487	3.28333333333333	0.980769230769231	0.036807110192803	0.886436690076893	0.0129433681032271	0.0638128316270764	intermediate	0.886436690076893	14	14	9	5.357143	17.14286	8.666667	9.17033	56.28571	8.5	500	0	0	0	0	0	0	0	0	NaN	NaN	NaN	NaN	0.03335783	0.9374402	0.0001754614	0.02902649	0.937440216444443	int_prml	0.05155873	5.060889e-05
ST140428task0001_MT_cell98_spiketimes.csv	Loc1Pref	Loc2Null	0	230	171.802299283054	0.6143	0.8383	0.6143	0.921684210526316	0.869976359338061	1.3623595505618	0.147679247164292	0.396538872110696	0.0576380342434625	0.398143846481549	single	0.398143846481549	21	19	9	22.61905	2.473684	19.77778	20.84762	2.152047	26.94444	500	0	0	0	0	0	0	0	0	NaN	NaN	NaN	NaN	0.1750169	0.3486301	0.003593392	0.4727596	0.472759615600279	sing_prml	0.5588626	0.6162923
ST140429task0001_MT_cell101_spiketimes.csv	Loc1Null	Loc2Pref	0	230	15.6029655902271	0.0155	0.7065	0.0155	1.31914893617021	0.811286951328755	2.60722891566265	0.922500886265626	0.0641154582837691	0.00174873445530691	0.0116349209952977	mixture	0.922500886265626	18	18	11	5.222222	10.94444	7.545455	6.888889	8.879085	19.67273	500	0	0	0	0	0	0	0	0	NaN	NaN	NaN	NaN	0.7324933	0.2646901	1.769981e-05	0.002798842	0.732493349997492	mix_prml	0.168903	0.6817754
ST140429task0001_MT_cell101_spiketimes.csv	Loc1Pref	Loc2Null	0	230	10.1828392143599	0.3506	0.028	0.028	0.574789915966387	0.489750867234311	0.414285714285714	0.21455585439314	0.194735900795311	7.96024051480992e-05	0.5906286424064	single	0.5906286424064	18	22	21	11.66667	6.863636	11.66667	6.705882	3.361472	4.833333	500	0	0	0	0	0	0	0	0	NaN	NaN	NaN	NaN	0.1271114	0.07884148	0.00494532	0.7891018	0.789101760959605	sing_prml	0.9129207	0.9749725
ST140430task0001_MT_cell103_spiketimes.csv	Loc1Null	Loc2Pref	0	230	63.2207865761511	0.6061	0.0714	0.0714	0.7	0.403326403326403	1.56462585034014	0.00363707226732852	0.994052412498472	6.14882746557841e-07	0.00230990035145306	intermediate	0.994052412498472	11	14	8	0.3636364	10.57143	5.25	0.2545455	4.263736	8.214286	500	0	0	0	0	0	0	0	0	NaN	NaN	NaN	NaN	0.000600913	0.9992719	3.890222e-07	0.0001267912	0.999271906839713	int_prml	0.725445	0.9694407
ST140430task0001_MT_cell103_spiketimes.csv	Loc1Pref	Loc2Null	0	230	67.2179926337223	0.8759	0.5509	0.5509	0.403846153846154	1.42857142857143	0.723022640399883	0.0108342988677614	0.945821394292045	0.00032970593673947	0.0430146009034546	intermediate	0.945821394292045	9	15	20	13	1	8.95	5.25	1.428571	6.471053	500	0	0	0	0	0	0	0	0	NaN	NaN	NaN	NaN	0.01770789	0.9050235	3.933027e-05	0.07722933	0.905023455493517	int_prml	0.9190518	0.1301414
ST140501task0001_MT_cell103_spiketimes.csv	Loc1Null	Loc2Pref	0	230	62.1056432688207	0.1933	0.1148	0.1148	0.649350649350649	0.870333272627937	2.47916666666667	0.704720374206406	0.133011526565766	0.000495526823878454	0.16177257240395	mixture	0.704720374206406	12	20	9	2.333333	14.45	12	1.515152	12.57632	29.75	500	0	0	0	0	0	0	0	0	NaN	NaN	NaN	NaN	0.3965758	0.5648509	0.0002261718	0.03834713	0.564850942706549	int_prml	0.7873994	0.6212482
ST140501task0001_MT_cell103_spiketimes.csv	Loc1Pref	Loc2Null	0	230	86.6999930955421	0.2277	0.8511	0.2277	0.462532299741602	0.67816091954023	0.558181818181818	0.139623193696726	0.248715547934394	0.0995995497337148	0.512061708635166	single	0.512061708635166	10	16	17	17.2	1.8125	16.17647	7.955556	1.229167	9.029412	500	0	0	0	0	0	0	0	0	NaN	NaN	NaN	NaN	0.2024439	0.04232964	0.007199046	0.7480274	0.748027399434256	sing_prml	0.9003749	0.8087567
ST140502task0001_MT_cell104_spiketimes.csv	Loc1Pref	Loc2Null	0	230	20.8796594993672	0.3697	0.6286	0.3697	2.37980769230769	1.4952741020794	1.88888888888889	0.885537470254813	0.0595074811720615	3.28971304426626e-06	0.0549517588600816	mixture	0.885537470254813	14	24	10	4.571429	0.9583333	3.3	10.87912	1.432971	6.233333	500	0	0	0	0	0	0	0	0	NaN	NaN	NaN	NaN	0.7842043	0.2016379	3.673705e-05	0.01412104	0.784204334569	mix_prml	0.003443278	0.05970784
ST140503task0002_MT_cell99_spiketimes.csv	Loc1Null	Loc2Pref	0	230	165.720334028214	4e-04	0.1308	4e-04	0.25	0.433451957295374	0.376306620209059	0.0722667747127448	0.695257024929602	0.0484794891076103	0.183996711250043	intermediate	0.695257024929602	13	11	8	0.7692308	25.54545	20.5	0.1923077	11.07273	7.714286	500	0	0	0	0	0	0	0	0	NaN	NaN	NaN	NaN	0.1374897	0.5059827	0.003319162	0.3532085	0.505982686640108	int_prml	0.995544	0.9309971
ST140503task0002_MT_cell99_spiketimes.csv	Loc1Pref	Loc2Null	0	230	152.041103732274	0.2771	0.421	0.2771	0.356481481481481	0.833333333333333	0.4	0.000495023157634233	0.998016397571164	0.000277677884321662	0.00121090138688024	intermediate	0.998016397571164	17	21	6	14.29412	0.4285714	2.666667	5.095588	0.3571429	1.066667	500	0	0	0	0	0	0	0	0	NaN	NaN	NaN	NaN	0.0002684838	0.999113	1.391413e-05	0.0006045931	0.999113008954593	int_prml	0.9909918	0.6745002
ST140506task0001_MT_cell104_spiketimes.csv	Loc1Pref	Loc2Null	0	230	36.1386269845897	0.5531	0.2122	0.2122	0.481848184818482	1.75	0.615384615384615	0.17827903142093	0.300388489561869	0.0673187584909732	0.454013720526228	single	0.454013720526228	7	9	8	14.42857	2	13	6.952381	3.5	8	500	0	0	0	0	0	0	0	0	NaN	NaN	NaN	NaN	0.2351462	0.1431067	0.01981367	0.6019335	0.601933460235886	sing_prml	0.822387	0.08176542
ST140507task0001_MT_cell98_spiketimes.csv	Loc1Null	Loc2Pref	0	230	87.6865414366485	0.5885	0.028	0.028	0.349206349206349	0.511347517730496	0.425287356321839	0.0923193549479236	0.480944125606763	0.0414725767270106	0.385263942718302	intermediate	0.480944125606763	16	13	22	2.625	18.07692	15.81818	0.9166667	9.24359	6.727273	500	0	0	0	0	0	0	0	0	NaN	NaN	NaN	NaN	0.1766768	0.08248725	0.0005030447	0.7403329	0.740332925459657	sing_prml	0.9899113	0.9090626
ST140507task0001_MT_cell98_spiketimes.csv	Loc1Pref	Loc2Null	0	230	108.123544434758	0.8505	0.5498	0.5498	1.50919793966152	1.13953488372093	1.13799283154122	1.08077116924403e-06	0.999998910361332	2.51443823109327e-12	8.86498395852311e-09	intermediate	0.999998910361332	19	20	13	15.89474	2.15	7.153846	23.9883	2.45	8.141026	500	0	0	0	0	0	0	0	0	NaN	NaN	NaN	NaN	4.535827e-07	0.9999995	2.600725e-13	3.429009e-10	0.999999546074175	int_prml	0.0759421	0.3019597
ST140515task0001_MT_cell99_spiketimes.csv	Loc1Null	Loc2Pref	0	230	50.1526314843749	0.2864	0.8744	0.2864	0.941176470588235	1.23888888888889	0.839572192513369	0.0759591062163531	0.828769139835854	0.0106736512887048	0.0845981026590878	intermediate	0.828769139835854	19	21	18	3.578947	12.85714	5.5	3.368421	15.92857	4.617647	500	0	0	0	0	0	0	0	0	NaN	NaN	NaN	NaN	0.04982156	0.7992505	0.0003168195	0.1506112	0.799250465633949	int_prml	0.5271528	0.2100654
ST140515task0001_MT_cell99_spiketimes.csv	Loc1Pref	Loc2Null	0	230	98.2005905463159	0.7009	0.4724	0.4724	0.643809523809524	1.36453201970443	1.39572192513369	0.0258188788585218	0.876822431005861	0.00127891931054282	0.0960797708250741	intermediate	0.876822431005861	11	15	18	19.09091	1.933333	14.66667	12.29091	2.638095	20.47059	500	0	0	0	0	0	0	0	0	NaN	NaN	NaN	NaN	0.00818216	0.9596485	3.010385e-05	0.03213926	0.959648472225072	int_prml	0.7772123	0.161034
ST140516task0001_MT_cell99_spiketimes.csv	Loc1Pref	Loc2Null	0	230	8.25349005230641	0.3292	0.1201	0.1201	0.46875	1	0.4	0.181893181057722	0.200070382309466	0.200011800086216	0.418024636546597	single	0.418024636546597	13	13	6	3.692308	1	1	1.730769	1	0.4	500	0	0	0	0	0	0	0	0	NaN	NaN	NaN	NaN	0.2289752	0.1439378	0.1627999	0.4642871	0.46428714956159	sing_prml	0.9337942	0.4456796
