# Supplementary material for: Multiple objects evoke fluctuating responses in several regions of the visual pathway
Source: eLife. 2024 Mar 15;13:e91129. doi: 10.7554/eLife.91129 (PMC10942787; doi:10.7554/eLife.91129)
Supplement: Source data 1. — Spreadsheets are included for the analysis output from each dataset. Individual file names indicate which datasets they relate to. [file elife-91129-data1.zip › SchmehlElife_data/MT_superimposed.csv]

CellId	ACond	BCond	SpikeWindowON	SpikeWindowOFF	SepBF	PoisPvalA	PoisPvalB	minPoisPval	FanoA	FanoB	FanoAB	PrMix	PrInt	PrOut	PrSing	WinModel	WinPr	nA	nB	nAB	meanA	meanB	meanAB	varA	varB	varAB	BaseDuration	meanAbase	meanBbase	meanABbase	meanbase_all	varAbase	varBbase	varABbase	varbase_all	FanoAbase	FanoBbase	FanoABbase	Fanobase_all	PrMix_prml	PrInt_prml	PrOut_prml	PrSing_prml	WinPr_prml	WinModel_prml	PoisPvalA_prml	PoisPvalB_prml	mmPriorQ1	mmPriorQ2
BR140115crossori0003-sort_reduceddata_MT_cell12_spiketimes.csv	Contrast50_Orientation150	Contrast50_Orientation240	0	230	5.687010218	0.7722	0.8216	0.7722	1.185364868	1.119398585	1.02534058	1.64E-21	1.27E-31	1	7.71E-21	outside	1	35	33	32	16.62857	12.84848	28.5625	19.71092	14.38258	29.28629	500	0	0	0	0	0	0	0	0	NaN	NaN	NaN	NaN	1.32E-22	8.58E-27	1	7.59E-22	1	out_prml	0.21146	0.2937474	0.25	0.25
BR140115crossori0003-sort_reduceddata_MT_cell14_spiketimes.csv	Contrast50_Orientation150	Contrast50_Orientation240	0	230	4.251872675	0.0499	0.8792	0.0499	0.817479523	1.083551255	0.887490165	1.30E-22	7.86E-35	1	7.08E-22	outside	1	35	33	32	18.05714	14.48485	30.75	14.76134	15.69508	27.29032	500	0	0	0	0	0	0	0	0	NaN	NaN	NaN	NaN	2.13E-23	1.15E-27	1	1.17E-22	1	out_prml	0.7647537	0.3415564	0.25	0.25
BR140115crossori0003-sort_reduceddata_MT_cell2_spiketimes.csv	Contrast50_Orientation150	Contrast50_Orientation240	0	230	12.76095205	0.7568	0.1476	0.1476	0.899642289	1.279923349	0.970104634	1.78E-12	2.98E-16	1	8.96E-12	outside	1	35	33	32	8.457143	12.84848	20.90625	7.608403	16.44508	20.28125	500	0	0	0	0	0	0	0	0	NaN	NaN	NaN	NaN	3.81E-13	6.97E-17	1	2.20E-12	1	out_prml	0.6356478	0.1332396	0.25	0.25
BR140115crossori0003-sort_reduceddata_MT_cell25_spiketimes.csv	Contrast50_Orientation150	Contrast50_Orientation240	0	230	3.364941092	0.3144	0.0229	0.0229	0.642728257	0.749208861	0.809082935	6.91E-15	8.30E-20	1	3.06E-14	outside	1	35	33	32	9.314286	11.9697	20.6875	5.986555	8.967803	16.7379	500	0	0	0	0	0	0	0	0	NaN	NaN	NaN	NaN	6.87E-16	1.17E-19	1	4.19E-15	1	out_prml	0.946731	0.8453305	0.25	0.25
BR140115crossori0003-sort_reduceddata_MT_cell26_spiketimes.csv	Contrast50_Orientation120	Contrast50_Orientation210	0	230	5.607050835	0.1289	0	0	4.049357674	9.430697279	2.975614754	0.91728912	0.058937637	0.000249464	0.02352378	mixture	0.91728912	35	37	33	7.457143	10.59459	9.242424	30.19664	99.91441	27.50189	500	0	0	0	0	0	0	0	0	NaN	NaN	NaN	NaN	0.746802	0.2467918	0.001871034	0.004535084	0.746802036	mix_prml	2.00E-14	4.77E-51	0.25	0.25
BR140115crossori0003-sort_reduceddata_MT_cell31_spiketimes.csv	Contrast50_Orientation150	Contrast50_Orientation240	0	230	15.06708076	0.0949	0.5717	0.0949	0.710324755	0.546438547	0.883567925	9.30E-13	2.55E-18	1	4.49E-12	outside	1	35	33	32	10.97143	16.27273	25.28125	7.793277	8.892045	22.3377	500	0	0	0	0	0	0	0	0	NaN	NaN	NaN	NaN	3.87E-13	6.04E-17	1	2.18E-12	1	out_prml	0.8945571	0.9825443	0.25	0.25
BR140115crossori0003-sort_reduceddata_MT_cell32_spiketimes.csv	Contrast50_Orientation120	Contrast50_Orientation210	0	230	5.893209166	0.8964	0.6969	0.6969	3.838235294	13.52203065	9.509615385	0.997460044	0.000276277	0.000550755	0.001712924	mixture	0.997460044	35	37	33	0.5714286	1.567568	0.3939394	2.193277	21.1967	3.746212	500	0	0	0	0	0	0	0	0	NaN	NaN	NaN	NaN	0.920996	0.000272491	0.07864036	9.12E-05	0.92099597	mix_prml	3.12E-13	2.20E-80	0.25	0.25
BR140115crossori0003-sort_reduceddata_MT_cell4_spiketimes.csv	Contrast50_Orientation120	Contrast50_Orientation210	0	230	3.750145736	0.0764	0.6636	0.0764	0.696078431	1.027997365	0.453767123	1.80E-21	7.48E-30	1	9.22E-21	outside	1	35	37	33	10.8	13.67568	24.33333	7.517647	14.05856	11.04167	500	0	0	0	0	0	0	0	0	NaN	NaN	NaN	NaN	1.49E-21	6.81E-26	1	8.07E-21	1	out_prml	0.9075066	0.4222342	0.25	0.25
BR140115crossori0003-sort_reduceddata_MT_cell7_spiketimes.csv	Contrast50_Orientation150	Contrast50_Orientation240	0	230	4.206587218	0.8332	0.2186	0.2186	0.638248251	0.837372449	0.603580086	9.82E-14	2.31E-18	1	7.03E-13	outside	1	35	33	32	6.485714	8.909091	16.21875	4.139496	7.460227	9.789315	500	0	0	0	0	0	0	0	0	NaN	NaN	NaN	NaN	2.63E-14	4.04E-18	1	1.53E-13	1	out_prml	0.9493841	0.727382	0.25	0.25
BR140115crossori0003-sort_reduceddata_MT_cell9_spiketimes.csv	Contrast50_Orientation150	Contrast50_Orientation240	0	230	4.838043458	0.6243	0.3269	0.3269	1.110896818	0.625	0.48786668	1.53E-16	4.80E-24	1	8.48E-16	outside	1	35	33	32	8.714286	11.66667	20.6875	9.680672	7.291667	10.09274	500	0	0	0	0	0	0	0	0	NaN	NaN	NaN	NaN	1.19E-16	1.02E-20	1	6.40E-16	1	out_prml	0.3009775	0.9512596	0.25	0.25
BR140116crossori0001-sort_reduceddata_MT_cell1_spiketimes.csv	Contrast50_Orientation30	Contrast50_Orientation120	0	230	32.83678249	0.3448	0.6208	0.3448	1.74957265	1.230425056	0.870646766	5.76E-05	1.51E-05	0.99974074	0.000186512	outside	0.99974074	14	13	13	25.71429	11.46154	36.07692	44.98901	14.10256	31.41026	500	0	0	0	0	0	0	0	0	NaN	NaN	NaN	NaN	4.56E-05	2.03E-07	0.9998069	0.000147304	0.999806893	out_prml	0.04484727	0.2545345	0.25	0.25
BR140116crossori0001-sort_reduceddata_MT_cell1_spiketimes.csv	Contrast50_Orientation90	Contrast50_Orientation180	0	230	22.55872283	0.0605	0.1135	0.0605	1.170068027	3.079981181	1.385123967	1.70E-07	1.45E-09	0.999999299	5.29E-07	outside	0.999999299	16	14	12	12.25	23.35714	36.66667	14.33333	71.93956	50.78788	500	0	0	0	0	0	0	0	0	NaN	NaN	NaN	NaN	1.23E-08	4.67E-11	0.9999999	3.85E-08	0.999999949	out_prml	0.2870044	0.000136213	0.25	0.25
BR140116crossori0001-sort_reduceddata_MT_cell13_spiketimes.csv	Contrast50_Orientation30	Contrast50_Orientation120	0	230	3.483164979	0.7275	0.7077	0.7077	1.522614724	0.917442582	0.384676145	0.19125237	0.09518323	0.081461941	0.632102459	single	0.632102459	14	13	13	33.28571	41.30769	48.69231	50.68132	37.89744	18.73077	500	0	0	0	0	0	0	0	0	NaN	NaN	NaN	NaN	0.04129262	0.001860729	0.8034978	0.1533489	0.803497767	out_prml	0.1004674	0.5281209	0.25	0.25
BR140116crossori0001-sort_reduceddata_MT_cell15_spiketimes.csv	Contrast50_Orientation30	Contrast50_Orientation120	0	230	5.312209015	0.5763	0.0805	0.0805	1.535098781	0.486607143	0.787215412	0.024078948	0.013663997	0.880998164	0.08125889	outside	0.880998164	14	13	13	26.14286	34.46154	43.92308	40.13187	16.76923	34.57692	500	0	0	0	0	0	0	0	0	NaN	NaN	NaN	NaN	0.001831912	3.61E-05	0.9917055	0.006426477	0.991705523	out_prml	0.09630568	0.9239657	0.25	0.25
BR140116crossori0001-sort_reduceddata_MT_cell25_spiketimes.csv	Contrast50_Orientation30	Contrast50_Orientation120	0	230	11.36842731	0.3784	0.1201	0.1201	0.923076923	1.054597701	1.379537954	0.457620805	0.156590922	8.57E-05	0.385702618	mixture	0.457620805	14	13	13	16.14286	8.923077	15.53846	14.9011	9.410256	21.4359	500	0	0	0	0	0	0	0	0	NaN	NaN	NaN	NaN	0.4263127	0.2247895	0.004015921	0.3448819	0.42631269	mix_prml	0.5276439	0.3945942	0.25	0.25
BR140116crossori0001-sort_reduceddata_MT_cell25_spiketimes.csv	Contrast50_Orientation60	Contrast50_Orientation150	0	230	5.342259708	0.789	0.5509	0.5509	1.108003108	2.934640523	1.235174517	0.257871726	0.11480365	0.00160585	0.625718774	single	0.625718774	14	10	14	14.14286	8.5	16.21429	15.67033	24.94444	20.02747	500	0	0	0	0	0	0	0	0	NaN	NaN	NaN	NaN	0.2596447	0.03673927	0.094839	0.608777	0.608777008	sing_prml	0.3460172	0.0017488	0.25	0.25
BR140116crossori0001-sort_reduceddata_MT_cell27_spiketimes.csv	Contrast50_Orientation30	Contrast50_Orientation120	0	230	5.263723884	0.7717	0.3473	0.3473	1.105769231	1.191511387	0.826086957	0.18508913	0.084418558	0.051272127	0.679220185	single	0.679220185	14	13	13	18.28571	12.38462	23	20.21978	14.75641	19	500	0	0	0	0	0	0	0	0	NaN	NaN	NaN	NaN	0.05869629	0.00296206	0.7231808	0.2151608	0.723180832	out_prml	0.3479746	0.2820764	0.25	0.25
BR140116crossori0001-sort_reduceddata_MT_cell29_spiketimes.csv	Contrast50_Orientation30	Contrast50_Orientation120	0	230	13.91592714	0.3438	0.0934	0.0934	1.421652422	1.115530303	1.801223242	0.436752153	0.087560146	0.002332761	0.473354941	single	0.473354941	14	13	13	23.14286	13.53846	25.15385	32.9011	15.10256	45.30769	500	0	0	0	0	0	0	0	0	NaN	NaN	NaN	NaN	0.4911637	0.04947463	0.05155398	0.4078077	0.49116367	mix_prml	0.1400786	0.3415945	0.25	0.25
BR140116crossori0001-sort_reduceddata_MT_cell3_spiketimes.csv	Contrast50_Orientation30	Contrast50_Orientation120	0	230	29.2621849	0.7502	0.224	0.224	1.752688172	1.121212121	1.366094148	1.52E-07	3.94E-08	0.999999323	4.86E-07	outside	0.999999323	14	13	13	26.57143	12.69231	40.30769	46.57143	14.23077	55.0641	500	0	0	0	0	0	0	0	0	NaN	NaN	NaN	NaN	1.15E-08	3.78E-11	1	3.72E-08	0.999999951	out_prml	0.0443306	0.3368855	0.25	0.25
BR140116crossori0001-sort_reduceddata_MT_cell3_spiketimes.csv	Contrast50_Orientation90	Contrast50_Orientation180	0	230	7.817585118	0.1454	0.21	0.1454	2.165333333	3.082024077	1.293156282	9.67E-11	3.03E-14	1	3.01E-10	outside	1	16	14	12	18.75	26.92857	44.5	40.6	82.99451	57.54545	500	0	0	0	0	0	0	0	0	NaN	NaN	NaN	NaN	1.74E-12	5.67E-15	1	5.44E-12	1	out_prml	0.005535602	0.000134879	0.25	0.25
BR140116crossori0001-sort_reduceddata_MT_cell5_spiketimes.csv	Contrast50_Orientation30	Contrast50_Orientation120	0	230	15.23402572	0.2095	0.3342	0.2095	1.760864513	1.472537879	0.695597484	3.59E-12	8.58E-16	1	1.16E-11	outside	1	14	13	13	23.64286	13.53846	40.76923	41.63187	19.9359	28.35897	500	0	0	0	0	0	0	0	0	NaN	NaN	NaN	NaN	2.82E-13	5.09E-16	1	9.11E-13	1	out_prml	0.04300015	0.1260692	0.25	0.25
BR140116crossori0001-sort_reduceddata_MT_cell7_spiketimes.csv	Contrast50_Orientation30	Contrast50_Orientation120	0	230	4.922595681	0.5624	0.1925	0.1925	1.648699233	1.181338028	0.41577381	7.94E-07	2.33E-08	0.999996608	2.58E-06	outside	0.999996608	14	13	13	29.35714	21.84615	43.07692	48.4011	25.80769	17.91026	500	0	0	0	0	0	0	0	0	NaN	NaN	NaN	NaN	1.72E-07	8.15E-10	0.9999993	5.62E-07	0.999999265	out_prml	0.06479254	0.2896073	0.25	0.25
BR140120crossori0001-sort_reduceddata_MT_cell32_spiketimes.csv	Contrast50_Orientation150	Contrast50_Orientation240	0	230	4.751725202	0.2282	0.26	0.2282	29.81038961	3.622222222	0.955555556	0.18637303	0.201214136	0.187508766	0.424904067	single	0.424904067	6	6	6	12.83333	4.5	4.5	382.5667	16.3	4.3	500	0	0	0	0	0	0	0	0	NaN	NaN	NaN	NaN	0.2491284	0.08808796	0.09953067	0.5632529	0.563252921	sing_prml	2.12E-30	0.002810327	0.25	0.25
BR140120crossori0001-sort_reduceddata_MT_cell32_spiketimes.csv	Contrast50_Orientation90	Contrast50_Orientation180	0	230	12.1862484	0.078	0.102	0.078	5.142857143	1.75	2.147058824	0.216706498	0.190765078	0.15414855	0.438379873	single	0.438379873	6	5	5	14	3.6	3.4	72	6.3	7.3	500	0	0	0	0	0	0	0	0	NaN	NaN	NaN	NaN	0.2191662	0.05937376	0.2879301	0.43353	0.433529982	sing_prml	0.000101372	0.1358882	0.25	0.25
BR140124crossori0003-sort_reduceddata_MT_cell1_spiketimes.csv	Contrast50_Orientation0	Contrast50_Orientation90	0	230	162.253297	0.9225	0.0193	0.0193	0.932164634	0.967916018	0.247528016	3.10E-15	1.38E-16	1	1.70E-14	outside	1	42	84	38	21.33333	40.79762	51.78947	19.88618	39.48867	12.81935	500	0	0	0	0	0	0	0	0	NaN	NaN	NaN	NaN	1.26E-13	8.33E-19	1	6.91E-13	1	out_prml	0.594929	0.5623882	0.25	0.25
BR140124crossori0003-sort_reduceddata_MT_cell1_spiketimes.csv	Contrast50_Orientation45	Contrast50_Orientation135	0	230	18.54004078	0.0887	0.7187	0.0887	0.678029946	0.658395123	0.186829768	6.36E-28	2.48E-40	1	3.77E-27	outside	1	43	46	43	35.27907	43.97826	61.65116	23.92027	28.95507	11.51827	500	0	0	0	0	0	0	0	0	NaN	NaN	NaN	NaN	1.08E-26	2.34E-32	1	6.38E-26	1	out_prml	0.9449136	0.9625383	0.25	0.25
BR140124crossori0003-sort_reduceddata_MT_cell10_spiketimes.csv	Contrast50_Orientation0	Contrast50_Orientation90	0	230	14.53139136	0.0823	0.1499	0.0823	1.657972866	1.280343991	0.860933661	1.09E-07	4.79E-07	0.999995082	4.33E-06	outside	0.999995082	42	84	38	15.45238	20.21429	26.05263	25.61963	25.88124	22.42959	500	0	0	0	0	0	0	0	0	NaN	NaN	NaN	NaN	4.89E-08	1.41E-11	0.9999995	4.36E-07	0.999999515	out_prml	0.005087584	0.0435368	0.25	0.25
BR140124crossori0003-sort_reduceddata_MT_cell11_spiketimes.csv	Contrast50_Orientation0	Contrast50_Orientation90	0	230	64.16934502	0.1371	0.2889	0.1371	1.443480077	0.596339557	0.292953951	1.82E-07	3.39E-08	0.999998786	9.98E-07	outside	0.999998786	42	84	38	25.02381	37.42857	44.86842	36.12137	22.32014	13.14438	500	0	0	0	0	0	0	0	0	NaN	NaN	NaN	NaN	1.27E-06	3.59E-11	0.9999916	7.18E-06	0.999991557	out_prml	0.03277878	0.9987049	0.25	0.25
BR140124crossori0003-sort_reduceddata_MT_cell11_spiketimes.csv	Contrast50_Orientation90	Contrast50_Orientation180	0	230	21.0816493	0.2884	0.6282	0.2884	0.596339557	0.763592379	0.262835458	2.48E-36	5.17E-43	1	1.34E-35	outside	1	84	44	39	37.42857	29.93182	54.41026	22.32014	22.85571	14.30094	500	0	0	0	0	0	0	0	0	NaN	NaN	NaN	NaN	1.60E-35	5.73E-41	1	9.04E-35	1	out_prml	0.9987049	0.8693603	0.25	0.25
BR140124crossori0003-sort_reduceddata_MT_cell12_spiketimes.csv	Contrast50_Orientation0	Contrast50_Orientation90	0	230	157.8339691	0.5124	0.0605	0.0605	0.644724005	0.54003553	0.229197702	2.00E-15	7.48E-18	1	1.09E-14	outside	1	42	84	38	22.61905	42.22619	53.47368	14.58304	22.80364	12.25605	500	0	0	0	0	0	0	0	0	NaN	NaN	NaN	NaN	9.15E-14	5.02E-19	1	5.02E-13	1	out_prml	0.9621213	0.9998045	0.25	0.25
BR140124crossori0003-sort_reduceddata_MT_cell12_spiketimes.csv	Contrast50_Orientation45	Contrast50_Orientation135	0	230	14.24840842	0.3573	0.0218	0.0218	0.581058275	0.411229063	0.208106073	7.05E-35	1.49E-51	1	4.13E-34	outside	1	43	46	43	33.46512	40.95652	60.30233	19.44518	16.84251	12.54928	500	0	0	0	0	0	0	0	0	NaN	NaN	NaN	NaN	7.64E-34	1.41E-39	1	4.48E-33	1	out_prml	0.9863082	0.99984	0.25	0.25
BR140124crossori0003-sort_reduceddata_MT_cell12_spiketimes.csv	Contrast50_Orientation90	Contrast50_Orientation180	0	230	42.78025348	0.0625	0.9	0.0625	0.54003553	0.845826939	0.153942878	2.34E-36	5.22E-44	1	1.30E-35	outside	1	84	44	39	42.22619	31.34091	60.10256	22.80364	26.50899	9.252362	500	0	0	0	0	0	0	0	0	NaN	NaN	NaN	NaN	2.60E-35	5.91E-41	1	1.45E-34	1	out_prml	0.9998045	0.7525011	0.25	0.25
BR140124crossori0003-sort_reduceddata_MT_cell13_spiketimes.csv	Contrast50_Orientation0	Contrast50_Orientation90	0	230	8.001481878	0.0165	0.7871	0.0165	1.429470942	0.999007265	0.814247774	2.02E-08	3.33E-10	0.999999952	2.76E-08	outside	0.999999952	42	84	38	24.07143	28.60714	36.42105	34.40941	28.57874	29.65576	500	0	0	0	0	0	0	0	0	NaN	NaN	NaN	NaN	3.27E-10	7.08E-14	1	3.18E-09	0.999999996	out_prml	0.03660639	0.4819022	0.25	0.25
BR140124crossori0003-sort_reduceddata_MT_cell13_spiketimes.csv	Contrast50_Orientation90	Contrast50_Orientation180	0	230	17.37229879	0.7802	0.7907	0.7802	0.999007265	0.82831875	0.487914112	4.30E-31	3.46E-33	1	2.42E-30	outside	1	84	44	39	28.60714	22.59091	42.48718	28.57874	18.71247	20.73009	500	0	0	0	0	0	0	0	0	NaN	NaN	NaN	NaN	1.26E-30	6.57E-36	1	7.32E-30	1	out_prml	0.4819022	0.7804604	0.25	0.25
BR140124crossori0003-sort_reduceddata_MT_cell14_spiketimes.csv	Contrast50_Orientation0	Contrast50_Orientation90	0	230	150.160578	0.4951	0.4085	0.4085	0.597212544	0.827375405	0.346820193	4.92E-14	3.68E-16	1	2.70E-13	outside	1	42	84	38	23.33333	42.63095	53.36842	13.93496	35.2718	18.50925	500	0	0	0	0	0	0	0	0	NaN	NaN	NaN	NaN	2.32E-12	1.91E-17	1	1.27E-11	1	out_prml	0.9809135	0.870935	0.25	0.25
BR140124crossori0003-sort_reduceddata_MT_cell14_spiketimes.csv	Contrast50_Orientation45	Contrast50_Orientation135	0	230	23.70092501	0.2336	0.0028	0.0028	0.640271926	0.298835564	0.222288916	1.96E-24	1.24E-35	1	1.19E-23	outside	1	43	46	43	34.69767	44.3913	60.88372	22.21595	13.2657	13.53378	500	0	0	0	0	0	0	0	0	NaN	NaN	NaN	NaN	3.38E-23	9.77E-29	1	1.98E-22	1	out_prml	0.9661298	0.9999987	0.25	0.25
BR140124crossori0003-sort_reduceddata_MT_cell14_spiketimes.csv	Contrast50_Orientation90	Contrast50_Orientation180	0	230	18.59719151	0.4055	0.1517	0.1517	0.827375405	0.57834689	0.206004164	6.17E-35	6.19E-42	1	3.45E-34	outside	1	84	44	39	42.63095	35.02273	60.28205	35.2718	20.25529	12.41835	500	0	0	0	0	0	0	0	0	NaN	NaN	NaN	NaN	2.98E-34	9.38E-40	1	1.69E-33	1	out_prml	0.870935	0.9878424	0.25	0.25
BR140124crossori0003-sort_reduceddata_MT_cell15_spiketimes.csv	Contrast50_Orientation0	Contrast50_Orientation90	0	230	4.791723162	0.3849	0.095	0.095	0.977516485	0.850566445	0.923218673	7.31E-08	6.55E-08	0.99999537	4.49E-06	outside	0.99999537	42	84	38	14.61905	17.54762	23.15789	14.29036	14.92542	21.3798	500	0	0	0	0	0	0	0	0	NaN	NaN	NaN	NaN	1.52E-08	1.34E-11	0.9999998	1.77E-07	0.999999808	out_prml	0.5114592	0.8321841	0.25	0.25
BR140124crossori0003-sort_reduceddata_MT_cell15_spiketimes.csv	Contrast50_Orientation90	Contrast50_Orientation180	0	230	7.445117026	0.0893	0.9292	0.0893	0.850566445	0.889265116	0.707091625	7.71E-21	8.70E-25	1	3.40E-20	outside	1	84	44	39	17.54762	14.20455	26.71795	14.92542	12.63161	18.89204	500	0	0	0	0	0	0	0	0	NaN	NaN	NaN	NaN	2.48E-21	7.20E-26	1	1.74E-20	1	out_prml	0.8321841	0.6776313	0.25	0.25
BR140124crossori0003-sort_reduceddata_MT_cell16_spiketimes.csv	Contrast50_Orientation0	Contrast50_Orientation90	0	230	95.51528107	0.3358	0.5633	0.3358	0.933389403	1.210329087	0.638234373	3.79E-13	4.42E-14	1	2.13E-12	outside	1	42	84	38	13.80952	25.79762	34.07895	12.88966	31.22361	21.75036	500	0	0	0	0	0	0	0	0	NaN	NaN	NaN	NaN	4.43E-12	6.99E-17	1	2.48E-11	1	out_prml	0.5926787	0.0932404	0.25	0.25
BR140124crossori0003-sort_reduceddata_MT_cell16_spiketimes.csv	Contrast50_Orientation45	Contrast50_Orientation135	0	230	34.62991076	0.1715	0.6322	0.1715	0.921555629	0.57175029	0.367051013	8.86E-30	1.38E-44	1	5.21E-29	outside	1	43	46	43	20.04651	29.17391	44.37209	18.47398	16.68019	16.28682	500	0	0	0	0	0	0	0	0	NaN	NaN	NaN	NaN	1.11E-28	2.94E-34	1	6.48E-28	1	out_prml	0.616395	0.9906858	0.25	0.25
BR140124crossori0003-sort_reduceddata_MT_cell17_spiketimes.csv	Contrast50_Orientation0	Contrast50_Orientation90	0	230	147.7662531	0.131	0.0421	0.0421	1.035834897	0.694492486	0.278480534	1.13E-16	8.91E-19	1	6.17E-16	outside	1	42	84	38	24.7619	44.36905	56.39474	25.64925	30.81397	15.70484	500	0	0	0	0	0	0	0	0	NaN	NaN	NaN	NaN	4.31E-15	2.54E-20	1	2.36E-14	1	out_prml	0.4075546	0.9846496	0.25	0.25
BR140124crossori0003-sort_reduceddata_MT_cell17_spiketimes.csv	Contrast50_Orientation90	Contrast50_Orientation180	0	230	96.40435829	0.0514	0.4872	0.0514	0.694492486	0.741705675	0.139745917	2.58E-21	6.86E-24	1	1.43E-20	outside	1	84	44	39	44.36905	28.34091	58	30.81397	21.02061	8.105263	500	0	0	0	0	0	0	0	0	NaN	NaN	NaN	NaN	9.31E-20	3.34E-25	1	5.17E-19	1	out_prml	0.9846496	0.8936455	0.25	0.25
BR140124crossori0003-sort_reduceddata_MT_cell18_spiketimes.csv	Contrast50_Orientation0	Contrast50_Orientation90	0	230	28.3854355	0.2403	0.1752	0.1752	4.426622571	3.356487245	3.055854277	0.999858735	7.08E-06	1.14E-06	0.000133047	mixture	0.999858735	42	84	38	19.66667	27.19048	30.02632	87.05691	91.26449	91.75605	500	0	0	0	0	0	0	0	0	NaN	NaN	NaN	NaN	0.9976142	6.48E-05	0.00227281	4.82E-05	0.997614185	mix_prml	1.37E-19	5.83E-23	0.25	0.25
BR140124crossori0003-sort_reduceddata_MT_cell19_spiketimes.csv	Contrast50_Orientation0	Contrast50_Orientation90	0	230	20.32185016	0.0818	0.4654	0.0818	0.973508991	0.825621011	0.708054589	3.44E-20	3.14E-25	1	2.19E-19	outside	1	42	84	38	16.30952	21.97619	31.89474	15.87747	18.144	22.58321	500	0	0	0	0	0	0	0	0	NaN	NaN	NaN	NaN	3.68E-20	6.98E-25	1	2.28E-19	1	out_prml	0.5188034	0.8736175	0.25	0.25
BR140124crossori0003-sort_reduceddata_MT_cell2_spiketimes.csv	Contrast50_Orientation0	Contrast50_Orientation90	0	230	88.58634572	0.1875	0.0061	0.0061	0.87875413	0.487990672	0.072496907	1.80E-07	1.57E-08	0.999998822	9.82E-07	outside	0.999998822	42	84	38	46.92857	66.42857	75.89474	41.23868	32.41652	5.502134	500	0	0	0	0	0	0	0	0	NaN	NaN	NaN	NaN	2.25E-06	4.13E-11	0.9999854	1.24E-05	0.999985366	out_prml	0.6908958	0.999977	0.25	0.25
BR140124crossori0003-sort_reduceddata_MT_cell2_spiketimes.csv	Contrast50_Orientation45	Contrast50_Orientation135	0	230	5.476585399	0.1225	0.4612	0.1225	0.49703539	0.633292666	0.114723787	5.59E-21	1.55E-29	1	2.78E-20	outside	1	43	46	43	59.76744	53.45652	77.86047	29.70653	33.85362	8.932447	500	0	0	0	0	0	0	0	0	NaN	NaN	NaN	NaN	1.18E-20	5.85E-26	1	7.48E-20	1	out_prml	0.9973939	0.9738693	0.25	0.25
BR140124crossori0003-sort_reduceddata_MT_cell2_spiketimes.csv	Contrast50_Orientation90	Contrast50_Orientation180	0	230	363.1521675	0.0075	0.7231	0.0075	0.487990672	1.240699392	0.198366466	0.116001491	0.128289835	0.111096643	0.644612032	single	0.644612032	84	44	39	66.42857	30.77273	66.25641	32.41652	38.1797	13.14305	500	0	0	0	0	0	0	0	0	NaN	NaN	NaN	NaN	0.1525402	0.000226148	0.000216887	0.8470168	0.847016781	sing_prml	0.999977	0.1339413	0.25	0.25
BR140124crossori0003-sort_reduceddata_MT_cell21_spiketimes.csv	Contrast50_Orientation0	Contrast50_Orientation90	0	230	149.6810709	0.2943	0.0039	0.0039	0.951965391	0.541933161	0.307870508	0.000542572	0.000130435	0.99634465	0.002982344	outside	0.99634465	42	84	38	23.35714	42.63095	47.89474	22.23519	23.10313	14.74538	500	0	0	0	0	0	0	0	0	NaN	NaN	NaN	NaN	0.01059114	6.29E-07	0.9311691	0.05823915	0.931169082	out_prml	0.5584601	0.9997902	0.25	0.25
BR140124crossori0003-sort_reduceddata_MT_cell21_spiketimes.csv	Contrast50_Orientation90	Contrast50_Orientation180	0	230	23.53038737	0.0035	0.2992	0.0035	0.541933161	0.52842892	0.175121191	4.53E-43	6.52E-53	1	2.54E-42	outside	1	84	44	39	42.63095	34.22727	62.35897	23.10313	18.08668	10.92038	500	0	0	0	0	0	0	0	0	NaN	NaN	NaN	NaN	3.44E-42	7.89E-48	1	1.92E-41	1	out_prml	0.9997902	0.99532	0.25	0.25
BR140124crossori0003-sort_reduceddata_MT_cell22_spiketimes.csv	Contrast50_Orientation0	Contrast50_Orientation90	0	230	4.034075654	0.7749	0.3874	0.3874	2.820979021	2.577188378	2.550870242	0.741641974	0.072374299	5.33E-05	0.185930452	mixture	0.741641974	42	84	38	17.02381	20.27381	20.10526	48.02381	52.24943	51.28592	500	0	0	0	0	0	0	0	0	NaN	NaN	NaN	NaN	0.8532249	0.09250231	0.004970103	0.04930268	0.853224906	mix_prml	4.87E-09	1.66E-13	0.25	0.25
BR140124crossori0003-sort_reduceddata_MT_cell23_spiketimes.csv	Contrast50_Orientation0	Contrast50_Orientation90	0	230	8.69660982	0.4447	0.6586	0.4447	0.670516597	0.935902815	0.699314159	0.000207013	0.001007167	0.98263757	0.01614825	outside	0.98263757	42	84	38	17.54762	21.53571	26.23684	11.76597	20.15534	18.3478	500	0	0	0	0	0	0	0	0	NaN	NaN	NaN	NaN	9.14E-05	1.48E-07	0.9987898	0.001118616	0.998789842	out_prml	0.9474753	0.6443201	0.25	0.25
BR140124crossori0003-sort_reduceddata_MT_cell24_spiketimes.csv	Contrast50_Orientation0	Contrast50_Orientation90	0	230	8.127214443	0.8231	0.2508	0.2508	1.857486879	2.045578482	2.141877485	0.459519642	0.052854332	0.000170315	0.487455711	single	0.487455711	42	84	38	18.80952	22.9881	24.68421	34.93844	47.02395	52.87055	500	0	0	0	0	0	0	0	0	NaN	NaN	NaN	NaN	0.6386267	0.008751707	0.1294258	0.2231958	0.638626691	mix_prml	0.00069918	6.42E-08	0.25	0.25
BR140124crossori0003-sort_reduceddata_MT_cell25_spiketimes.csv	Contrast50_Orientation0	Contrast50_Orientation90	0	230	73.20496198	0.5613	0.3619	0.3619	0.820278235	0.577874837	0.299139766	3.94E-21	2.51E-25	1	2.16E-20	outside	1	42	84	38	29.2619	43.5119	57.13158	24.0029	25.14443	17.09033	500	0	0	0	0	0	0	0	0	NaN	NaN	NaN	NaN	9.81E-20	5.20E-25	1	5.40E-19	1	out_prml	0.7862439	0.9992725	0.25	0.25
BR140124crossori0003-sort_reduceddata_MT_cell26_spiketimes.csv	Contrast50_Orientation0	Contrast50_Orientation90	0	230	40.0755521	0.4138	0.6931	0.4138	3.338099243	2.431821707	2.432984985	3.63E-08	4.72E-13	0.999999963	3.20E-10	outside	0.999999963	42	84	38	14.5	22.19048	29.60526	48.40244	53.96328	72.02916	500	0	0	0	0	0	0	0	0	NaN	NaN	NaN	NaN	3.62E-12	2.78E-17	1	2.25E-14	1	out_prml	3.00E-12	6.81E-12	0.25	0.25
BR140124crossori0003-sort_reduceddata_MT_cell27_spiketimes.csv	Contrast50_Orientation0	Contrast50_Orientation90	0	230	129.3394773	0.7417	0.4854	0.4854	0.787554484	0.724990788	0.128419395	1.61E-18	1.17E-21	1	8.83E-18	outside	1	42	84	38	31.30952	51.38095	65.02632	24.65796	37.25072	8.35064	500	0	0	0	0	0	0	0	0	NaN	NaN	NaN	NaN	3.94E-17	1.81E-22	1	2.16E-16	1	out_prml	0.8326874	0.9721471	0.25	0.25
BR140124crossori0003-sort_reduceddata_MT_cell27_spiketimes.csv	Contrast50_Orientation90	Contrast50_Orientation180	0	230	120.8473118	0.486	0.7903	0.486	0.724990788	0.980291683	0.258569837	2.05E-11	1.36E-12	1	1.14E-10	outside	1	84	44	39	51.38095	32.18182	61.76923	37.25072	31.54757	15.97166	500	0	0	0	0	0	0	0	0	NaN	NaN	NaN	NaN	8.25E-10	7.47E-15	1	4.59E-09	0.999999995	out_prml	0.9721471	0.5079407	0.25	0.25
BR140124crossori0003-sort_reduceddata_MT_cell28_spiketimes.csv	Contrast50_Orientation0	Contrast50_Orientation90	0	230	108.9368858	0.2474	0.1042	0.1042	2.540368894	2.018120226	2.366668444	3.11E-07	1.78E-13	0.999999689	1.87E-10	outside	0.999999689	42	84	38	17.19048	31.41667	40.02632	43.67015	63.40261	94.72902	500	0	0	0	0	0	0	0	0	NaN	NaN	NaN	NaN	1.50E-10	8.99E-16	1	5.71E-14	1	out_prml	2.10E-07	1.17E-07	0.25	0.25
BR140124crossori0003-sort_reduceddata_MT_cell28_spiketimes.csv	Contrast50_Orientation45	Contrast50_Orientation135	0	230	4.514585581	0.4832	0.632	0.4832	2.576407099	1.78962963	1.891810039	3.03E-55	6.81E-100	1	2.30E-55	outside	1	43	46	43	29.13953	24.78261	51.55814	75.0753	44.35169	97.53821	500	0	0	0	0	0	0	0	0	NaN	NaN	NaN	NaN	9.21E-61	1.79E-66	1	6.99E-61	1	out_prml	9.44E-08	0.00089446	0.25	0.25
BR140124crossori0003-sort_reduceddata_MT_cell28_spiketimes.csv	Contrast50_Orientation90	Contrast50_Orientation180	0	230	80.96540683	0.1095	0.2044	0.1095	2.018120226	5.646112005	2.013477555	1.49E-06	4.46E-10	0.999998481	2.52E-08	outside	0.999998481	84	44	39	31.41667	19.04545	39.05128	63.40261	107.5328	78.62888	500	0	0	0	0	0	0	0	0	NaN	NaN	NaN	NaN	3.54E-09	2.95E-14	1	4.83E-11	0.999999996	out_prml	1.17E-07	1.10E-29	0.25	0.25
BR140124crossori0003-sort_reduceddata_MT_cell29_spiketimes.csv	Contrast50_Orientation0	Contrast50_Orientation90	0	230	101.2596892	0.3553	2.00E-04	2.00E-04	0.77275021	0.354156657	0.106613694	6.38E-06	9.17E-07	0.999957244	3.55E-05	outside	0.999957244	42	84	38	48.33333	69.55952	78.05263	37.34959	24.63497	8.321479	500	0	0	0	0	0	0	0	0	NaN	NaN	NaN	NaN	4.97E-05	1.27E-09	0.9996768	0.000273548	0.999676798	out_prml	0.8517496	1	0.25	0.25
BR140124crossori0003-sort_reduceddata_MT_cell29_spiketimes.csv	Contrast50_Orientation90	Contrast50_Orientation180	0	230	167.1677705	1.00E-04	0.4893	1.00E-04	0.354156657	0.834273393	0.151749933	0.001010332	0.000372434	0.993026078	0.005591156	outside	0.993026078	84	44	39	69.55952	43.38636	75.76923	24.63497	36.19609	11.49798	500	0	0	0	0	0	0	0	0	NaN	NaN	NaN	NaN	0.01309607	5.11E-07	0.9141019	0.07280154	0.914101875	out_prml	1	0.7711166	0.25	0.25
BR140124crossori0003-sort_reduceddata_MT_cell3_spiketimes.csv	Contrast50_Orientation0	Contrast50_Orientation90	0	230	228.1574122	0.3256	0.8128	0.3256	1.112611705	0.737504858	0.346581138	0.002365892	0.000741009	0.983924331	0.012968768	outside	0.983924331	42	84	38	25.92857	51.66667	56.65789	28.84843	38.10442	19.63656	500	0	0	0	0	0	0	0	0	NaN	NaN	NaN	NaN	0.07508019	5.45E-06	0.513318	0.4115963	0.513318035	out_prml	0.2860574	0.9651456	0.25	0.25
BR140124crossori0003-sort_reduceddata_MT_cell3_spiketimes.csv	Contrast50_Orientation45	Contrast50_Orientation135	0	230	35.22373446	0.0015	0.0337	0.0015	0.413843101	0.552468662	0.121388377	6.94E-14	8.01E-18	1	4.13E-13	outside	1	43	46	43	43.53488	56.65217	70.25581	18.01661	31.29855	8.528239	500	0	0	0	0	0	0	0	0	NaN	NaN	NaN	NaN	1.00E-12	5.47E-18	1	5.93E-12	1	out_prml	0.999719	0.9935818	0.25	0.25
BR140124crossori0003-sort_reduceddata_MT_cell30_spiketimes.csv	Contrast50_Orientation0	Contrast50_Orientation90	0	230	112.864356	0.0931	0.3235	0.0931	2.395152631	2.26489852	1.779843258	4.88E-09	6.07E-13	0.999999995	1.10E-10	outside	0.999999995	42	84	38	22.71429	39.02381	48.55263	54.40418	88.38497	86.41607	500	0	0	0	0	0	0	0	0	NaN	NaN	NaN	NaN	1.44E-10	1.19E-15	1	2.63E-12	1	out_prml	1.35E-06	4.09E-10	0.25	0.25
BR140124crossori0003-sort_reduceddata_MT_cell30_spiketimes.csv	Contrast50_Orientation45	Contrast50_Orientation135	0	230	8.163433886	0.7045	0.8572	0.7045	2.266561465	2.339183838	1.342128607	1.81E-49	5.72E-85	1	2.88E-49	outside	1	43	46	43	35.7907	29.8913	58.67442	81.12182	69.92126	78.74862	500	0	0	0	0	0	0	0	0	NaN	NaN	NaN	NaN	3.60E-52	7.74E-58	1	5.79E-52	1	out_prml	5.26E-06	9.81E-07	0.25	0.25
BR140124crossori0003-sort_reduceddata_MT_cell30_spiketimes.csv	Contrast50_Orientation90	Contrast50_Orientation180	0	230	126.6023662	0.3176	0.0138	0.0138	2.26489852	4.854877991	2.021506352	0.435224482	5.48E-05	0.563373155	0.001347598	outside	0.563373155	84	44	39	39.02381	22.13636	44.61538	88.38497	107.4693	90.19028	500	0	0	0	0	0	0	0	0	NaN	NaN	NaN	NaN	0.004821347	1.02E-07	0.9951679	1.07E-05	0.995167883	out_prml	4.09E-10	1.26E-23	0.25	0.25
BR140124crossori0003-sort_reduceddata_MT_cell31_spiketimes.csv	Contrast50_Orientation0	Contrast50_Orientation90	0	230	88.32289633	0.9272	6.00E-04	6.00E-04	0.726199843	0.381632058	0.056208786	1.73E-09	7.73E-11	0.999999989	9.36E-09	outside	0.999999989	42	84	38	46.5	65.88095	76.57895	33.76829	25.14228	4.30441	500	0	0	0	0	0	0	0	0	NaN	NaN	NaN	NaN	1.02E-08	1.27E-13	0.9999999	5.58E-08	0.999999934	out_prml	0.903151	0.9999999	0.25	0.25
BR140124crossori0003-sort_reduceddata_MT_cell31_spiketimes.csv	Contrast50_Orientation45	Contrast50_Orientation135	0	230	9.041652018	0.0171	0.0827	0.0171	0.467233689	0.614376436	0.098627401	2.98E-19	5.25E-26	1	1.76E-18	outside	1	43	46	43	61.32558	53.63043	78.74419	28.65338	32.94928	7.766334	500	0	0	0	0	0	0	0	0	NaN	NaN	NaN	NaN	8.35E-19	4.04E-24	1	5.18E-18	1	out_prml	0.9987313	0.980515	0.25	0.25
BR140124crossori0003-sort_reduceddata_MT_cell31_spiketimes.csv	Contrast50_Orientation90	Contrast50_Orientation180	0	230	293.1975351	8.00E-04	0.5984	8.00E-04	0.381632058	1.253286148	0.140697138	0.018868773	0.007203236	0.869178311	0.10474968	outside	0.869178311	84	44	39	65.88095	33.45455	70.15385	25.14228	41.92812	9.870445	500	0	0	0	0	0	0	0	0	NaN	NaN	NaN	NaN	0.1298344	8.68E-06	0.1492262	0.7209307	0.720930727	sing_prml	0.9999999	0.1233646	0.25	0.25
BR140124crossori0003-sort_reduceddata_MT_cell32_spiketimes.csv	Contrast50_Orientation0	Contrast50_Orientation90	0	230	52.80841115	0.0953	0.4338	0.0953	1.920496976	1.799578971	1.736865115	7.48E-05	2.21E-07	0.999918486	6.52E-06	outside	0.999918486	42	84	38	26.59524	38.15476	45.55263	51.07607	68.66251	79.11878	500	0	0	0	0	0	0	0	0	NaN	NaN	NaN	NaN	3.15E-06	7.36E-11	0.9999967	1.80E-07	0.999996666	out_prml	0.000357824	1.10E-05	0.25	0.25
BR140124crossori0003-sort_reduceddata_MT_cell32_spiketimes.csv	Contrast50_Orientation45	Contrast50_Orientation135	0	230	4.488111101	0.4238	0.8198	0.4238	1.856551509	1.872202619	1.572559473	2.39E-36	5.89E-59	1	8.99E-36	outside	1	43	46	43	35.5814	30.80435	54.83721	66.05869	57.67198	86.23477	500	0	0	0	0	0	0	0	0	NaN	NaN	NaN	NaN	2.43E-39	1.94E-44	1	9.80E-39	1	out_prml	0.000620733	0.000352993	0.25	0.25
BR140124crossori0003-sort_reduceddata_MT_cell32_spiketimes.csv	Contrast50_Orientation90	Contrast50_Orientation180	0	230	68.12661828	0.434	0.1839	0.1839	1.799578971	4.122893872	2.074539308	0.982353655	0.0010465	0.000239704	0.016360141	mixture	0.982353655	84	44	39	38.15476	25.40909	40.71795	68.66251	104.759	84.47099	500	0	0	0	0	0	0	0	0	NaN	NaN	NaN	NaN	0.738355	0.00017165	0.2532874	0.008185901	0.738355016	mix_prml	1.10E-05	3.14E-18	0.25	0.25
BR140124crossori0003-sort_reduceddata_MT_cell4_spiketimes.csv	Contrast50_Orientation0	Contrast50_Orientation90	0	230	89.03846866	0.5304	5.00E-04	5.00E-04	0.744403608	0.361590186	0.060510051	1.75E-06	4.25E-07	0.999988208	9.62E-06	outside	0.999988208	42	84	38	48.66667	68.53571	77.44737	36.22764	24.78184	4.686344	500	0	0	0	0	0	0	0	0	NaN	NaN	NaN	NaN	1.38E-05	2.94E-10	0.99991	7.62E-05	0.999909972	out_prml	0.8846208	1	0.25	0.25
BR140124crossori0003-sort_reduceddata_MT_cell4_spiketimes.csv	Contrast50_Orientation90	Contrast50_Orientation180	0	230	386.1655539	4.00E-04	0.7163	4.00E-04	0.361590186	0.702352603	0.160155344	0.10833211	0.076866382	0.213321662	0.601479846	single	0.601479846	84	44	39	68.53571	31.29545	69.84615	24.78184	21.98044	11.18623	500	0	0	0	0	0	0	0	0	NaN	NaN	NaN	NaN	0.1523821	5.27E-05	0.001440246	0.846125	0.846124954	sing_prml	1	0.9296645	0.25	0.25
BR140124crossori0003-sort_reduceddata_MT_cell5_spiketimes.csv	Contrast50_Orientation0	Contrast50_Orientation90	0	230	225.342974	0.2791	0.6349	0.2791	1.350967922	0.659242628	0.358391677	0.006801992	0.002082894	0.953922931	0.037192183	outside	0.953922931	42	84	38	24.92857	50.08333	54.55263	33.6777	33.01707	19.55121	500	0	0	0	0	0	0	0	0	NaN	NaN	NaN	NaN	0.1070723	1.10E-05	0.3057814	0.5871352	0.587135246	sing_prml	0.06607921	0.9929871	0.25	0.25
BR140124crossori0003-sort_reduceddata_MT_cell5_spiketimes.csv	Contrast50_Orientation45	Contrast50_Orientation135	0	230	9.760530576	0.0387	0.093	0.0387	0.411909543	0.451468142	0.185808597	5.05E-18	3.59E-23	1	3.16E-17	outside	1	43	46	43	46.32558	53.71739	69.27907	19.08195	24.25169	12.87265	500	0	0	0	0	0	0	0	0	NaN	NaN	NaN	NaN	2.05E-17	1.37E-22	1	1.29E-16	1	out_prml	0.9997355	0.9994385	0.25	0.25
BR140124crossori0003-sort_reduceddata_MT_cell6_spiketimes.csv	Contrast50_Orientation0	Contrast50_Orientation90	0	230	107.865995	0.0169	0.8402	0.0169	1.611225389	0.640614894	0.185725249	4.92E-12	2.22E-13	1	2.70E-11	outside	1	42	84	38	37.54762	57.21429	68.57895	60.49768	36.65232	12.73684	500	0	0	0	0	0	0	0	0	NaN	NaN	NaN	NaN	1.17E-10	1.16E-15	1	6.41E-10	0.999999999	out_prml	0.007835798	0.9955682	0.25	0.25
BR140124crossori0003-sort_reduceddata_MT_cell6_spiketimes.csv	Contrast50_Orientation90	Contrast50_Orientation180	0	230	304.3583381	0.8341	0.7655	0.7655	0.640614894	1.025756651	0.284688995	0.106416513	0.065880285	0.236146338	0.591556865	single	0.591556865	84	44	39	57.21429	26.84091	58.66667	36.65232	27.53224	16.70175	500	0	0	0	0	0	0	0	0	NaN	NaN	NaN	NaN	0.1524062	6.93E-05	0.001173884	0.8463505	0.846350521	sing_prml	0.9955682	0.4245631	0.25	0.25
BR140124crossori0003-sort_reduceddata_MT_cell7_spiketimes.csv	Contrast50_Orientation0	Contrast50_Orientation90	0	230	215.6234492	0.0547	0.5563	0.0547	1.370170759	0.599600238	0.355406886	0.011028925	0.003633503	0.924911523	0.06042605	outside	0.924911523	42	84	38	21.11905	44.05952	48.05263	28.9367	26.4181	17.07824	500	0	0	0	0	0	0	0	0	NaN	NaN	NaN	NaN	0.1238217	1.33E-05	0.1967974	0.6793677	0.679367712	sing_prml	0.05745018	0.9985719	0.25	0.25
BR140124crossori0003-sort_reduceddata_MT_cell7_spiketimes.csv	Contrast50_Orientation90	Contrast50_Orientation180	0	230	6.232813813	0.5566	0.6415	0.5566	0.599600238	0.815849711	0.112648653	2.11E-59	4.07E-79	1	1.31E-58	outside	1	84	44	39	44.05952	39.02273	67.97436	26.4181	31.83668	7.65722	500	0	0	0	0	0	0	0	0	NaN	NaN	NaN	NaN	2.26E-59	4.07E-65	1	1.27E-58	1	out_prml	0.9985719	0.7994393	0.25	0.25
BR140124crossori0003-sort_reduceddata_MT_cell8_spiketimes.csv	Contrast50_Orientation0	Contrast50_Orientation90	0	230	110.4743235	0.7547	0.0836	0.0836	1.108589608	0.946182709	0.44954728	5.27E-27	1.57E-32	1	2.89E-26	outside	1	42	84	38	21.90476	37.69048	52.23684	24.28339	35.66208	23.48293	500	0	0	0	0	0	0	0	0	NaN	NaN	NaN	NaN	1.01E-25	4.07E-31	1	5.55E-25	1	out_prml	0.291854	0.6183337	0.25	0.25
BR140124crossori0003-sort_reduceddata_MT_cell8_spiketimes.csv	Contrast50_Orientation90	Contrast50_Orientation180	0	230	184.7778086	0.087	0.5524	0.087	0.946182709	0.865254775	0.351075589	8.69E-14	1.53E-15	1	4.82E-13	outside	1	84	44	39	37.69048	18.31818	47.61538	35.66208	15.84989	16.7166	500	0	0	0	0	0	0	0	0	NaN	NaN	NaN	NaN	5.35E-12	3.30E-17	1	2.97E-11	1	out_prml	0.6183337	0.7198785	0.25	0.25
BR140124crossori0003-sort_reduceddata_MT_cell9_spiketimes.csv	Contrast50_Orientation0	Contrast50_Orientation90	0	230	171.1377863	0.0737	0.072	0.072	1.340563104	0.426685016	0.265706607	0.002154344	0.000479996	0.985525914	0.011839746	outside	0.985525914	42	84	38	28.38095	50.96429	56.10526	38.04646	21.7457	14.90754	500	0	0	0	0	0	0	0	0	NaN	NaN	NaN	NaN	0.03409708	2.27E-06	0.7779184	0.1879822	0.777918447	out_prml	0.07119421	0.999999	0.25	0.25
BR140124crossori0003-sort_reduceddata_MT_cell9_spiketimes.csv	Contrast50_Orientation90	Contrast50_Orientation180	0	230	22.41188383	0.0724	0.1903	0.0724	0.426685016	0.638242894	0.102704025	1.07E-40	4.45E-50	1	5.98E-40	outside	1	84	44	39	50.96429	41.93182	71.71795	21.7457	26.76268	7.365722	500	0	0	0	0	0	0	0	0	NaN	NaN	NaN	NaN	5.83E-40	1.31E-45	1	3.26E-39	1	out_prml	0.999999	0.9687587	0.25	0.25
BR140130crossori0002-sort_reduceddata_MT_cell1_spiketimes.csv	Contrast50_Orientation0	Contrast50_Orientation90	0	230	128.1268491	0.014	0.2899	0.014	1.543607504	0.639911918	0.142970297	7.61E-06	1.57E-06	0.999946627	4.42E-05	outside	0.999946627	46	89	42	33.47826	53.11236	60.11905	51.67729	33.98723	8.595238	500	0	0	0	0	0	0	0	0	NaN	NaN	NaN	NaN	0.000434583	6.93E-09	0.9970548	0.002510591	0.99705482	out_prml	0.0110904	0.9965785	0.25	0.25
BR140130crossori0002-sort_reduceddata_MT_cell1_spiketimes.csv	Contrast50_Orientation90	Contrast50_Orientation180	0	230	39.03850807	0.2905	0.1781	0.1781	0.639911918	0.79033619	0.344994373	3.05E-21	7.74E-24	1	1.69E-20	outside	1	89	47	42	53.11236	41.65957	67.59524	33.98723	32.92507	23.31998	500	0	0	0	0	0	0	0	0	NaN	NaN	NaN	NaN	4.30E-20	1.64E-25	1	2.55E-19	1	out_prml	0.9965785	0.8449476	0.25	0.25
BR140130crossori0002-sort_reduceddata_MT_cell10_spiketimes.csv	Contrast50_Orientation0	Contrast50_Orientation90	0	230	15.68503281	0.0972	0.1545	0.0972	1.04156229	0.804546647	0.627921115	0.01184492	0.024791542	0.471639861	0.491723678	single	0.491723678	46	89	42	35.86957	42.83146	47.7619	37.36039	34.45991	29.99071	500	0	0	0	0	0	0	0	0	NaN	NaN	NaN	NaN	0.008756467	1.24E-05	0.8733867	0.1178445	0.873386675	out_prml	0.3956636	0.9100363	0.25	0.25
BR140130crossori0002-sort_reduceddata_MT_cell11_spiketimes.csv	Contrast50_Orientation0	Contrast50_Orientation90	0	230	66.16142612	0.0109	0.0199	0.0109	0.48129106	0.426424815	0.207735376	6.70E-05	1.36E-05	0.99950031	0.000419088	outside	0.99950031	46	89	42	33.82609	47.58427	54.14286	16.28019	20.29111	11.24739	500	0	0	0	0	0	0	0	0	NaN	NaN	NaN	NaN	0.00026343	7.04E-09	0.9981182	0.00161839	0.998118173	out_prml	0.9987314	0.9999995	0.25	0.25
BR140130crossori0002-sort_reduceddata_MT_cell11_spiketimes.csv	Contrast50_Orientation135	Contrast50_Orientation225	0	230	6.213658628	0.1945	0.7112	0.1945	0.542363609	0.739898757	0.250546568	0.000305865	0.002987286	0.913652859	0.083053989	outside	0.913652859	90	42	41	49.52222	44.16667	55.78049	26.85905	32.67886	13.97561	500	0	0	0	0	0	0	0	0	NaN	NaN	NaN	NaN	0.000444756	1.04E-06	0.9916722	0.007881994	0.991672207	out_prml	0.99987	0.8893954	0.25	0.25
BR140130crossori0002-sort_reduceddata_MT_cell12_spiketimes.csv	Contrast50_Orientation90	Contrast50_Orientation180	0	230	6.850409919	0.2717	0.1956	0.1956	0.698415773	0.848507802	0.283659052	1.02E-25	3.25E-34	1	6.24E-25	outside	1	89	47	42	26.37079	30.53191	45.04762	18.41777	25.90657	12.77816	500	0	0	0	0	0	0	0	0	NaN	NaN	NaN	NaN	3.45E-25	2.06E-30	1	2.14E-24	1	out_prml	0.9859167	0.7568965	0.25	0.25
BR140130crossori0002-sort_reduceddata_MT_cell13_spiketimes.csv	Contrast50_Orientation0	Contrast50_Orientation90	0	230	30.89056878	0.4723	0.641	0.4723	0.686019402	1.03960317	0.530426213	9.22E-17	1.45E-19	1	5.22E-16	outside	1	46	89	42	29.63043	38.40449	49.5	20.32705	39.92543	26.2561	500	0	0	0	0	0	0	0	0	NaN	NaN	NaN	NaN	4.02E-16	3.76E-21	1	2.66E-15	1	out_prml	0.9462583	0.3784997	0.25	0.25
BR140130crossori0002-sort_reduceddata_MT_cell13_spiketimes.csv	Contrast50_Orientation135	Contrast50_Orientation225	0	230	5.294687827	0.8808	0.0246	0.0246	0.906725554	0.952459694	0.64535364	2.55E-11	3.99E-11	0.999999997	2.90E-09	outside	0.999999997	90	42	41	38.18889	33.71429	47.2439	34.62684	32.1115	30.48902	500	0	0	0	0	0	0	0	0	NaN	NaN	NaN	NaN	7.32E-11	1.43E-14	1	7.98E-10	0.999999999	out_prml	0.7231736	0.5575486	0.25	0.25
BR140130crossori0002-sort_reduceddata_MT_cell14_spiketimes.csv	Contrast50_Orientation0	Contrast50_Orientation90	0	230	9.02255811	0.8754	0.5009	0.5009	1.04175193	0.923818117	0.474223413	0.006236287	0.001492396	0.97493274	0.017338577	outside	0.97493274	46	89	42	26.91304	31.69663	37.07143	28.03671	29.28192	17.58014	500	0	0	0	0	0	0	0	0	NaN	NaN	NaN	NaN	0.000202038	1.80E-07	0.996658	0.00313983	0.996657953	out_prml	0.3953268	0.680166	0.25	0.25
BR140130crossori0002-sort_reduceddata_MT_cell15_spiketimes.csv	Contrast50_Orientation0	Contrast50_Orientation90	0	230	26.77411795	0.6803	0.4744	0.4744	0.922737307	0.907226456	0.641325357	1.01E-10	1.04E-12	0.999999999	5.18E-10	outside	0.999999999	46	89	42	13.13043	18.76404	25.2381	12.11594	17.02324	16.18583	500	0	0	0	0	0	0	0	0	NaN	NaN	NaN	NaN	9.48E-11	2.73E-15	1	6.86E-10	0.999999999	out_prml	0.6200339	0.7206736	0.25	0.25
BR140130crossori0002-sort_reduceddata_MT_cell16_spiketimes.csv	Contrast50_Orientation0	Contrast50_Orientation90	0	230	4.342525098	0.4292	0.546	0.4292	1.300068729	0.720696816	0.853902439	0.00212056	0.012937176	0.695690903	0.289251361	outside	0.695690903	46	89	42	21.08696	24.34831	28.57143	27.41449	17.54775	24.39721	500	0	0	0	0	0	0	0	0	NaN	NaN	NaN	NaN	0.000589143	4.98E-06	0.9877812	0.0116247	0.98778118	out_prml	0.08528068	0.9777139	0.25	0.25
BR140130crossori0002-sort_reduceddata_MT_cell16_spiketimes.csv	Contrast50_Orientation135	Contrast50_Orientation225	0	230	3.788305154	0.6317	0.3011	0.3011	1.004258715	1.147230177	1.027488688	2.29E-05	0.000394612	0.995569567	0.004012886	outside	0.995569567	90	42	41	26.91111	23.52381	32.34146	27.02572	26.98722	33.23049	500	0	0	0	0	0	0	0	0	NaN	NaN	NaN	NaN	5.04E-06	1.78E-08	0.9999175	7.74E-05	0.999917516	out_prml	0.4687761	0.239071	0.25	0.25
BR140130crossori0002-sort_reduceddata_MT_cell17_spiketimes.csv	Contrast50_Orientation0	Contrast50_Orientation90	0	230	19.41492541	0.981	0.4362	0.4362	1.039475839	0.895318138	0.456599409	0.000817577	6.59E-05	0.997150116	0.001966435	outside	0.997150116	46	89	42	17.69565	23.21348	28.11905	18.3942	20.78345	12.83914	500	0	0	0	0	0	0	0	0	NaN	NaN	NaN	NaN	0.000103629	1.84E-08	0.9988074	0.001088909	0.998807443	out_prml	0.3993767	0.7484041	0.25	0.25
BR140130crossori0002-sort_reduceddata_MT_cell17_spiketimes.csv	Contrast50_Orientation90	Contrast50_Orientation180	0	230	21.00234836	0.4262	0.0548	0.0548	0.895318138	0.455786146	0.440436044	5.36E-28	4.75E-38	1	3.18E-27	outside	1	89	47	42	23.21348	29.55319	44.42857	20.78345	13.46994	19.56794	500	0	0	0	0	0	0	0	0	NaN	NaN	NaN	NaN	2.93E-27	1.26E-32	1	1.74E-26	1	out_prml	0.7484041	0.9994424	0.25	0.25
BR140130crossori0002-sort_reduceddata_MT_cell19_spiketimes.csv	Contrast50_Orientation0	Contrast50_Orientation90	0	230	52.88241308	0.5843	0.4808	0.4808	1.005428666	0.896860521	0.495277034	0.000641689	0.000205413	0.994782252	0.004370647	outside	0.994782252	46	89	42	21.8913	31.96629	37.07143	22.01014	28.66931	18.36063	500	0	0	0	0	0	0	0	0	NaN	NaN	NaN	NaN	0.00124283	9.77E-08	0.9897011	0.009055931	0.989701141	out_prml	0.4617528	0.7448825	0.25	0.25
BR140130crossori0002-sort_reduceddata_MT_cell2_spiketimes.csv	Contrast50_Orientation0	Contrast50_Orientation90	0	230	81.9059702	0.1683	0.0035	0.0035	0.530098453	0.442109081	0.37181917	4.70E-27	6.28E-32	1	2.73E-26	outside	1	46	89	42	27.47826	41.53933	56.07143	14.56618	18.36491	20.84843	500	0	0	0	0	0	0	0	0	NaN	NaN	NaN	NaN	2.51E-25	6.08E-31	1	1.45E-24	1	out_prml	0.9959702	0.9999988	0.25	0.25
BR140130crossori0002-sort_reduceddata_MT_cell2_spiketimes.csv	Contrast50_Orientation135	Contrast50_Orientation225	0	230	8.96130494	0.699	0.025	0.025	0.602831563	0.438522909	0.243106457	4.76E-16	1.62E-18	1	1.75E-15	outside	1	90	42	41	43.96667	38.21429	55.90244	26.50449	16.75784	13.59024	500	0	0	0	0	0	0	0	0	NaN	NaN	NaN	NaN	2.87E-16	5.24E-21	1	2.16E-15	1	out_prml	0.9989008	0.9993246	0.25	0.25
BR140130crossori0002-sort_reduceddata_MT_cell22_spiketimes.csv	Contrast50_Orientation0	Contrast50_Orientation90	0	230	32.58036935	0.0011	0.2678	0.0011	1.446783626	0.771597275	0.762549174	0.007131643	0.058602393	0.02678503	0.907480933	single	0.907480933	46	89	42	38	48.13483	51.66667	54.97778	37.1407	39.39837	500	0	0	0	0	0	0	0	0	NaN	NaN	NaN	NaN	0.08069749	0.000200452	0.1145954	0.8045066	0.804506615	sing_prml	0.02650654	0.9449138	0.25	0.25
BR140130crossori0002-sort_reduceddata_MT_cell24_spiketimes.csv	Contrast50_Orientation0	Contrast50_Orientation90	0	230	3.282247836	0.3548	0.2145	0.2145	0.954976852	0.613085399	0.556853315	0.010615624	0.086283966	0.00989764	0.89320277	single	0.89320277	46	89	42	33.3913	37.07865	40.57143	31.88792	22.73238	22.59233	500	0	0	0	0	0	0	0	0	NaN	NaN	NaN	NaN	0.03650199	0.003083974	0.2272673	0.7331467	0.733146694	sing_prml	0.5581352	0.998405	0.25	0.25
BR140130crossori0002-sort_reduceddata_MT_cell26_spiketimes.csv	Contrast50_Orientation0	Contrast50_Orientation90	0	230	132.2927514	0.0934	0.2445	0.0934	1.484848485	0.820681707	0.347320253	4.02E-44	7.83E-55	1	2.31E-43	outside	1	46	89	42	27.5	45.86517	65.7381	40.83333	37.6407	22.83217	500	0	0	0	0	0	0	0	0	NaN	NaN	NaN	NaN	4.93E-43	3.78E-49	1	2.84E-42	1	out_prml	0.01898703	0.8883878	0.25	0.25
BR140130crossori0002-sort_reduceddata_MT_cell26_spiketimes.csv	Contrast50_Orientation135	Contrast50_Orientation225	0	230	29.52820301	0.0203	0.0139	0.0139	0.586476086	1.190790973	0.362510531	2.59E-18	1.60E-20	1	1.52E-17	outside	1	90	42	41	45.32222	35.66667	57.90244	26.5804	42.47154	20.99024	500	0	0	0	0	0	0	0	0	NaN	NaN	NaN	NaN	2.86E-17	1.94E-22	1	1.74E-16	1	out_prml	0.9993532	0.1875624	0.25	0.25
BR140130crossori0002-sort_reduceddata_MT_cell27_spiketimes.csv	Contrast50_Orientation0	Contrast50_Orientation90	0	230	17.25216183	0.0487	0.7274	0.0487	2.275711501	2.477363395	2.408834512	9.65E-41	2.74E-54	1	5.82E-40	outside	1	46	89	42	12.3913	16.89888	29.2381	28.19903	41.86466	70.42973	500	0	0	0	0	0	0	0	0	NaN	NaN	NaN	NaN	8.26E-48	4.97E-53	1	5.15E-47	1	out_prml	2.30E-06	5.04E-13	0.25	0.25
BR140130crossori0002-sort_reduceddata_MT_cell27_spiketimes.csv	Contrast50_Orientation45	Contrast50_Orientation135	0	230	10.62398884	0.3877	0.4671	0.3877	1.497188022	1.648923065	0.846644223	1.64E-51	6.77E-93	1	1.09E-50	outside	1	44	90	47	20.86364	16.72222	38.74468	31.23679	27.57366	32.80296	500	0	0	0	0	0	0	0	0	NaN	NaN	NaN	NaN	2.96E-52	4.61E-58	1	1.82E-51	1	out_prml	0.01896727	0.000113522	0.25	0.25
BR140130crossori0002-sort_reduceddata_MT_cell28_spiketimes.csv	Contrast50_Orientation0	Contrast50_Orientation90	0	230	117.920014	0.4661	0.0167	0.0167	0.893381718	0.458746898	0.19203996	2.39E-46	9.83E-58	1	1.38E-45	outside	1	46	89	42	27.95652	45.2809	65.57143	24.97585	20.77247	12.59233	500	0	0	0	0	0	0	0	0	NaN	NaN	NaN	NaN	2.34E-45	1.77E-51	1	1.35E-44	1	out_prml	0.6750594	0.999997	0.25	0.25
BR140130crossori0002-sort_reduceddata_MT_cell28_spiketimes.csv	Contrast50_Orientation135	Contrast50_Orientation225	0	230	22.36614029	0.1584	0.9603	0.1584	0.528620281	0.884138329	0.226245211	1.95E-18	6.17E-22	1	1.31E-17	outside	1	90	42	41	44.72222	36.2381	57.29268	23.64107	32.03949	12.9622	500	0	0	0	0	0	0	0	0	NaN	NaN	NaN	NaN	8.23E-18	5.61E-23	1	5.08E-17	1	out_prml	0.9999255	0.6814999	0.25	0.25
BR140130crossori0002-sort_reduceddata_MT_cell28_spiketimes.csv	Contrast50_Orientation45	Contrast50_Orientation135	0	230	11.23878551	0.1034	0.155	0.1034	0.567715458	0.528620281	0.140543104	1.62E-39	4.46E-66	1	9.22E-39	outside	1	44	90	47	51.38636	44.72222	74.12766	29.17283	23.64107	10.41813	500	0	0	0	0	0	0	0	0	NaN	NaN	NaN	NaN	1.52E-38	1.15E-44	1	9.29E-38	1	out_prml	0.98994	0.9999255	0.25	0.25
BR140130crossori0002-sort_reduceddata_MT_cell29_spiketimes.csv	Contrast50_Orientation0	Contrast50_Orientation90	0	230	34.3515017	0.5488	0.273	0.273	1.676657584	2.717391304	1.659447802	2.09E-47	2.61E-56	1	1.23E-46	outside	1	46	89	42	15.95652	23	38.2381	26.75362	62.5	63.45412	500	0	0	0	0	0	0	0	0	NaN	NaN	NaN	NaN	6.06E-51	1.97E-56	1	3.52E-50	1	out_prml	0.002987868	6.60E-16	0.25	0.25
BR140130crossori0002-sort_reduceddata_MT_cell29_spiketimes.csv	Contrast50_Orientation135	Contrast50_Orientation225	0	230	6.983100245	0.2244	0.108	0.108	1.570274	2.136168648	1.575704809	2.84E-08	4.19E-10	0.999999818	1.53E-07	outside	0.999999818	90	42	41	22.8	18.95238	29.41463	35.80225	40.48548	46.34878	500	0	0	0	0	0	0	0	0	NaN	NaN	NaN	NaN	1.63E-11	7.25E-15	1	1.67E-10	1	out_prml	0.000478844	3.16E-05	0.25	0.25
BR140130crossori0002-sort_reduceddata_MT_cell29_spiketimes.csv	Contrast50_Orientation45	Contrast50_Orientation135	0	230	14.38062723	0.1851	0.2213	0.1851	1.175756328	1.570274	0.635591048	2.33E-44	9.85E-79	1	1.37E-43	outside	1	44	90	47	28.25	22.8	46.91489	33.21512	35.80225	29.81869	500	0	0	0	0	0	0	0	0	NaN	NaN	NaN	NaN	5.27E-44	6.62E-50	1	3.23E-43	1	out_prml	0.1997418	0.000478844	0.25	0.25
BR140130crossori0002-sort_reduceddata_MT_cell3_spiketimes.csv	Contrast50_Orientation0	Contrast50_Orientation90	0	230	137.7284632	0.1153	0.045	0.045	1.065654265	0.500239145	0.107183138	0.000338929	9.14E-05	0.997612952	0.001956729	outside	0.997612952	46	89	42	38.17391	59.79775	65.90476	40.68019	29.91318	7.063879	500	0	0	0	0	0	0	0	0	NaN	NaN	NaN	NaN	0.01376262	3.15E-07	0.9066755	0.07956158	0.906675488	out_prml	0.353893	0.9999762	0.25	0.25
BR140130crossori0002-sort_reduceddata_MT_cell3_spiketimes.csv	Contrast50_Orientation90	Contrast50_Orientation180	0	230	29.73866651	0.0482	0.0056	0.0056	0.500239145	0.374716938	0.117617927	4.93E-21	1.25E-25	1	2.66E-20	outside	1	89	47	42	59.79775	49.02128	75.04762	29.91318	18.3691	8.826945	500	0	0	0	0	0	0	0	0	NaN	NaN	NaN	NaN	2.46E-20	8.67E-26	1	1.46E-19	1	out_prml	0.9999762	0.9999647	0.25	0.25
BR140130crossori0002-sort_reduceddata_MT_cell30_spiketimes.csv	Contrast50_Orientation0	Contrast50_Orientation90	0	230	110.6881415	0.3202	0.0014	0.0014	0.846127548	0.369957918	0.115576403	1.06E-22	2.12E-26	1	6.07E-22	outside	1	46	89	42	36.73913	55.58427	70.69048	31.08599	20.56384	8.170151	500	0	0	0	0	0	0	0	0	NaN	NaN	NaN	NaN	2.69E-21	4.72E-27	1	1.55E-20	1	out_prml	0.7579727	1	0.25	0.25
BR140130crossori0002-sort_reduceddata_MT_cell30_spiketimes.csv	Contrast50_Orientation135	Contrast50_Orientation225	0	230	18.16071462	0.0475	0.147	0.0475	0.413000443	0.747547889	0.171992003	4.39E-13	2.66E-15	1	2.54E-12	outside	1	90	42	41	55.24444	46.59524	67.09756	22.81598	34.83217	11.54024	500	0	0	0	0	0	0	0	0	NaN	NaN	NaN	NaN	8.21E-13	1.19E-17	1	5.54E-12	1	out_prml	0.9999998	0.8812147	0.25	0.25
BR140130crossori0002-sort_reduceddata_MT_cell31_spiketimes.csv	Contrast50_Orientation0	Contrast50_Orientation90	0	230	30.50080103	0.3437	0.0537	0.0537	2.325563326	5.373655765	2.953217477	2.15E-38	1.34E-47	1	1.18E-37	outside	1	46	89	42	12.43478	18.42697	30.80952	28.91787	99.02017	90.98722	500	0	0	0	0	0	0	0	0	NaN	NaN	NaN	NaN	3.32E-48	2.92E-53	1	2.11E-47	1	out_prml	1.18E-06	4.91E-54	0.25	0.25
BR140130crossori0002-sort_reduceddata_MT_cell31_spiketimes.csv	Contrast50_Orientation135	Contrast50_Orientation225	0	230	9.39550384	0.0848	0.2377	0.0848	3.726441594	3.952589751	4.433744856	0.000185344	9.70E-05	0.997419443	0.002298258	outside	0.997419443	90	42	41	18.84444	14.83333	23.70732	70.22272	58.63008	105.1122	500	0	0	0	0	0	0	0	0	NaN	NaN	NaN	NaN	2.49E-20	5.55E-23	1	7.08E-20	1	out_prml	1.17E-29	2.59E-16	0.25	0.25
BR140130crossori0002-sort_reduceddata_MT_cell31_spiketimes.csv	Contrast50_Orientation45	Contrast50_Orientation135	0	230	4.731484912	0.1302	0.0832	0.0832	2.095301376	3.726441594	1.484329758	1.13E-47	3.53E-82	1	6.33E-47	outside	1	44	90	47	22.27273	18.84444	39.93617	46.66808	70.22272	59.27845	500	0	0	0	0	0	0	0	0	NaN	NaN	NaN	NaN	6.01E-51	2.23E-56	1	3.97E-50	1	out_prml	3.48E-05	1.17E-29	0.25	0.25
BR140130crossori0002-sort_reduceddata_MT_cell32_spiketimes.csv	Contrast50_Orientation0	Contrast50_Orientation90	0	230	94.59829824	0.6512	0.1894	0.1894	0.707055961	0.452298159	0.295598855	5.55E-24	1.70E-29	1	3.19E-23	outside	1	46	89	42	32.76087	49.20225	63.92857	23.16377	22.25409	18.89721	500	0	0	0	0	0	0	0	0	NaN	NaN	NaN	NaN	1.90E-22	4.07E-28	1	1.10E-21	1	out_prml	0.9308695	0.9999979	0.25	0.25
BR140130crossori0002-sort_reduceddata_MT_cell32_spiketimes.csv	Contrast50_Orientation135	Contrast50_Orientation225	0	230	22.36754619	0.1705	0.0023	0.0023	0.438875507	0.347568041	0.21192229	2.97E-09	1.77E-09	0.999999973	2.20E-08	outside	0.999999973	90	42	41	50.06667	41.09524	59.63415	21.97303	14.28339	12.6378	500	0	0	0	0	0	0	0	0	NaN	NaN	NaN	NaN	4.44E-09	1.20E-13	1	3.13E-08	0.999999964	out_prml	0.9999991	0.9999674	0.25	0.25
BR140130crossori0002-sort_reduceddata_MT_cell32_spiketimes.csv	Contrast50_Orientation45	Contrast50_Orientation135	0	230	3.183516175	0.0035	0.1769	0.0035	0.401693978	0.438875507	0.193873459	1.06E-24	3.17E-32	1	1.92E-20	outside	1	44	90	47	54.47727	50.06667	71.51064	21.88319	21.97303	13.86401	500	0	0	0	0	0	0	0	0	NaN	NaN	NaN	NaN	8.87E-21	3.86E-26	1	6.43E-20	1	out_prml	0.9998388	0.9999991	0.25	0.25
BR140130crossori0002-sort_reduceddata_MT_cell33_spiketimes.csv	Contrast50_Orientation0	Contrast50_Orientation90	0	230	14.88118615	0.6285	0.0044	0.0044	4.182435711	7.222639011	5.567073171	1.46E-17	6.21E-21	1	1.32E-16	outside	1	46	89	42	9.956522	13.88764	21.33333	41.64251	100.3054	118.7642	500	0	0	0	0	0	0	0	0	NaN	NaN	NaN	NaN	4.03E-40	8.90E-44	1	3.10E-39	1	out_prml	1.98E-19	7.20E-84	0.25	0.25
BR140130crossori0002-sort_reduceddata_MT_cell33_spiketimes.csv	Contrast50_Orientation135	Contrast50_Orientation225	0	230	4.389831401	0.0093	0.2605	0.0093	6.689762797	3.559322883	5.743194842	0.768240735	0.012322614	0.001762544	0.217674107	mixture	0.768240735	90	42	41	14.4	11.59524	17.02439	96.33258	41.2712	97.77439	500	0	0	0	0	0	0	0	0	NaN	NaN	NaN	NaN	3.86E-17	1.17E-19	1	2.41E-18	1	out_prml	6.15E-76	1.10E-13	0.25	0.25
BR140130crossori0002-sort_reduceddata_MT_cell4_spiketimes.csv	Contrast50_Orientation0	Contrast50_Orientation90	0	230	69.08376316	0.0624	0.0282	0.0282	0.708433094	0.566146445	0.292345835	5.76E-24	1.35E-27	1	3.31E-23	outside	1	46	89	42	27.23913	40.02247	53.40476	19.2971	22.65858	15.61266	500	0	0	0	0	0	0	0	0	NaN	NaN	NaN	NaN	2.36E-22	6.24E-28	1	1.36E-21	1	out_prml	0.9297667	0.9996568	0.25	0.25
BR140130crossori0002-sort_reduceddata_MT_cell4_spiketimes.csv	Contrast50_Orientation135	Contrast50_Orientation225	0	230	6.781560506	0.3198	0.0513	0.0513	0.736713852	0.442260142	0.313098291	1.92E-22	2.32E-26	1	1.04E-21	outside	1	90	42	41	43.18889	38.04762	57.07317	31.81785	16.82695	17.86951	500	0	0	0	0	0	0	0	0	NaN	NaN	NaN	NaN	3.23E-22	3.32E-27	1	2.32E-21	1	out_prml	0.9705135	0.9992514	0.25	0.25
BR140130crossori0002-sort_reduceddata_MT_cell4_spiketimes.csv	Contrast50_Orientation90	Contrast50_Orientation180	0	230	10.52986289	0.0231	0.0035	0.0035	0.566146445	0.467391304	0.193838254	2.36E-25	3.37E-35	1	1.44E-24	outside	1	89	47	42	40.02247	46.04255	63.33333	22.65858	21.51989	12.27642	500	0	0	0	0	0	0	0	0	NaN	NaN	NaN	NaN	1.06E-24	4.51E-30	1	6.39E-24	1	out_prml	0.9996568	0.9992247	0.25	0.25
BR140130crossori0002-sort_reduceddata_MT_cell5_spiketimes.csv	Contrast50_Orientation0	Contrast50_Orientation90	0	230	84.60093091	0.1866	3.00E-04	3.00E-04	0.684240655	0.311957342	0.201299834	0.10493518	0.045149848	0.18390469	0.666010281	single	0.666010281	46	89	42	42.19565	59.52809	63.2619	28.87198	18.57022	12.73461	500	0	0	0	0	0	0	0	0	NaN	NaN	NaN	NaN	0.126298	2.39E-05	0.06890189	0.8047763	0.804776264	sing_prml	0.947437	1	0.25	0.25
BR140130crossori0002-sort_reduceddata_MT_cell5_spiketimes.csv	Contrast50_Orientation90	Contrast50_Orientation180	0	230	13.58656427	1.00E-04	0.0068	1.00E-04	0.311957342	0.369315547	0.114108952	9.79E-17	1.64E-19	1	6.03E-16	outside	1	89	47	42	59.52809	51.87234	73.30952	18.57022	19.15726	8.365273	500	0	0	0	0	0	0	0	0	NaN	NaN	NaN	NaN	1.11E-16	1.04E-21	1	7.73E-16	1	out_prml	1	0.9999716	0.25	0.25
BR140130crossori0002-sort_reduceddata_MT_cell6_spiketimes.csv	Contrast50_Orientation0	Contrast50_Orientation90	0	230	57.04111783	0.586	0.0543	0.0543	0.964546226	0.848835191	0.358448264	6.02E-12	3.48E-13	1	3.55E-11	outside	1	46	89	42	17.08696	26.48315	34.19048	16.48116	22.47983	12.25552	500	0	0	0	0	0	0	0	0	NaN	NaN	NaN	NaN	1.06E-10	9.95E-16	1	6.36E-10	0.999999999	out_prml	0.5396874	0.8431002	0.25	0.25
BR140130crossori0002-sort_reduceddata_MT_cell6_spiketimes.csv	Contrast50_Orientation135	Contrast50_Orientation225	0	230	5.524542482	0.1654	0.0026	0.0026	0.681781849	0.521826938	0.588730724	3.44E-19	1.46E-21	1	1.18E-18	outside	1	90	42	41	30.14444	26.16667	41.12195	20.55194	13.65447	24.20976	500	0	0	0	0	0	0	0	0	NaN	NaN	NaN	NaN	1.03E-19	2.80E-24	1	8.23E-19	1	out_prml	0.9906268	0.995064	0.25	0.25
BR140130crossori0002-sort_reduceddata_MT_cell6_spiketimes.csv	Contrast50_Orientation90	Contrast50_Orientation180	0	230	15.81689418	0.0522	0.1244	0.0522	0.848835191	0.624796597	0.352174857	9.90E-29	5.00E-44	1	5.38E-28	outside	1	89	47	42	26.48315	32.40426	48.14286	22.47983	20.24607	16.9547	500	0	0	0	0	0	0	0	0	NaN	NaN	NaN	NaN	4.76E-28	1.89E-33	1	2.83E-27	1	out_prml	0.8431002	0.9782977	0.25	0.25
BR140130crossori0002-sort_reduceddata_MT_cell7_spiketimes.csv	Contrast50_Orientation0	Contrast50_Orientation90	0	230	111.117524	0.0814	0.028	0.028	1.108811269	0.348425663	0.316538346	0.104104542	0.117283807	0.004300145	0.774311505	single	0.774311505	46	89	42	33.6087	51.77528	52.11905	37.2657	18.03984	16.49768	500	0	0	0	0	0	0	0	0	NaN	NaN	NaN	NaN	0.1270614	0.000495193	0.000517855	0.8719256	0.871925593	sing_prml	0.2849311	1	0.25	0.25
BR140130crossori0002-sort_reduceddata_MT_cell7_spiketimes.csv	Contrast50_Orientation45	Contrast50_Orientation135	0	230	4.2864388	0.236	0.2149	0.2149	0.521415024	0.551900415	0.278384791	2.69E-08	1.17E-05	0.999833072	0.000155244	outside	0.999833072	44	90	47	52.11364	47.37778	61.21277	27.17283	26.14782	17.0407	500	0	0	0	0	0	0	0	0	NaN	NaN	NaN	NaN	2.96E-06	6.23E-10	0.9999483	4.87E-05	0.999948297	out_prml	0.995965	0.9998118	0.25	0.25
BR140130crossori0002-sort_reduceddata_MT_cell7_spiketimes.csv	Contrast50_Orientation90	Contrast50_Orientation180	0	230	9.966498904	0.027	0.0055	0.0055	0.348425663	0.446231748	0.14025944	1.75E-18	3.85E-22	1	8.64E-18	outside	1	89	47	42	51.77528	45.48936	65.40476	18.03984	20.2988	9.173635	500	0	0	0	0	0	0	0	0	NaN	NaN	NaN	NaN	1.42E-18	1.31E-23	1	1.02E-17	1	out_prml	1	0.9995795	0.25	0.25
BR140130crossori0002-sort_reduceddata_MT_cell8_spiketimes.csv	Contrast50_Orientation0	Contrast50_Orientation90	0	230	22.9999816	0.0402	0.0625	0.0402	0.614295311	0.662710241	0.823028928	0.000180596	0.000275307	0.991229654	0.008314443	outside	0.991229654	46	89	42	17.97826	23.98876	28.66667	11.04396	15.8976	23.5935	500	0	0	0	0	0	0	0	0	NaN	NaN	NaN	NaN	0.000113349	4.04E-08	0.9987341	0.001152545	0.998734066	out_prml	0.9805403	0.9938288	0.25	0.25
BR140130crossori0002-sort_reduceddata_MT_cell8_spiketimes.csv	Contrast50_Orientation90	Contrast50_Orientation180	0	230	6.392183246	0.0644	0.0383	0.0383	0.662710241	0.699339024	0.655808185	8.09E-27	6.53E-39	1	4.67E-26	outside	1	89	47	42	23.98876	27.85106	42.14286	15.8976	19.47734	27.63763	500	0	0	0	0	0	0	0	0	NaN	NaN	NaN	NaN	7.87E-27	7.34E-32	1	5.23E-26	1	out_prml	0.9938288	0.9390896	0.25	0.25
BR140130crossori0002-sort_reduceddata_MT_cell9_spiketimes.csv	Contrast50_Orientation0	Contrast50_Orientation90	0	230	99.23286801	0.0753	0.7435	0.0753	1.130813288	0.733629936	0.645930392	0.156349703	0.060541494	0.021540701	0.761568102	single	0.761568102	46	89	42	33.73913	50.85393	52.97619	38.15266	37.30797	34.21893	500	0	0	0	0	0	0	0	0	NaN	NaN	NaN	NaN	0.1187283	0.000172231	0.006873019	0.8742265	0.874226497	sing_prml	0.2530405	0.9714367	0.25	0.25
BR140131crossori0001-sort_reduceddata_MT_cell1_spiketimes.csv	Contrast50_Orientation45	Contrast50_Orientation135	0	230	23.08924308	0.8573	0.004	0.004	0.661307037	0.743766984	0.349124894	2.79E-18	3.91E-25	1	1.28E-17	outside	1	32	59	26	30.15625	22.15254	45.26923	19.94254	16.47633	15.80462	500	0	0	0	0	0	0	0	0	NaN	NaN	NaN	NaN	4.77E-18	5.07E-22	1	2.18E-17	1	out_prml	0.9244633	0.9272833	0.25	0.25
BR140131crossori0001-sort_reduceddata_MT_cell1_spiketimes.csv	Contrast50_Orientation90	Contrast50_Orientation180	0	230	48.49264118	0.4061	0.5474	0.4061	0.824948454	1.178727114	0.348130777	0.003173729	0.000788655	0.980332511	0.015705106	outside	0.980332511	31	32	32	31.29032	18.5	36.96875	25.8129	21.80645	12.86996	500	0	0	0	0	0	0	0	0	NaN	NaN	NaN	NaN	0.0178666	6.89E-06	0.8907202	0.0914063	0.890720207	out_prml	0.7371619	0.2268602	0.25	0.25
BR140131crossori0001-sort_reduceddata_MT_cell11_spiketimes.csv	Contrast50_Orientation135	Contrast50_Orientation225	0	230	27.30408929	0.0945	0.062	0.062	1.219737698	0.769519385	0.220318636	7.36E-12	3.66E-16	1	3.76E-11	outside	1	59	30	32	34.13559	45.03333	58.78125	41.63647	34.65402	12.9506	500	0	0	0	0	0	0	0	0	NaN	NaN	NaN	NaN	3.99E-11	2.21E-15	1	2.03E-10	1	out_prml	0.1215661	0.8068709	0.25	0.25
BR140131crossori0001-sort_reduceddata_MT_cell12_spiketimes.csv	Contrast50_Orientation135	Contrast50_Orientation225	0	230	11.06290987	0.3601	0.4316	0.3601	0.64147247	0.707221861	0.236578037	1.18E-09	9.52E-11	0.999999992	6.84E-09	outside	0.999999992	59	30	32	42.66102	35.33333	53.34375	27.36587	24.98851	12.61996	500	0	0	0	0	0	0	0	0	NaN	NaN	NaN	NaN	8.82E-10	1.08E-13	1	5.19E-09	0.999999994	out_prml	0.9847041	0.8763881	0.25	0.25
BR140131crossori0001-sort_reduceddata_MT_cell12_spiketimes.csv	Contrast50_Orientation45	Contrast50_Orientation135	0	230	10.12078141	0.0648	0.3556	0.0648	0.518381466	0.64147247	0.104955752	7.33E-19	8.50E-26	1	3.41E-18	outside	1	32	59	26	50.125	42.66102	69.53846	25.98387	27.36587	7.298462	500	0	0	0	0	0	0	0	0	NaN	NaN	NaN	NaN	4.64E-19	4.92E-23	1	2.13E-18	1	out_prml	0.9875574	0.9847041	0.25	0.25
BR140131crossori0001-sort_reduceddata_MT_cell13_spiketimes.csv	Contrast50_Orientation135	Contrast50_Orientation225	0	230	19.92016764	0.1567	0.9175	0.1567	0.943894856	0.787967718	0.318508136	2.30E-17	8.54E-26	1	1.17E-16	outside	1	59	30	32	28.94915	37.6	53.21875	27.32496	29.62759	16.9506	500	0	0	0	0	0	0	0	0	NaN	NaN	NaN	NaN	9.30E-17	3.64E-21	1	4.73E-16	1	out_prml	0.5970567	0.7833147	0.25	0.25
BR140131crossori0001-sort_reduceddata_MT_cell13_spiketimes.csv	Contrast50_Orientation90	Contrast50_Orientation180	0	230	5.089563636	0.7936	0.3631	0.3631	0.952833928	0.705948163	0.337403949	6.01E-35	2.51E-52	1	3.28E-34	outside	1	31	32	32	27.12903	32.4375	53.65625	25.84946	22.89919	18.10383	500	0	0	0	0	0	0	0	0	NaN	NaN	NaN	NaN	3.56E-35	6.25E-40	1	1.80E-34	1	out_prml	0.5394652	0.8866104	0.25	0.25
BR140131crossori0001-sort_reduceddata_MT_cell14_spiketimes.csv	Contrast50_Orientation135	Contrast50_Orientation225	0	230	17.85323951	0.5125	0.2055	0.2055	0.492869075	0.817931034	0.341832611	0.000166503	8.76E-05	0.998935457	0.000810474	outside	0.998935457	59	30	32	46.88136	37.5	54.875	23.10637	30.67241	18.75806	500	0	0	0	0	0	0	0	0	NaN	NaN	NaN	NaN	4.57E-05	1.52E-08	0.9996661	0.000288138	0.999666132	out_prml	0.9995871	0.7426135	0.25	0.25
BR140131crossori0001-sort_reduceddata_MT_cell14_spiketimes.csv	Contrast50_Orientation45	Contrast50_Orientation135	0	230	3.235086627	0.391	0.5221	0.391	0.466141641	0.492869075	0.12874864	8.41E-17	9.54E-22	1	5.81E-16	outside	1	32	59	26	51.96875	46.88136	70.69231	24.2248	23.10637	9.101538	500	0	0	0	0	0	0	0	0	NaN	NaN	NaN	NaN	3.51E-17	6.14E-21	1	1.68E-16	1	out_prml	0.9950228	0.9995871	0.25	0.25
BR140131crossori0001-sort_reduceddata_MT_cell15_spiketimes.csv	Contrast50_Orientation135	Contrast50_Orientation225	0	230	3.700998487	0.1213	0.8361	0.1213	1.018372601	0.858272699	0.892093612	1.14E-23	8.92E-41	1	6.21E-23	outside	1	59	30	32	14.98305	18.16667	31.875	15.25833	15.59195	28.43548	500	0	0	0	0	0	0	0	0	NaN	NaN	NaN	NaN	1.38E-24	6.82E-29	1	7.51E-24	1	out_prml	0.4363637	0.6839476	0.25	0.25
BR140131crossori0001-sort_reduceddata_MT_cell15_spiketimes.csv	Contrast50_Orientation90	Contrast50_Orientation180	0	230	4.02568644	0.0502	0.79	0.0502	1.092025518	1.01325836	0.463818657	1.47E-49	1.01E-88	1	7.34E-49	outside	1	31	32	32	13.48387	17.03125	37	14.72473	17.25706	17.16129	500	0	0	0	0	0	0	0	0	NaN	NaN	NaN	NaN	6.89E-51	7.35E-56	1	3.47E-50	1	out_prml	0.333018	0.4456454	0.25	0.25
BR140131crossori0001-sort_reduceddata_MT_cell16_spiketimes.csv	Contrast50_Orientation135	Contrast50_Orientation225	0	230	16.6990551	0.0101	0.4191	0.0101	0.74798822	0.915882968	0.347897101	0.047650203	0.006976783	0.769498174	0.17587484	outside	0.769498174	59	30	32	34.13559	26.4	39.5	25.53302	24.17931	13.74194	500	0	0	0	0	0	0	0	0	NaN	NaN	NaN	NaN	0.00667528	5.71E-06	0.9425658	0.0507532	0.942565809	out_prml	0.9233789	0.5953984	0.25	0.25
BR140131crossori0001-sort_reduceddata_MT_cell16_spiketimes.csv	Contrast50_Orientation45	Contrast50_Orientation135	0	230	5.902157235	0.1815	0.0105	0.0105	0.496111182	0.74798822	0.286566775	5.41E-23	1.11E-31	1	2.54E-22	outside	1	32	59	26	39.53125	34.13559	59.03846	19.6119	25.53302	16.91846	500	0	0	0	0	0	0	0	0	NaN	NaN	NaN	NaN	3.57E-23	3.46E-27	1	1.64E-22	1	out_prml	0.9914048	0.9233789	0.25	0.25
BR140131crossori0001-sort_reduceddata_MT_cell17_spiketimes.csv	Contrast50_Orientation135	Contrast50_Orientation225	0	230	11.99463809	0.2279	0.8551	0.2279	0.48209647	0.824110732	0.28947693	3.66E-10	3.31E-12	0.999999998	1.90E-09	outside	0.999999998	59	30	32	45.89831	38.03333	57.21875	22.12741	31.34368	16.56351	500	0	0	0	0	0	0	0	0	NaN	NaN	NaN	NaN	2.45E-10	2.57E-14	1	1.45E-09	0.999999998	out_prml	0.999708	0.7338855	0.25	0.25
BR140131crossori0001-sort_reduceddata_MT_cell17_spiketimes.csv	Contrast50_Orientation45	Contrast50_Orientation135	0	230	3.773769783	0.3131	0.2249	0.2249	0.484540549	0.48209647	0.133648069	2.41E-20	6.81E-25	1	1.47E-19	outside	1	32	59	26	51.1875	45.89831	71.69231	24.80242	22.12741	9.581538	500	0	0	0	0	0	0	0	0	NaN	NaN	NaN	NaN	1.34E-20	1.67E-24	1	6.26E-20	1	out_prml	0.9929911	0.999708	0.25	0.25
BR140131crossori0001-sort_reduceddata_MT_cell18_spiketimes.csv	Contrast50_Orientation45	Contrast50_Orientation135	0	230	8.129409049	0.0495	0.9222	0.0495	6.186458703	5.085880218	4.756466431	5.90E-18	4.30E-24	1	1.29E-17	outside	1	32	59	26	11.375	8.050847	21.76923	70.37097	40.94565	103.5446	500	0	0	0	0	0	0	0	0	NaN	NaN	NaN	NaN	2.09E-30	6.22E-34	1	5.38E-30	1	out_prml	4.33E-25	1.89E-33	0.25	0.25
BR140131crossori0001-sort_reduceddata_MT_cell18_spiketimes.csv	Contrast50_Orientation90	Contrast50_Orientation180	0	230	28.90231115	0.5589	0	0	2.152427184	19.46420891	5.775418538	0.000622638	1.80E-09	0.999376073	1.29E-06	outside	0.999376073	31	32	32	6.645161	13.125	19.75	14.30323	255.4677	114.0645	500	0	0	0	0	0	0	0	0	NaN	NaN	NaN	NaN	6.36E-21	7.31E-25	1	9.71E-24	1	out_prml	0.000248699	2.66E-107	0.25	0.25
BR140131crossori0001-sort_reduceddata_MT_cell2_spiketimes.csv	Contrast50_Orientation135	Contrast50_Orientation225	0	230	23.32920528	0.159	0.1295	0.1295	0.470827179	0.737736765	0.261566435	2.63E-16	9.67E-19	1	1.38E-15	outside	1	59	30	32	45.89831	35.5	59.875	21.61017	26.18966	15.66129	500	0	0	0	0	0	0	0	0	NaN	NaN	NaN	NaN	1.38E-15	4.72E-20	1	7.08E-15	1	out_prml	0.9997999	0.8443818	0.25	0.25
BR140131crossori0001-sort_reduceddata_MT_cell2_spiketimes.csv	Contrast50_Orientation45	Contrast50_Orientation135	0	230	7.669152478	0.0012	0.1605	0.0012	0.38574311	0.470827179	0.107933978	3.83E-32	1.13E-38	1	1.74E-31	outside	1	32	59	26	39.46875	45.89831	67.57692	15.2248	21.61017	7.293846	500	0	0	0	0	0	0	0	0	NaN	NaN	NaN	NaN	1.40E-32	8.04E-37	1	6.43E-32	1	out_prml	0.9991789	0.9997999	0.25	0.25
BR140131crossori0001-sort_reduceddata_MT_cell2_spiketimes.csv	Contrast50_Orientation90	Contrast50_Orientation180	0	230	18.94362148	0.009	0.0301	0.009	0.475761476	0.385111266	0.157852159	2.29E-21	1.09E-31	1	1.14E-20	outside	1	31	32	32	50.12903	39.09375	69.78125	23.84946	15.05544	11.01512	500	0	0	0	0	0	0	0	0	NaN	NaN	NaN	NaN	7.28E-21	1.66E-25	1	3.67E-20	1	out_prml	0.9932468	0.9991923	0.25	0.25
BR140131crossori0001-sort_reduceddata_MT_cell20_spiketimes.csv	Contrast50_Orientation90	Contrast50_Orientation180	0	230	24.30198346	0.2482	0	0	1.988423154	22.13321558	10.81512314	0.999962951	2.90E-06	4.82E-10	3.41E-05	mixture	0.999962951	31	32	32	5.387097	10.84375	11.625	10.71183	240.0071	125.7258	500	0	0	0	0	0	0	0	0	NaN	NaN	NaN	NaN	1.15E-21	1.33E-22	1	1.29E-26	1	out_prml	0.001014087	1.84E-124	0.25	0.25
BR140131crossori0001-sort_reduceddata_MT_cell21_spiketimes.csv	Contrast50_Orientation135	Contrast50_Orientation225	0	230	49.5680044	0.4251	0.8515	0.4251	1.174439708	0.678347515	0.316113994	4.18E-11	3.11E-13	1	2.12E-10	outside	1	59	30	32	27.69492	41.06667	53.625	32.52601	27.85747	16.95161	500	0	0	0	0	0	0	0	0	NaN	NaN	NaN	NaN	5.68E-10	3.12E-14	1	2.87E-09	0.999999997	out_prml	0.1708467	0.9028278	0.25	0.25
BR140131crossori0001-sort_reduceddata_MT_cell21_spiketimes.csv	Contrast50_Orientation45	Contrast50_Orientation135	0	230	26.00129864	0.2583	0.4191	0.2583	0.520908005	1.174439708	0.272914286	1.35E-18	7.50E-26	1	6.16E-18	outside	1	32	59	26	37.125	27.69492	53.84615	19.33871	32.52601	14.69538	500	0	0	0	0	0	0	0	0	NaN	NaN	NaN	NaN	2.08E-18	1.84E-22	1	9.49E-18	1	out_prml	0.9870474	0.1708467	0.25	0.25
BR140131crossori0001-sort_reduceddata_MT_cell22_spiketimes.csv	Contrast50_Orientation135	Contrast50_Orientation225	0	230	4.475540652	0.1879	0.8102	0.1879	4.627726953	2.162724423	2.489440706	0.413591867	0.113958502	1.12E-05	0.472438426	single	0.472438426	59	30	32	2.491525	4.033333	4.34375	11.5301	8.722989	10.81351	500	0	0	0	0	0	0	0	0	NaN	NaN	NaN	NaN	0.5579869	0.1225226	0.1491833	0.1703071	0.557986949	mix_prml	8.12E-29	0.000280126	0.25	0.25
BR140131crossori0001-sort_reduceddata_MT_cell22_spiketimes.csv	Contrast50_Orientation90	Contrast50_Orientation180	0	230	36.81321348	0.8032	0	0	1.871929825	29.63733297	9.950337584	0.999990028	2.47E-06	2.34E-11	7.51E-06	mixture	0.999990028	31	32	32	2.451613	7.46875	6.71875	4.589247	221.3538	66.85383	500	0	0	0	0	0	0	0	0	NaN	NaN	NaN	NaN	3.69E-11	4.66E-11	1	7.14E-17	1	out_prml	0.002618557	3.85E-173	0.25	0.25
BR140131crossori0001-sort_reduceddata_MT_cell24_spiketimes.csv	Contrast50_Orientation90	Contrast50_Orientation180	0	230	36.99494132	0.4933	0	0	1.386821705	27.05146228	14.70952597	1	1.57E-12	7.81E-19	1.49E-12	mixture	1	31	32	32	2.774194	8.03125	6.65625	3.847312	217.2571	97.91028	500	0	0	0	0	0	0	0	0	NaN	NaN	NaN	NaN	9.45E-12	4.13E-13	1	1.12E-24	1	out_prml	0.07733772	2.62E-156	0.25	0.25
BR140131crossori0001-sort_reduceddata_MT_cell26_spiketimes.csv	Contrast50_Orientation90	Contrast50_Orientation180	0	230	16.6891036	0.1648	0	0	3.466666667	25.12437468	12.25806452	0.999999027	8.02E-08	7.50E-12	8.93E-07	mixture	0.999999027	31	32	32	6.645161	11.6875	12.625	23.03656	293.6411	154.7581	500	0	0	0	0	0	0	0	0	NaN	NaN	NaN	NaN	2.30E-24	4.69E-26	1	5.73E-31	1	out_prml	4.29E-10	8.44E-144	0.25	0.25
BR140131crossori0001-sort_reduceddata_MT_cell27_spiketimes.csv	Contrast50_Orientation90	Contrast50_Orientation180	0	230	4.602491955	0.5585	0.2208	0.2208	1.115422886	0.506319562	0.348158045	1.69E-25	7.70E-40	1	9.12E-25	outside	1	31	32	32	25.93548	21.375	42.25	28.92903	10.82258	14.70968	500	0	0	0	0	0	0	0	0	NaN	NaN	NaN	NaN	1.70E-25	5.28E-30	1	8.67E-25	1	out_prml	0.3028188	0.9897797	0.25	0.25
BR140131crossori0001-sort_reduceddata_MT_cell28_spiketimes.csv	Contrast50_Orientation90	Contrast50_Orientation180	0	230	8.847041392	0.3103	0	0	3.666666667	24.02946729	10.27792099	0.99999463	3.50E-07	7.25E-10	5.02E-06	mixture	0.99999463	31	32	32	8	12.28125	14.46875	29.33333	295.1119	148.7087	500	0	0	0	0	0	0	0	0	NaN	NaN	NaN	NaN	1.38E-20	1.90E-23	1	2.46E-26	1	out_prml	4.60E-11	1.04E-136	0.25	0.25
BR140131crossori0001-sort_reduceddata_MT_cell29_spiketimes.csv	Contrast50_Orientation90	Contrast50_Orientation180	0	230	5.496388534	0.1464	0.2052	0.1464	0.836178862	0.615292712	0.141656514	4.48E-28	5.51E-45	1	2.10E-27	outside	1	31	32	32	37.03226	31.21875	57.09375	30.96559	19.20867	8.087702	500	0	0	0	0	0	0	0	0	NaN	NaN	NaN	NaN	5.43E-28	1.04E-32	1	2.74E-27	1	out_prml	0.7208727	0.9536329	0.25	0.25
BR140131crossori0001-sort_reduceddata_MT_cell3_spiketimes.csv	Contrast50_Orientation135	Contrast50_Orientation225	0	230	11.06470748	0.4152	0.2078	0.2078	0.830934285	0.476768297	0.338862392	1.44E-14	4.86E-21	1	7.83E-14	outside	1	59	30	32	23.91525	29.93333	42.90625	19.872	14.27126	14.53931	500	0	0	0	0	0	0	0	0	NaN	NaN	NaN	NaN	3.13E-14	1.95E-18	1	1.63E-13	1	out_prml	0.8171697	0.9922218	0.25	0.25
BR140131crossori0001-sort_reduceddata_MT_cell3_spiketimes.csv	Contrast50_Orientation45	Contrast50_Orientation135	0	230	53.95389742	0.052	0.4253	0.052	0.359509809	0.830934285	0.202339181	2.22E-17	1.44E-22	1	1.01E-16	outside	1	32	59	26	36.6875	23.91525	52.61538	13.18952	19.872	10.64615	500	0	0	0	0	0	0	0	0	NaN	NaN	NaN	NaN	6.04E-17	4.57E-21	1	2.74E-16	1	out_prml	0.9996003	0.8171697	0.25	0.25
BR140131crossori0001-sort_reduceddata_MT_cell3_spiketimes.csv	Contrast50_Orientation90	Contrast50_Orientation180	0	230	28.40251678	0.0552	0.6911	0.0552	0.754801223	0.949184207	0.202727895	0.000115915	6.10E-05	0.999208372	0.00061468	outside	0.999208372	31	32	32	35.16129	24.28125	42.71875	26.53978	23.04738	8.660282	500	0	0	0	0	0	0	0	0	NaN	NaN	NaN	NaN	0.000594856	1.39E-07	0.996293	0.003112047	0.996292958	out_prml	0.829606	0.5471243	0.25	0.25
BR140131crossori0001-sort_reduceddata_MT_cell30_spiketimes.csv	Contrast50_Orientation135	Contrast50_Orientation225	0	230	12.93435192	0.9238	0	0	1.149114632	NaN	0.636672326	0.025160754	0.21373433	1.20E-05	0.761092924	single	0.761092924	59	30	32	0.6271186	0	0.59375	0.7206312	0	0.3780242	500	0	0	0	0	0	0	0	0	NaN	NaN	NaN	NaN	NaN	NaN	NaN	NaN	NaN	NaN	NaN	NaN	0.25	0.25
BR140131crossori0001-sort_reduceddata_MT_cell30_spiketimes.csv	Contrast50_Orientation90	Contrast50_Orientation180	0	230	29.50101288	0.6536	0.5183	0.5183	2.968253968	0.903225806	1.576173746	0.09135635	0.062461109	0.048553293	0.797629248	single	0.797629248	31	32	32	2.032258	0.125	3.15625	6.032258	0.1129032	4.974798	500	0	0	0	0	0	0	0	0	NaN	NaN	NaN	NaN	0.0607495	0.001551497	0.6662817	0.2714173	0.6662817	out_prml	9.15E-08	0.621165	0.25	0.25
BR140131crossori0001-sort_reduceddata_MT_cell32_spiketimes.csv	Contrast50_Orientation135	Contrast50_Orientation225	0	230	5.566982914	0.9906	0.4936	0.4936	0.701036913	0.520176082	0.366533369	5.23E-15	1.26E-17	1	2.49E-14	outside	1	59	30	32	43.28814	37.6	56.71875	30.34658	19.55862	20.78931	500	0	0	0	0	0	0	0	0	NaN	NaN	NaN	NaN	3.43E-15	2.75E-19	1	2.08E-14	1	out_prml	0.9592715	0.9843405	0.25	0.25
BR140131crossori0001-sort_reduceddata_MT_cell32_spiketimes.csv	Contrast50_Orientation90	Contrast50_Orientation180	0	230	30.1701024	0.4453	0.0053	0.0053	0.54741488	0.288764739	0.204470881	9.70E-15	6.23E-21	1	4.88E-14	outside	1	31	32	32	51.16129	37.53125	67.28125	28.00645	10.8377	13.75706	500	0	0	0	0	0	0	0	0	NaN	NaN	NaN	NaN	8.21E-14	2.79E-18	1	4.14E-13	1	out_prml	0.9788761	0.9999634	0.25	0.25
BR140131crossori0001-sort_reduceddata_MT_cell4_spiketimes.csv	Contrast50_Orientation135	Contrast50_Orientation225	0	230	20.98734597	0.0098	0.7635	0.0098	0.319218629	0.69547882	0.156409076	7.79E-12	7.51E-14	1	4.02E-11	outside	1	59	30	32	58.88136	47.56667	72.28125	18.79603	33.08161	11.30544	500	0	0	0	0	0	0	0	0	NaN	NaN	NaN	NaN	1.56E-11	7.62E-16	1	8.19E-11	1	out_prml	0.9999998	0.8875997	0.25	0.25
BR140131crossori0001-sort_reduceddata_MT_cell4_spiketimes.csv	Contrast50_Orientation45	Contrast50_Orientation135	0	230	3.449200555	0.5081	0.0095	0.0095	0.48088516	0.319218629	0.072151772	5.92E-18	1.88E-21	1	2.60E-17	outside	1	32	59	26	53.34375	58.88136	77.03846	25.65222	18.79603	5.558462	500	0	0	0	0	0	0	0	0	NaN	NaN	NaN	NaN	6.54E-19	1.31E-22	1	3.32E-18	1	out_prml	0.9934402	0.9999998	0.25	0.25
BR140131crossori0001-sort_reduceddata_MT_cell5_spiketimes.csv	Contrast50_Orientation135	Contrast50_Orientation225	0	230	15.36147654	0.5647	0.8755	0.5647	0.902393066	0.900023143	0.501422361	1.60E-16	3.39E-24	1	8.07E-16	outside	1	59	30	32	18.61017	24.83333	37.5625	16.79369	22.35057	18.83468	500	0	0	0	0	0	0	0	0	NaN	NaN	NaN	NaN	2.79E-16	1.57E-20	1	1.43E-15	1	out_prml	0.6848519	0.6201056	0.25	0.25
BR140131crossori0001-sort_reduceddata_MT_cell5_spiketimes.csv	Contrast50_Orientation45	Contrast50_Orientation135	0	230	43.58007508	0.493	0.571	0.493	0.49583654	0.902393066	0.250190871	8.65E-25	3.02E-33	1	3.93E-24	outside	1	32	59	26	28.8125	18.61017	46.34615	14.28629	16.79369	11.59538	500	0	0	0	0	0	0	0	0	NaN	NaN	NaN	NaN	6.87E-25	3.56E-29	1	3.12E-24	1	out_prml	0.9914455	0.6848519	0.25	0.25
BR140131crossori0001-sort_reduceddata_MT_cell5_spiketimes.csv	Contrast50_Orientation90	Contrast50_Orientation180	0	230	34.40318934	0.2815	0.3903	0.2815	0.553693073	0.6909837	0.513540916	1.81E-09	3.56E-10	0.999999989	9.04E-09	outside	0.999999989	31	32	32	28.09677	17.6875	37.78125	15.55699	12.22177	19.40222	500	0	0	0	0	0	0	0	0	NaN	NaN	NaN	NaN	1.08E-08	1.23E-12	0.9999999	5.48E-08	0.999999934	out_prml	0.9769552	0.9003729	0.25	0.25
BR140131crossori0001-sort_reduceddata_MT_cell6_spiketimes.csv	Contrast50_Orientation135	Contrast50_Orientation225	0	230	16.92027561	0.0081	0.601	0.0081	0.451694983	0.631618439	0.199451067	4.68E-24	5.41E-30	1	2.27E-23	outside	1	59	30	32	44.10169	35.23333	60.96875	19.92051	22.25402	12.16028	500	0	0	0	0	0	0	0	0	NaN	NaN	NaN	NaN	1.26E-23	2.38E-28	1	6.43E-23	1	out_prml	0.9998985	0.9375564	0.25	0.25
BR140131crossori0001-sort_reduceddata_MT_cell7_spiketimes.csv	Contrast50_Orientation135	Contrast50_Orientation225	0	230	30.93239685	0.9449	0.5702	0.5702	0.836886285	0.956245934	0.58026446	1.99E-12	1.00E-15	1	1.05E-11	outside	1	59	30	32	19.35593	28.26667	39.71875	16.19871	27.02989	23.04738	500	0	0	0	0	0	0	0	0	NaN	NaN	NaN	NaN	7.77E-12	6.01E-16	1	4.04E-11	1	out_prml	0.8074271	0.5323209	0.25	0.25
BR140131crossori0001-sort_reduceddata_MT_cell7_spiketimes.csv	Contrast50_Orientation45	Contrast50_Orientation135	0	230	51.9884066	0.0968	0.954	0.0968	0.478363493	0.836886285	0.172006745	1.02E-17	1.74E-22	1	4.64E-17	outside	1	32	59	26	30.75	19.35593	45.61538	14.70968	16.19871	7.846154	500	0	0	0	0	0	0	0	0	NaN	NaN	NaN	NaN	2.37E-17	1.73E-21	1	1.07E-16	1	out_prml	0.9937363	0.8074271	0.25	0.25
BR140131crossori0001-sort_reduceddata_MT_cell7_spiketimes.csv	Contrast50_Orientation90	Contrast50_Orientation180	0	230	14.66822759	0.352	0.8619	0.352	0.592962543	0.857471044	0.531797235	1.17E-18	1.30E-27	1	5.95E-18	outside	1	31	32	32	28.41935	21.0625	42.65625	16.85161	18.06048	22.68448	500	0	0	0	0	0	0	0	0	NaN	NaN	NaN	NaN	2.76E-18	1.06E-22	1	1.40E-17	1	out_prml	0.9618529	0.693017	0.25	0.25
BR140131crossori0001-sort_reduceddata_MT_cell8_spiketimes.csv	Contrast50_Orientation135	Contrast50_Orientation225	0	230	14.20701838	0.15	0.5059	0.15	0.498570367	1.005025827	0.294100552	1.85E-19	7.38E-22	1	9.91E-19	outside	1	59	30	32	40.88136	32.93333	55.5	20.38223	33.09885	16.32258	500	0	0	0	0	0	0	0	0	NaN	NaN	NaN	NaN	6.48E-19	2.07E-23	1	3.40E-18	1	out_prml	0.9995068	0.4574946	0.25	0.25
BR140131crossori0001-sort_reduceddata_MT_cell9_spiketimes.csv	Contrast50_Orientation135	Contrast50_Orientation225	0	230	51.85421641	0.2848	0.9166	0.2848	1.211975917	0.953069109	0.326973473	1.42E-12	2.61E-15	1	7.13E-12	outside	1	59	30	32	26.69492	40.16667	53.46875	32.35359	38.28161	17.48286	500	0	0	0	0	0	0	0	0	NaN	NaN	NaN	NaN	1.83E-11	8.29E-16	1	9.21E-11	1	out_prml	0.1291332	0.5372704	0.25	0.25
BR140131crossori0001-sort_reduceddata_MT_cell9_spiketimes.csv	Contrast50_Orientation45	Contrast50_Orientation135	0	230	41.20825407	0.0075	0.2851	0.0075	0.357675738	1.211975917	0.278844386	1.97E-25	6.22E-36	1	8.92E-25	outside	1	32	59	26	38.375	26.69492	58.57692	13.72581	32.35359	16.33385	500	0	0	0	0	0	0	0	0	NaN	NaN	NaN	NaN	1.67E-25	8.54E-30	1	7.56E-25	1	out_prml	0.9996211	0.1291332	0.25	0.25
BR140131crossori0001-sort_reduceddata_MT_cell9_spiketimes.csv	Contrast50_Orientation90	Contrast50_Orientation180	0	230	3.296877929	0.2284	0.7339	0.2284	0.722558923	0.839507815	0.300781616	1.79E-25	5.79E-39	1	9.21E-25	outside	1	31	32	32	35.12903	30.3125	53.78125	25.3828	25.44758	16.17641	500	0	0	0	0	0	0	0	0	NaN	NaN	NaN	NaN	2.05E-25	5.45E-30	1	1.05E-24	1	out_prml	0.8655409	0.7201376	0.25	0.25
BR140201crossori0002-sort_reduceddata_MT_cell12_spiketimes.csv	Contrast50_Orientation180	Contrast50_Orientation270	0	230	3.016554622	0.4397	0.7518	0.4397	1.037105751	1.2	0.187475538	0.000827253	0.000193878	0.996844709	0.00213416	outside	0.996844709	12	6	8	32.66667	24	45.625	33.87879	28.8	8.553571	500	0	0	0	0	0	0	0	0	NaN	NaN	NaN	NaN	7.86E-05	1.83E-06	0.9997188	0.000200776	0.99971883	out_prml	0.4097288	0.3062189	0.25	0.25
BR140201crossori0002-sort_reduceddata_MT_cell13_spiketimes.csv	Contrast50_Orientation135	Contrast50_Orientation225	0	230	6.904608931	0.5887	0.7512	0.5887	0.668974198	0.503448276	0.28	0.235858849	0.1530879	0.083637967	0.527415284	single	0.527415284	15	6	6	15.13333	24.16667	30	10.12381	12.16667	8.4	500	0	0	0	0	0	0	0	0	NaN	NaN	NaN	NaN	0.1229996	0.01571427	0.5872264	0.2740597	0.587226371	out_prml	0.8069389	0.7738963	0.25	0.25
BR140201crossori0002-sort_reduceddata_MT_cell13_spiketimes.csv	Contrast50_Orientation45	Contrast50_Orientation135	0	230	3.529533051	0.5921	0.5945	0.5921	1.335839599	0.668974198	0.056179775	1.38E-06	4.03E-08	0.999995278	3.30E-06	outside	0.999995278	8	15	7	21.375	15.13333	38.14286	28.55357	10.12381	2.142857	500	0	0	0	0	0	0	0	0	NaN	NaN	NaN	NaN	4.56E-08	7.62E-10	0.9999998	1.09E-07	0.999999845	out_prml	0.2284363	0.8069389	0.25	0.25
BR140201crossori0002-sort_reduceddata_MT_cell14_spiketimes.csv	Contrast50_Orientation180	Contrast50_Orientation270	0	230	5.308424222	0.4314	0.7514	0.4314	0.734545455	0.936708861	0.690240453	0.002315509	0.000890124	0.990851365	0.005943003	outside	0.990851365	12	6	8	37.5	26.33333	50.5	27.54545	24.66667	34.85714	500	0	0	0	0	0	0	0	0	NaN	NaN	NaN	NaN	0.000242401	5.66E-06	0.9991312	0.000620716	0.999131224	out_prml	0.7061201	0.4557074	0.25	0.25
BR140201crossori0002-sort_reduceddata_MT_cell16_spiketimes.csv	Contrast50_Orientation180	Contrast50_Orientation270	0	230	3.142342637	0.4602	0.0698	0.0698	0.735946033	0.848979592	0.336507937	0.005217984	0.002799531	0.978467292	0.013515193	outside	0.978467292	12	6	8	23.58333	16.33333	33.75	17.35606	13.86667	11.35714	500	0	0	0	0	0	0	0	0	NaN	NaN	NaN	NaN	0.000419621	1.25E-05	0.9984907	0.001077193	0.998490685	out_prml	0.7047328	0.5147221	0.25	0.25
BR140201crossori0002-sort_reduceddata_MT_cell25_spiketimes.csv	Contrast50_Orientation45	Contrast50_Orientation135	0	230	7.00372038	0.0668	0.4016	0.0668	1.06485539	0.947643979	1.41025641	0.050532392	0.024079386	0.805343362	0.12004486	outside	0.805343362	8	15	7	20.375	12.73333	29.71429	21.69643	12.06667	41.90476	500	0	0	0	0	0	0	0	0	NaN	NaN	NaN	NaN	0.002197028	0.000122374	0.9924309	0.00524966	0.992430938	out_prml	0.3831873	0.5056147	0.25	0.25
BR140201crossori0002-sort_reduceddata_MT_cell3_spiketimes.csv	Contrast50_Orientation180	Contrast50_Orientation270	0	230	3.506295543	0.1467	0.2225	0.1467	0.964257964	1.580645161	0.443113772	0.000729841	0.000252488	0.997138714	0.001878957	outside	0.997138714	12	6	8	29.25	20.66667	41.75	28.20455	32.66667	18.5	500	0	0	0	0	0	0	0	0	NaN	NaN	NaN	NaN	7.78E-05	1.75E-06	0.9997215	0.000198955	0.999721514	out_prml	0.476764	0.1616503	0.25	0.25
BR140201crossori0002-sort_reduceddata_MT_cell9_spiketimes.csv	Contrast50_Orientation135	Contrast50_Orientation225	0	230	6.612498896	0.2145	0	0	0.341396623	0.077419355	0.117596567	0.197578693	0.130124512	0.231520646	0.440776149	single	0.440776149	15	6	6	20.86667	31	38.83333	7.12381	2.4	4.566667	500	0	0	0	0	0	0	0	0	NaN	NaN	NaN	NaN	0.05050572	0.004961741	0.8322869	0.1122456	0.832286898	out_prml	0.9886502	0.9956776	0.25	0.25
BR140201crossori0002-sort_reduceddata_MT_cell9_spiketimes.csv	Contrast50_Orientation45	Contrast50_Orientation135	0	230	6.623118092	0.35	0.2198	0.2198	1.275044458	0.341396623	0.45659164	0.00072249	0.000396186	0.997151626	0.001729698	outside	0.997151626	8	15	7	30.125	20.86667	44.42857	38.41071	7.12381	20.28571	500	0	0	0	0	0	0	0	0	NaN	NaN	NaN	NaN	8.91E-05	2.21E-06	0.9996956	0.000213079	0.999695614	out_prml	0.258063	0.9886502	0.25	0.25
BR140204crossori0001-sort_reduceddata_MT_cell1_spiketimes.csv	Contrast50_Orientation0	Contrast50_Orientation90	0	230	3.32451459	0.2342	0.4265	0.2342	1.048806941	1.379807692	0.657674772	5.93E-06	8.00E-08	0.999966582	2.74E-05	outside	0.999966582	25	25	25	18.44	14.56	26.32	19.34	20.09	17.31	500	0	0	0	0	0	0	0	0	NaN	NaN	NaN	NaN	4.41E-07	6.56E-10	0.9999971	2.50E-06	0.99999706	out_prml	0.3964966	0.1016622	0.25	0.25
BR140204crossori0001-sort_reduceddata_MT_cell1_spiketimes.csv	Contrast50_Orientation315	Contrast50_Orientation45	0	230	4.718948236	0.6322	0.5093	0.5093	0.677966102	0.743370053	0.837062937	6.85E-06	1.17E-06	0.999953791	3.82E-05	outside	0.999953791	21	44	23	19.66667	15.54545	28.26087	13.33333	11.55603	23.65613	500	0	0	0	0	0	0	0	0	NaN	NaN	NaN	NaN	6.51E-07	1.51E-09	0.9999961	3.29E-06	0.999996057	out_prml	0.8521184	0.891906	0.25	0.25
BR140204crossori0001-sort_reduceddata_MT_cell10_spiketimes.csv	Contrast50_Orientation315	Contrast50_Orientation45	0	230	5.437041658	0.2373	0.057	0.057	0.832270916	0.738310894	0.578736518	0.040519617	0.177811377	0.000129531	0.781539475	single	0.781539475	21	44	23	11.95238	8.636364	12.82609	9.947619	6.376321	7.422925	500	0	0	0	0	0	0	0	0	NaN	NaN	NaN	NaN	0.1376018	0.0633168	0.01097129	0.7881101	0.788110134	sing_prml	0.6758635	0.8971389	0.25	0.25
BR140204crossori0001-sort_reduceddata_MT_cell17_spiketimes.csv	Contrast50_Orientation0	Contrast50_Orientation90	0	230	9.585092403	0.6605	0.548	0.548	1.110364683	0.799242424	0.67689295	3.99E-09	1.35E-12	0.999999977	1.87E-08	outside	0.999999977	25	25	25	20.84	14.96	30.64	23.14	11.95667	20.74	500	0	0	0	0	0	0	0	0	NaN	NaN	NaN	NaN	1.81E-09	9.63E-13	1	8.55E-09	0.99999999	out_prml	0.3210899	0.7422249	0.25	0.25
BR140204crossori0001-sort_reduceddata_MT_cell2_spiketimes.csv	Contrast50_Orientation0	Contrast50_Orientation90	0	230	5.335585387	0.9006	0.2836	0.2836	0.903653654	0.675925926	0.508537962	1.57E-29	2.12E-46	1	7.08E-29	outside	1	25	25	25	26.64	21.24	47.24	24.07333	14.35667	24.02333	500	0	0	0	0	0	0	0	0	NaN	NaN	NaN	NaN	1.91E-30	1.58E-34	1	8.53E-30	1	out_prml	0.5979014	0.8798883	0.25	0.25
BR140204crossori0001-sort_reduceddata_MT_cell2_spiketimes.csv	Contrast50_Orientation315	Contrast50_Orientation45	0	230	10.05806981	0.0551	0.0032	0.0032	0.805766063	0.364119601	0.168108988	7.02E-18	1.51E-22	1	2.99E-17	outside	1	21	44	23	28.90476	22.27273	46.13043	23.29048	8.109937	7.754941	500	0	0	0	0	0	0	0	0	NaN	NaN	NaN	NaN	4.66E-18	8.94E-22	1	1.99E-17	1	out_prml	0.7094446	0.9999585	0.25	0.25
BR140204crossori0001-sort_reduceddata_MT_cell21_spiketimes.csv	Contrast50_Orientation45	Contrast50_Orientation135	0	230	4.219715056	0.0875	0.6922	0.0875	0.843206504	0.699237062	0.49556541	7.91E-14	1.74E-19	1	3.42E-13	outside	1	44	24	23	15.86364	19.70833	32.08696	13.37632	13.7808	15.90119	500	0	0	0	0	0	0	0	0	NaN	NaN	NaN	NaN	1.87E-14	9.59E-18	1	8.26E-14	1	out_prml	0.7567776	0.8517164	0.25	0.25
BR140204crossori0001-sort_reduceddata_MT_cell25_spiketimes.csv	Contrast50_Orientation0	Contrast50_Orientation90	0	230	16.7447088	0.0065	0.1867	0.0065	0.445729537	1.107634789	0.26273552	1.08E-07	8.81E-09	0.999999393	4.90E-07	outside	0.999999393	25	25	25	44.96	33.88	57.32	20.04	37.52667	15.06	500	0	0	0	0	0	0	0	0	NaN	NaN	NaN	NaN	1.70E-07	6.61E-11	0.9999991	7.71E-07	0.999999059	out_prml	0.9910112	0.3242509	0.25	0.25
BR140204crossori0001-sort_reduceddata_MT_cell26_spiketimes.csv	Contrast50_Orientation0	Contrast50_Orientation90	0	230	3.163679263	0.0182	0.5093	0.0182	2.898698885	1.891025641	1.382423372	0.045246926	0.07676025	0.034586202	0.843406622	single	0.843406622	25	25	25	10.76	7.8	13.92	31.19	14.75	19.24333	500	0	0	0	0	0	0	0	0	NaN	NaN	NaN	NaN	0.02564838	0.00096167	0.8310004	0.1423896	0.831000373	out_prml	2.54E-06	0.0052443	0.25	0.25
BR140204crossori0001-sort_reduceddata_MT_cell27_spiketimes.csv	Contrast50_Orientation0	Contrast50_Orientation90	0	230	11.90710054	0.7146	0.4344	0.4344	0.790413157	0.720447284	0.281208233	2.68E-17	3.53E-23	1	1.20E-16	outside	1	25	25	25	33.24	25.04	49.88	26.27333	18.04	14.02667	500	0	0	0	0	0	0	0	0	NaN	NaN	NaN	NaN	3.17E-17	4.07E-21	1	1.42E-16	1	out_prml	0.7535921	0.8360001	0.25	0.25
BR140204crossori0001-sort_reduceddata_MT_cell27_spiketimes.csv	Contrast50_Orientation315	Contrast50_Orientation45	0	230	8.507243806	0.9413	0.776	0.776	0.690909091	0.713783709	0.449109031	1.83E-18	8.95E-27	1	7.83E-18	outside	1	21	44	23	33.52381	26.77273	52.34783	23.1619	19.10994	23.50988	500	0	0	0	0	0	0	0	0	NaN	NaN	NaN	NaN	8.52E-19	1.65E-22	1	3.65E-18	1	out_prml	0.8395935	0.9202027	0.25	0.25
BR140204crossori0001-sort_reduceddata_MT_cell29_spiketimes.csv	Contrast50_Orientation0	Contrast50_Orientation90	0	230	17.51878969	0.0038	0.4899	0.0038	0.398087175	0.632911392	0.28585086	3.10E-20	1.20E-28	1	1.38E-19	outside	1	25	25	25	42.52	31.6	62.76	16.92667	20	17.94	500	0	0	0	0	0	0	0	0	NaN	NaN	NaN	NaN	3.40E-20	2.91E-24	1	1.51E-19	1	out_prml	0.9961536	0.9150797	0.25	0.25
BR140204crossori0001-sort_reduceddata_MT_cell29_spiketimes.csv	Contrast50_Orientation315	Contrast50_Orientation45	0	230	13.18987065	0.5831	0.0657	0.0657	0.7625	0.746580954	0.118571694	4.25E-19	3.02E-29	1	1.86E-18	outside	1	21	44	23	42.66667	33.54545	63.86957	32.53333	25.0444	7.573123	500	0	0	0	0	0	0	0	0	NaN	NaN	NaN	NaN	1.67E-19	2.56E-23	1	7.15E-19	1	out_prml	0.7619283	0.8885001	0.25	0.25
BR140204crossori0001-sort_reduceddata_MT_cell3_spiketimes.csv	Contrast50_Orientation0	Contrast50_Orientation90	0	230	3.107860938	0.6424	0.0723	0.0723	0.980593607	1.442051821	0.579931973	7.89E-12	2.81E-14	1	3.68E-11	outside	1	25	25	25	23.36	19.04	35.28	22.90667	27.45667	20.46	500	0	0	0	0	0	0	0	0	NaN	NaN	NaN	NaN	2.00E-12	8.85E-16	1	9.94E-12	1	out_prml	0.4884722	0.07440894	0.25	0.25
BR140204crossori0001-sort_reduceddata_MT_cell3_spiketimes.csv	Contrast50_Orientation315	Contrast50_Orientation45	0	230	4.934246565	0.2876	0.4065	0.2876	0.74556962	1.381484319	0.58369146	1.27E-05	1.32E-07	0.999926361	6.08E-05	outside	0.999926361	21	44	23	26.33333	21.38636	35.86957	19.63333	29.54493	20.93676	500	0	0	0	0	0	0	0	0	NaN	NaN	NaN	NaN	1.81E-06	3.55E-09	0.9999885	9.64E-06	0.99998854	out_prml	0.7814551	0.04910513	0.25	0.25
BR140204crossori0001-sort_reduceddata_MT_cell30_spiketimes.csv	Contrast50_Orientation0	Contrast50_Orientation90	0	230	5.102552494	0.051	0.0038	0.0038	1.674715909	3.896788991	1.480473047	1.64E-05	5.58E-07	0.999897591	8.55E-05	outside	0.999897591	25	25	25	7.04	4.36	12.12	11.79	16.99	17.94333	500	0	0	0	0	0	0	0	0	NaN	NaN	NaN	NaN	4.33E-08	1.31E-10	0.9999997	2.32E-07	0.999999725	out_prml	0.02038729	3.74E-10	0.25	0.25
BR140204crossori0001-sort_reduceddata_MT_cell31_spiketimes.csv	Contrast50_Orientation0	Contrast50_Orientation90	0	230	7.278050293	0.2823	0.1963	0.1963	0.744281046	1.601019185	0.484942887	1.92E-33	2.36E-54	1	8.57E-33	outside	1	25	25	25	28.56	22.24	51.36	21.25667	35.60667	24.90667	500	0	0	0	0	0	0	0	0	NaN	NaN	NaN	NaN	1.04E-34	6.22E-39	1	4.64E-34	1	out_prml	0.8096154	0.03135376	0.25	0.25
BR140204crossori0001-sort_reduceddata_MT_cell4_spiketimes.csv	Contrast50_Orientation0	Contrast50_Orientation90	0	230	6.454235933	0.6544	0.1452	0.1452	1.004826803	0.644911504	0.473342499	3.20E-31	6.22E-49	1	1.40E-30	outside	1	25	25	25	23.48	18.08	43.64	23.59333	11.66	20.65667	500	0	0	0	0	0	0	0	0	NaN	NaN	NaN	NaN	3.62E-32	2.52E-36	1	1.61E-31	1	out_prml	0.4549892	0.9059943	0.25	0.25
BR140204crossori0001-sort_reduceddata_MT_cell4_spiketimes.csv	Contrast50_Orientation315	Contrast50_Orientation45	0	230	8.369717873	0.1842	0.8222	0.1842	0.714678899	0.527736171	0.327573985	4.29E-22	4.48E-33	1	1.84E-21	outside	1	21	44	23	25.95238	20.11364	44.6087	18.54762	10.61469	14.61265	500	0	0	0	0	0	0	0	0	NaN	NaN	NaN	NaN	8.61E-23	1.44E-26	1	3.68E-22	1	out_prml	0.8153043	0.9953873	0.25	0.25
BR140204crossori0001-sort_reduceddata_MT_cell5_spiketimes.csv	Contrast50_Orientation0	Contrast50_Orientation90	0	230	5.62541784	0.5477	0.068	0.068	1.621536025	0.982371795	0.566546763	1.76E-13	9.10E-20	1	8.17E-13	outside	1	25	25	25	16.84	12.48	27.8	27.30667	12.26	15.75	500	0	0	0	0	0	0	0	0	NaN	NaN	NaN	NaN	7.52E-14	2.48E-17	1	3.50E-13	1	out_prml	0.02786277	0.485991	0.25	0.25
BR140204crossori0001-sort_reduceddata_MT_cell5_spiketimes.csv	Contrast50_Orientation315	Contrast50_Orientation45	0	230	6.28751999	0.2403	0.8834	0.2403	0.688502674	1.422375864	0.915584416	1.74E-09	1.67E-12	0.99999999	7.91E-09	outside	0.99999999	21	44	23	17.80952	13.45455	28	12.2619	19.13742	25.63636	500	0	0	0	0	0	0	0	0	NaN	NaN	NaN	NaN	2.27E-10	2.19E-13	1	1.04E-09	0.999999999	out_prml	0.8419607	0.03551796	0.25	0.25
BR140204crossori0001-sort_reduceddata_MT_cell6_spiketimes.csv	Contrast50_Orientation0	Contrast50_Orientation90	0	230	12.55147063	0.1227	0.2456	0.1227	0.665394402	0.596128609	0.655163189	1.68E-10	5.48E-13	0.999999999	7.59E-10	outside	0.999999999	25	25	25	15.72	10.16	24.92	10.46	6.056667	16.32667	500	0	0	0	0	0	0	0	0	NaN	NaN	NaN	NaN	9.30E-11	3.40E-14	1	4.40E-10	0.999999999	out_prml	0.889175	0.9394077	0.25	0.25
BR140204crossori0001-sort_reduceddata_MT_cell6_spiketimes.csv	Contrast50_Orientation315	Contrast50_Orientation45	0	230	3.008469598	0.427	0.6187	0.427	0.675454545	0.766935382	0.885356023	1.44E-11	1.22E-15	1	6.68E-11	outside	1	21	44	23	15.71429	12.52273	26.47826	10.61429	9.604123	23.44269	500	0	0	0	0	0	0	0	0	NaN	NaN	NaN	NaN	8.55E-13	7.70E-16	1	4.12E-12	1	out_prml	0.8544892	0.8653836	0.25	0.25
BR140204crossori0001-sort_reduceddata_MT_cell9_spiketimes.csv	Contrast50_Orientation315	Contrast50_Orientation45	0	230	4.260277558	0.9518	0.0749	0.0749	0.724815725	0.843109007	0.754988914	6.74E-07	4.26E-10	0.999996014	3.31E-06	outside	0.999996014	21	44	23	19.38095	15.40909	28.52174	14.04762	12.99154	21.5336	500	0	0	0	0	0	0	0	0	NaN	NaN	NaN	NaN	7.47E-08	1.25E-10	0.9999995	3.76E-07	0.999999549	out_prml	0.8044672	0.7569361	0.25	0.25
BR140205crossori0001-sort_reduceddata_MT_cell10_spiketimes.csv	Contrast50_Orientation135	Contrast50_Orientation225	0	230	5.878921482	0.8077	0.4559	0.4559	1.008333333	1.12032729	1.404669261	0.133691494	0.176970117	0.131143913	0.558194476	single	0.558194476	23	24	23	15.65217	11.29167	11.17391	15.78261	12.65036	15.69565	500	0	0	0	0	0	0	0	0	NaN	NaN	NaN	NaN	0.4468945	0.1309735	0.005102605	0.4170294	0.446894522	mix_prml	0.4489924	0.3119629	0.25	0.25
BR140205crossori0001-sort_reduceddata_MT_cell10_spiketimes.csv	Contrast50_Orientation90	Contrast50_Orientation180	0	230	30.31172442	0.4317	0.4319	0.4317	1.287430168	1.185430464	0.719178082	0.018594735	0.728956227	8.21E-06	0.252440828	intermediate	0.728956227	21	48	25	17.04762	9.4375	14.6	21.94762	11.1875	10.5	500	0	0	0	0	0	0	0	0	NaN	NaN	NaN	NaN	0.06705838	0.7064989	3.71E-05	0.2264056	0.706498873	int_prml	0.1742762	0.179701	0.25	0.25
BR140205crossori0001-sort_reduceddata_MT_cell11_spiketimes.csv	Contrast50_Orientation135	Contrast50_Orientation225	0	230	11.24510481	0.5032	0.8036	0.5032	0.818181818	1.323990289	0.463160281	0.07756069	0.035953854	0.557584343	0.328901113	outside	0.557584343	23	24	23	13.21739	8.208333	17.43478	10.81423	10.86775	8.075099	500	0	0	0	0	0	0	0	0	NaN	NaN	NaN	NaN	0.01459823	6.38E-05	0.9102845	0.0750534	0.910284531	out_prml	0.7059883	0.1368671	0.25	0.25
BR140205crossori0001-sort_reduceddata_MT_cell12_spiketimes.csv	Contrast50_Orientation180	Contrast50_Orientation270	0	230	9.738455215	0.8467	0.1242	0.1242	1.294410136	0.578005115	0.31783601	0.080533481	0.024351285	0.577866812	0.317248423	outside	0.577866812	48	24	23	36.10417	43.91667	51.43478	46.7336	25.38406	16.34783	500	0	0	0	0	0	0	0	0	NaN	NaN	NaN	NaN	0.01187811	6.61E-05	0.9258631	0.06219272	0.925863103	out_prml	0.08465038	0.9453212	0.25	0.25
BR140205crossori0001-sort_reduceddata_MT_cell12_spiketimes.csv	Contrast50_Orientation90	Contrast50_Orientation180	0	230	8.308240634	0.9302	0.851	0.851	0.6304679	1.294410136	0.64524387	0.202268134	0.081326191	0.038758892	0.677646783	single	0.677646783	21	48	25	43.7619	36.10417	49.48	27.59048	46.7336	31.92667	500	0	0	0	0	0	0	0	0	NaN	NaN	NaN	NaN	0.06941208	0.001211592	0.4677951	0.4615813	0.467795073	out_prml	0.8935089	0.08465038	0.25	0.25
BR140205crossori0001-sort_reduceddata_MT_cell13_spiketimes.csv	Contrast50_Orientation90	Contrast50_Orientation180	0	230	4.518697573	0.1363	0.0745	0.0745	0.620233463	1.141584303	0.966537133	0.039510168	0.084386217	0.017536693	0.858566921	single	0.858566921	21	48	25	12.2381	9.104167	15.44	7.590476	10.39317	14.92333	500	0	0	0	0	0	0	0	0	NaN	NaN	NaN	NaN	0.04621609	0.001949123	0.6099086	0.3419262	0.609908627	out_prml	0.9014438	0.2343927	0.25	0.25
BR140205crossori0001-sort_reduceddata_MT_cell14_spiketimes.csv	Contrast50_Orientation90	Contrast50_Orientation180	0	230	15.47447881	0.6917	0.1618	0.1618	0.787216495	1.01478938	0.535022257	0.175981789	0.085754277	0.01869509	0.719568844	single	0.719568844	21	48	25	46.19048	36.14583	50.92	36.3619	36.68041	27.24333	500	0	0	0	0	0	0	0	0	NaN	NaN	NaN	NaN	0.1054939	0.001514469	0.1969357	0.696056	0.696055973	sing_prml	0.7323535	0.4442943	0.25	0.25
BR140205crossori0001-sort_reduceddata_MT_cell16_spiketimes.csv	Contrast50_Orientation135	Contrast50_Orientation225	0	230	5.344713391	0.0228	0.1427	0.0228	0.444610035	1.543760587	0.825093721	0.066067419	0.153020842	0.000403852	0.780507887	single	0.780507887	23	24	23	31.82609	25.66667	33.73913	14.1502	39.62319	27.83794	500	0	0	0	0	0	0	0	0	NaN	NaN	NaN	NaN	0.173899	0.03559138	0.02430716	0.7662024	0.766202423	sing_prml	0.9881805	0.04629025	0.25	0.25
BR140205crossori0001-sort_reduceddata_MT_cell16_spiketimes.csv	Contrast50_Orientation180	Contrast50_Orientation270	0	230	3.958933301	0.8045	0.4914	0.4914	1.264560499	0.816466235	0.630930822	0.089106609	0.111529327	0.001956067	0.797407997	single	0.797407997	48	24	23	24.75	29.375	32.73913	31.29787	23.9837	20.65613	500	0	0	0	0	0	0	0	0	NaN	NaN	NaN	NaN	0.1103043	0.01444661	0.1071339	0.7681152	0.768115223	sing_prml	0.1053553	0.7139905	0.25	0.25
BR140205crossori0001-sort_reduceddata_MT_cell16_spiketimes.csv	Contrast50_Orientation90	Contrast50_Orientation180	0	230	34.75828787	0.2588	0.8014	0.2588	1.086590038	1.264560499	0.451388889	0.195915114	0.254516605	0.000220686	0.549347595	single	0.549347595	21	48	25	37.28571	24.75	36	40.51429	31.29787	16.25	500	0	0	0	0	0	0	0	0	NaN	NaN	NaN	NaN	0.1166755	0.05128278	0.000587665	0.831454	0.831454033	sing_prml	0.3552394	0.1053553	0.25	0.25
BR140205crossori0001-sort_reduceddata_MT_cell17_spiketimes.csv	Contrast50_Orientation180	Contrast50_Orientation270	0	230	12.27098677	0.2722	0.0998	0.0998	0.692170632	0.830383227	0.396888082	0.026781654	0.007143841	0.847633592	0.118440913	outside	0.847633592	48	24	23	33.83333	42.16667	50.04348	23.41844	35.01449	19.86166	500	0	0	0	0	0	0	0	0	NaN	NaN	NaN	NaN	0.004257471	1.72E-05	0.9738795	0.02184586	0.973879451	out_prml	0.9462805	0.6954746	0.25	0.25
BR140205crossori0001-sort_reduceddata_MT_cell18_spiketimes.csv	Contrast50_Orientation135	Contrast50_Orientation225	0	230	4.552714285	0.002	0.1923	0.002	5.293263211	2.954617582	3.494391972	0.993306685	0.004991803	0.0001138	0.001587713	mixture	0.993306685	23	24	23	15.78261	11.41667	13.3913	83.5415	33.73188	46.79447	500	0	0	0	0	0	0	0	0	NaN	NaN	NaN	NaN	0.9391204	0.06029963	2.51E-05	0.000554857	0.939120375	mix_prml	7.66E-15	2.50E-06	0.25	0.25
BR140205crossori0001-sort_reduceddata_MT_cell19_spiketimes.csv	Contrast50_Orientation90	Contrast50_Orientation180	0	230	17.43038431	0.2285	0.8665	0.2285	0.525766871	1.044193357	0.910956007	0.129747923	0.175401174	0.000148581	0.694702321	single	0.694702321	21	48	25	15.52381	9.729167	15.76	8.161905	10.15913	14.35667	500	0	0	0	0	0	0	0	0	NaN	NaN	NaN	NaN	0.1776235	0.05777136	0.005539417	0.7590657	0.759065674	sing_prml	0.9578368	0.3898385	0.25	0.25
BR140205crossori0001-sort_reduceddata_MT_cell2_spiketimes.csv	Contrast50_Orientation90	Contrast50_Orientation180	0	230	34.42073499	0.8224	0.3329	0.3329	0.768441065	0.714956711	0.820460705	0.016606953	0.799294655	1.12E-05	0.184087152	intermediate	0.799294655	21	48	25	25.04762	37.9375	34.44	19.24762	27.12367	28.25667	500	0	0	0	0	0	0	0	0	NaN	NaN	NaN	NaN	0.04896698	0.7540804	2.54E-05	0.1969271	0.754080437	int_prml	0.754929	0.9291979	0.25	0.25
BR140205crossori0001-sort_reduceddata_MT_cell20_spiketimes.csv	Contrast50_Orientation135	Contrast50_Orientation225	0	230	7.781192977	0.0081	0.0479	0.0081	4.287329251	4.73610586	7.045454545	0.99995732	5.47E-06	4.13E-06	3.31E-05	mixture	0.99995732	23	24	23	8.391304	4.791667	4.26087	35.97628	22.69384	30.01976	500	0	0	0	0	0	0	0	0	NaN	NaN	NaN	NaN	0.9979573	0.001352848	0.000669073	2.08E-05	0.997957291	mix_prml	6.24E-11	3.90E-13	0.25	0.25
BR140205crossori0001-sort_reduceddata_MT_cell20_spiketimes.csv	Contrast50_Orientation180	Contrast50_Orientation270	0	230	12.69131153	0	0.6637	0	6.152494625	1.248622168	2.821818182	0.933672731	0.019167269	0.00525708	0.04190292	mixture	0.933672731	48	24	23	5.979167	2.958333	3.26087	36.78679	3.693841	9.201581	500	0	0	0	0	0	0	0	0	NaN	NaN	NaN	NaN	0.9238765	0.05970525	0.001555834	0.01486242	0.923876505	mix_prml	1.43E-36	0.1898313	0.25	0.25
BR140205crossori0001-sort_reduceddata_MT_cell21_spiketimes.csv	Contrast50_Orientation135	Contrast50_Orientation225	0	230	7.868153567	0.5054	0.7819	0.5054	1.134734972	1.110930516	0.884190745	0.082250629	0.071002427	0.064319417	0.782427527	single	0.782427527	23	24	23	13.34783	8.916667	16.82609	15.14625	9.905797	14.87747	500	0	0	0	0	0	0	0	0	NaN	NaN	NaN	NaN	0.04063355	0.000733869	0.7111021	0.2475304	0.71110213	out_prml	0.2987913	0.3224958	0.25	0.25
BR140205crossori0001-sort_reduceddata_MT_cell23_spiketimes.csv	Contrast50_Orientation135	Contrast50_Orientation225	0	230	3.416290607	0.2353	0.8954	0.2353	0.859163059	1.043302236	1.052967693	0.217859208	0.223547755	0.096099699	0.462493338	single	0.462493338	23	24	23	13.69565	10.29167	10.52174	11.7668	10.73732	11.07905	500	0	0	0	0	0	0	0	0	NaN	NaN	NaN	NaN	0.310626	0.2697721	0.002627612	0.4169743	0.416974274	sing_prml	0.6513974	0.4040327	0.25	0.25
BR140205crossori0001-sort_reduceddata_MT_cell23_spiketimes.csv	Contrast50_Orientation90	Contrast50_Orientation180	0	230	15.49259011	0.6761	0.5854	0.5854	1.20516129	1.376060276	1.687427912	0.817576276	0.169932789	0.001195429	0.011295506	mixture	0.817576276	21	48	25	14.7619	9.354167	11.56	17.79048	12.8719	19.50667	500	0	0	0	0	0	0	0	0	NaN	NaN	NaN	NaN	0.6376439	0.3595505	9.66E-07	0.002804698	0.637643871	mix_prml	0.2379121	0.0444429	0.25	0.25
BR140205crossori0001-sort_reduceddata_MT_cell24_spiketimes.csv	Contrast50_Orientation135	Contrast50_Orientation225	0	230	6.45179312	0.0017	0.8375	0.0017	2.768595041	1.070464768	1.285370259	0.222546974	0.09461114	0.215164107	0.46767778	single	0.46767778	23	24	23	11	7.25	6.565217	30.45455	7.76087	8.438735	500	0	0	0	0	0	0	0	0	NaN	NaN	NaN	NaN	0.3832709	0.03178995	0.03032075	0.5546184	0.554618442	sing_prml	1.64E-05	0.3701345	0.25	0.25
BR140205crossori0001-sort_reduceddata_MT_cell26_spiketimes.csv	Contrast50_Orientation135	Contrast50_Orientation225	0	230	3.47407557	0.0492	0.1514	0.0492	2.610047847	1.569952647	1.88366718	0.67312366	0.200633689	0.01322378	0.11301887	mixture	0.67312366	23	24	23	6.608696	4.208333	5.130435	17.24901	6.606884	9.664032	500	0	0	0	0	0	0	0	0	NaN	NaN	NaN	NaN	0.6293041	0.327161	0.000246414	0.04328845	0.629304117	mix_prml	5.33E-05	0.04020943	0.25	0.25
BR140205crossori0001-sort_reduceddata_MT_cell26_spiketimes.csv	Contrast50_Orientation180	Contrast50_Orientation270	0	230	7.565467895	0.2852	0.9472	0.2852	2.255319149	0.91638796	1.749791493	0.49911041	0.317126844	0.002322233	0.181440512	mixture	0.49911041	48	24	23	5.666667	3.25	4.73913	12.78014	2.978261	8.29249	500	0	0	0	0	0	0	0	0	NaN	NaN	NaN	NaN	0.5109439	0.4388835	3.50E-05	0.05013759	0.51094391	mix_prml	1.91E-06	0.5763898	0.25	0.25
BR140205crossori0001-sort_reduceddata_MT_cell27_spiketimes.csv	Contrast50_Orientation90	Contrast50_Orientation180	0	230	6.354264777	0.3492	0.7959	0.3492	0.691634981	0.851461276	0.423155738	0.038957173	0.100359428	0.009221937	0.851461462	single	0.851461462	21	48	25	12.52381	16.72917	19.52	8.661905	14.24424	8.26	500	0	0	0	0	0	0	0	0	NaN	NaN	NaN	NaN	0.08537915	0.002494059	0.2343048	0.677822	0.677822028	sing_prml	0.8388761	0.7547302	0.25	0.25
BR140205crossori0001-sort_reduceddata_MT_cell29_spiketimes.csv	Contrast50_Orientation90	Contrast50_Orientation180	0	230	20.00645931	0.4082	0.0528	0.0528	1.125	0.515495486	0.558491686	0.046899133	0.183271889	0.000218904	0.769610073	single	0.769610073	21	48	25	24	33.58333	33.68	27	17.31206	18.81	500	0	0	0	0	0	0	0	0	NaN	NaN	NaN	NaN	0.1270138	0.02482078	0.002160284	0.8460051	0.846005139	sing_prml	0.3140067	0.9976083	0.25	0.25
BR140205crossori0001-sort_reduceddata_MT_cell30_spiketimes.csv	Contrast50_Orientation180	Contrast50_Orientation270	0	230	5.554373402	0.0045	0.4479	0.0045	3.931623628	1.12021639	1.870070569	0.460729612	0.180857681	0.049175318	0.309237389	mixture	0.460729612	48	24	23	12.47917	9.041667	9.521739	49.06339	10.12862	17.80632	500	0	0	0	0	0	0	0	0	NaN	NaN	NaN	NaN	0.6431735	0.2319747	0.001117429	0.1237343	0.643173529	mix_prml	3.10E-18	0.312086	0.25	0.25
BR140205crossori0001-sort_reduceddata_MT_cell31_spiketimes.csv	Contrast50_Orientation90	Contrast50_Orientation180	0	230	31.54773657	0.8231	0.7469	0.7469	1.10137931	0.739786819	1.041133239	0.102362631	0.845346996	1.98E-06	0.052288395	intermediate	0.845346996	21	48	25	20.71429	32.0625	28.12	22.81429	23.71941	29.27667	500	0	0	0	0	0	0	0	0	NaN	NaN	NaN	NaN	0.100081	0.8812785	1.61E-06	0.01863889	0.881278469	int_prml	0.3390156	0.9067091	0.25	0.25
BR140205crossori0001-sort_reduceddata_MT_cell32_spiketimes.csv	Contrast50_Orientation135	Contrast50_Orientation225	0	230	7.900256019	9.00E-04	9.00E-04	9.00E-04	5.703030303	5.216660577	7.418648019	0.999992212	6.26E-07	1.31E-06	5.85E-06	mixture	0.999992212	23	24	23	15	9.916667	8.478261	85.54545	51.73188	62.89723	500	0	0	0	0	0	0	0	0	NaN	NaN	NaN	NaN	0.8154105	0.000558566	0.1840289	2.02E-06	0.815410543	mix_prml	1.76E-16	4.19E-15	0.25	0.25
BR140205crossori0001-sort_reduceddata_MT_cell32_spiketimes.csv	Contrast50_Orientation180	Contrast50_Orientation270	0	230	18.22987857	0	0.0118	0	6.70751414	3.783169705	4.357699443	0.992249747	0.002469475	4.80E-08	0.00528073	mixture	0.992249747	48	24	23	11.52083	6.458333	10.65217	77.27615	24.43297	46.41897	500	0	0	0	0	0	0	0	0	NaN	NaN	NaN	NaN	0.8974178	0.09515922	0.006247273	0.001175663	0.897417844	mix_prml	2.13E-41	2.24E-09	0.25	0.25
BR140205crossori0001-sort_reduceddata_MT_cell4_spiketimes.csv	Contrast50_Orientation135	Contrast50_Orientation225	0	230	5.679606101	0.6388	0.0132	0.0132	0.775608609	0.849049887	0.573069404	0.042916495	0.013630658	0.767287531	0.176165317	outside	0.767287531	23	24	23	33.6087	40.70833	48.52174	26.06719	34.56341	27.80632	500	0	0	0	0	0	0	0	0	NaN	NaN	NaN	NaN	0.00325115	1.83E-05	0.9767707	0.01995978	0.976770748	out_prml	0.7598535	0.6701814	0.25	0.25
BR140205crossori0001-sort_reduceddata_MT_cell4_spiketimes.csv	Contrast50_Orientation90	Contrast50_Orientation180	0	230	40.47631183	0.8204	0.2948	0.2948	1.227071823	0.655000994	0.595289079	0.078433015	0.552353907	6.42E-05	0.369148857	intermediate	0.552353907	21	48	25	25.85714	40.125	37.36	31.72857	26.28191	22.24	500	0	0	0	0	0	0	0	0	NaN	NaN	NaN	NaN	0.1673112	0.310891	8.94E-05	0.5217084	0.521708379	sing_prml	0.2195406	0.9674884	0.25	0.25
BR140205crossori0001-sort_reduceddata_MT_cell6_spiketimes.csv	Contrast50_Orientation135	Contrast50_Orientation225	0	230	4.127241749	0.0568	0.8258	0.0568	0.454205607	0.65293669	0.485802333	0.011043059	0.005048191	0.943589637	0.040319113	outside	0.943589637	23	24	23	23.26087	28.5	35.91304	10.56522	18.6087	17.44664	500	0	0	0	0	0	0	0	0	NaN	NaN	NaN	NaN	0.000546176	2.40E-06	0.9962552	0.00319618	0.996255242	out_prml	0.9863724	0.8940037	0.25	0.25
BR140205crossori0001-sort_reduceddata_MT_cell6_spiketimes.csv	Contrast50_Orientation90	Contrast50_Orientation180	0	230	32.43533361	0.7391	0.8973	0.7391	1.306382979	0.855738818	0.398556045	0.035982617	0.374778149	0.000105472	0.589133761	single	0.589133761	21	48	25	17.90476	28.72917	27.24	23.39048	24.58466	10.85667	500	0	0	0	0	0	0	0	0	NaN	NaN	NaN	NaN	0.1235848	0.09268299	0.000205064	0.7835271	0.783527141	sing_prml	0.1616369	0.7474279	0.25	0.25
BR140205crossori0001-sort_reduceddata_MT_cell8_spiketimes.csv	Contrast50_Orientation90	Contrast50_Orientation180	0	230	10.65221341	0.2211	0.2429	0.2211	1.139952153	0.682309743	0.753281763	0.389344543	0.069120228	0.000662548	0.540872681	single	0.540872681	21	48	25	19.90476	26.4375	28.44	22.69048	18.03856	21.42333	500	0	0	0	0	0	0	0	0	NaN	NaN	NaN	NaN	0.1352872	0.00882025	0.02929807	0.8265945	0.826594475	sing_prml	0.2987694	0.9526754	0.25	0.25
BR140205crossori0001-sort_reduceddata_MT_cell9_spiketimes.csv	Contrast50_Orientation135	Contrast50_Orientation225	0	230	6.463247721	0.8197	0.2776	0.2776	0.950734894	1.132741792	0.912660638	0.072917349	0.120859242	0.001337091	0.804886318	single	0.804886318	23	24	23	14.52174	10.20833	16.6087	13.80632	11.56341	15.1581	500	0	0	0	0	0	0	0	0	NaN	NaN	NaN	NaN	0.1510824	0.01255863	0.09438782	0.7419711	0.741971147	sing_prml	0.5259242	0.2983677	0.25	0.25
BR140206crossori0001-sort_reduceddata_MT_cell1_spiketimes.csv	Contrast50_Orientation255	Contrast50_Orientation345	0	230	35.316981	0.5952	0.3289	0.3289	0.962962963	1.313069909	0.804787167	0.004043094	0.227634094	8.59E-05	0.768236895	single	0.768236895	46	43	43	18	10.93023	17.53488	17.33333	14.35216	14.11185	500	0	0	0	0	0	0	0	0	NaN	NaN	NaN	NaN	0.0809438	0.02927366	0.000157813	0.8896247	0.88962473	sing_prml	0.5427381	0.08401414	0.25	0.25
BR140206crossori0001-sort_reduceddata_MT_cell1_spiketimes.csv	Contrast50_Orientation300	Contrast50_Orientation30	0	230	26.98851389	0.5746	0.5219	0.5219	1.178236981	1.409874608	0.860047847	0.041090297	0.201674427	3.23E-05	0.757203013	single	0.757203013	87	45	45	15.47126	10.31111	15.2	18.22882	14.53737	13.07273	500	0	0	0	0	0	0	0	0	NaN	NaN	NaN	NaN	0.1619812	0.04172882	0.000100912	0.7961891	0.796189111	sing_prml	0.1238578	0.03770856	0.25	0.25
BR140206crossori0001-sort_reduceddata_MT_cell11_spiketimes.csv	Contrast50_Orientation300	Contrast50_Orientation30	0	230	21.94734216	0.8346	0.2535	0.2535	1.249546965	0.970043686	0.991159136	0.028505288	0.063850398	0.089730629	0.817913685	single	0.817913685	87	45	45	14.16092	19.42222	22.62222	17.69473	18.8404	22.42222	500	0	0	0	0	0	0	0	0	NaN	NaN	NaN	NaN	0.0342862	9.25E-05	0.605831	0.3597903	0.605830993	out_prml	0.05854906	0.5281477	0.25	0.25
BR140206crossori0001-sort_reduceddata_MT_cell13_spiketimes.csv	Contrast50_Orientation300	Contrast50_Orientation30	0	230	17.94134547	0.2161	0.6232	0.2161	0.955435008	1.211794369	0.824647335	0.03477448	0.101428081	0.000266613	0.863530826	single	0.863530826	87	45	45	10.29885	14.42222	15.46667	9.839882	17.47677	12.75455	500	0	0	0	0	0	0	0	0	NaN	NaN	NaN	NaN	0.05601223	0.004515224	0.003678356	0.9357942	0.935794192	sing_prml	0.5970187	0.1584605	0.25	0.25
BR140206crossori0001-sort_reduceddata_MT_cell17_spiketimes.csv	Contrast50_Orientation300	Contrast50_Orientation30	0	230	4.218025851	0.2759	0.4876	0.2759	1.06407214	1.011570248	0.644138756	1.77E-21	1.44E-27	1	1.29E-19	outside	1	87	45	45	32.66667	36.66667	50.66667	34.75969	37.09091	32.63636	500	0	0	0	0	0	0	0	0	NaN	NaN	NaN	NaN	1.30E-20	1.50E-25	1	1.05E-19	1	out_prml	0.3220075	0.4502078	0.25	0.25
BR140206crossori0001-sort_reduceddata_MT_cell2_spiketimes.csv	Contrast50_Orientation210	Contrast50_Orientation300	0	230	56.34939388	0.068	0.4281	0.068	2.667215101	0.816689117	0.654547529	1.00E-13	8.11E-14	1	5.90E-13	outside	1	42	87	44	32.11905	45.04598	55.59091	85.66841	36.78856	36.38689	500	0	0	0	0	0	0	0	0	NaN	NaN	NaN	NaN	8.63E-13	6.68E-18	1	5.55E-12	1	out_prml	3.92E-08	0.8911812	0.25	0.25
BR140206crossori0001-sort_reduceddata_MT_cell2_spiketimes.csv	Contrast50_Orientation255	Contrast50_Orientation345	0	230	76.21561585	0.9337	0.7996	0.7996	0.795240107	0.852442965	0.251152074	1.08E-09	3.10E-11	0.999999993	6.29E-09	outside	0.999999993	46	43	43	51.45652	33.93023	62	40.92029	28.92359	15.57143	500	0	0	0	0	0	0	0	0	NaN	NaN	NaN	NaN	5.81E-08	4.98E-13	0.9999996	3.40E-07	0.999999602	out_prml	0.835266	0.7385528	0.25	0.25
BR140206crossori0001-sort_reduceddata_MT_cell2_spiketimes.csv	Contrast50_Orientation300	Contrast50_Orientation30	0	230	9.384893673	0.4218	0.7971	0.4218	0.816689117	1.226988959	0.239711651	2.30E-22	3.03E-26	1	2.00E-21	outside	1	87	45	45	45.04598	39.15556	58.71111	36.78856	48.04343	14.07374	500	0	0	0	0	0	0	0	0	NaN	NaN	NaN	NaN	9.68E-22	4.00E-27	1	7.18E-21	1	out_prml	0.8911812	0.1438375	0.25	0.25
BR140206crossori0001-sort_reduceddata_MT_cell21_spiketimes.csv	Contrast50_Orientation300	Contrast50_Orientation30	0	230	6.171173957	0.5604	0.484	0.484	0.880903098	0.630142966	0.498667803	0.009795868	0.195996165	4.19E-05	0.794166097	single	0.794166097	87	45	45	15.36782	18.51111	18.95556	13.53756	11.66465	9.452525	500	0	0	0	0	0	0	0	0	NaN	NaN	NaN	NaN	0.07957414	0.06642045	0.000465606	0.8535398	0.853539808	sing_prml	0.7772506	0.9736769	0.25	0.25
BR140206crossori0001-sort_reduceddata_MT_cell25_spiketimes.csv	Contrast50_Orientation210	Contrast50_Orientation300	0	230	88.04833253	0.6331	0.7004	0.6331	1.109782437	0.715525788	0.491215249	0.120407181	0.048143025	0.134860402	0.696589392	single	0.696589392	42	87	44	33.07143	49.6092	52.79545	36.70209	35.49666	25.93393	500	0	0	0	0	0	0	0	0	NaN	NaN	NaN	NaN	0.1190467	2.79E-05	0.0327375	0.848188	0.848187988	sing_prml	0.2901277	0.9786644	0.25	0.25
BR140206crossori0001-sort_reduceddata_MT_cell25_spiketimes.csv	Contrast50_Orientation300	Contrast50_Orientation30	0	230	30.45737011	0.6868	0.016	0.016	0.715525788	0.790587153	0.222803347	2.37E-22	1.04E-25	1	1.45E-21	outside	1	87	45	45	49.6092	39.53333	63.73333	35.49666	31.25455	14.2	500	0	0	0	0	0	0	0	0	NaN	NaN	NaN	NaN	3.74E-21	7.10E-27	1	2.32E-20	1	out_prml	0.9786644	0.8384631	0.25	0.25
BR140206crossori0001-sort_reduceddata_MT_cell26_spiketimes.csv	Contrast50_Orientation210	Contrast50_Orientation300	0	230	36.97682535	0.6593	0.5161	0.5161	2.076395205	1.512975888	2.694180022	0.609192917	0.035722654	6.23E-05	0.355022169	mixture	0.609192917	42	87	44	14.04762	21.21839	21.93182	29.16841	32.10291	59.08827	500	0	0	0	0	0	0	0	0	NaN	NaN	NaN	NaN	0.01505824	0.000218116	0.982314	0.002409663	0.982313987	out_prml	6.31E-05	0.001511749	0.25	0.25
BR140206crossori0001-sort_reduceddata_MT_cell26_spiketimes.csv	Contrast50_Orientation300	Contrast50_Orientation30	0	230	9.350797265	0.5068	0.178	0.178	1.512975888	4.758264463	5.304818789	8.85E-14	2.75E-19	1	6.38E-16	outside	1	87	45	45	21.21839	17.11111	29.93333	32.10291	81.41919	158.7909	500	0	0	0	0	0	0	0	0	NaN	NaN	NaN	NaN	1.96E-37	1.53E-42	1	1.81E-39	1	out_prml	0.001511749	2.20E-23	0.25	0.25
BR140206crossori0001-sort_reduceddata_MT_cell27_spiketimes.csv	Contrast50_Orientation210	Contrast50_Orientation300	0	230	61.05840389	0.9901	0.1582	0.1582	1.168356627	0.615360008	0.485699423	0.000642613	0.00029258	0.995221072	0.003843735	outside	0.995221072	42	87	44	38.14286	52.64368	58.93182	44.56446	32.39481	28.62315	500	0	0	0	0	0	0	0	0	NaN	NaN	NaN	NaN	0.001458615	6.13E-08	0.9885407	0.01000061	0.988540717	out_prml	0.2130212	0.9980929	0.25	0.25
BR140206crossori0001-sort_reduceddata_MT_cell27_spiketimes.csv	Contrast50_Orientation300	Contrast50_Orientation30	0	230	7.286327298	0.1582	0.7964	0.1582	0.615360008	0.688496338	0.205220522	2.30E-22	1.08E-26	1	2.87E-21	outside	1	87	45	45	52.64368	46.88889	67.33333	32.39481	32.28283	13.81818	500	0	0	0	0	0	0	0	0	NaN	NaN	NaN	NaN	1.17E-21	5.05E-27	1	8.90E-21	1	out_prml	0.9980929	0.942376	0.25	0.25
BR140206crossori0001-sort_reduceddata_MT_cell28_spiketimes.csv	Contrast50_Orientation210	Contrast50_Orientation300	0	230	27.78162312	0.1791	0.9003	0.1791	1.76937509	1.4771862	2.338113461	0.572383634	0.020438797	0.004198806	0.402978763	mixture	0.572383634	42	87	44	16.09524	22.67816	25.13636	28.47851	33.49987	58.77167	500	0	0	0	0	0	0	0	0	NaN	NaN	NaN	NaN	0.005766506	7.47E-06	0.992548	0.001677991	0.992548031	out_prml	0.001725374	0.00267509	0.25	0.25
BR140206crossori0001-sort_reduceddata_MT_cell29_spiketimes.csv	Contrast50_Orientation210	Contrast50_Orientation300	0	230	28.75402018	0.3558	0.269	0.269	1.021688223	0.54005418	0.341716183	2.20E-06	1.77E-07	0.999989038	8.58E-06	outside	0.999989038	42	87	44	48.35714	59.4023	68.13636	49.40592	32.08046	23.2833	500	0	0	0	0	0	0	0	0	NaN	NaN	NaN	NaN	2.12E-06	6.40E-11	0.9999812	1.67E-05	0.999981202	out_prml	0.4320841	0.9998477	0.25	0.25
BR140206crossori0001-sort_reduceddata_MT_cell29_spiketimes.csv	Contrast50_Orientation255	Contrast50_Orientation345	0	230	10.1051562	0.0199	0.0234	0.0199	0.49127907	0.574736932	0.176881598	2.11E-11	4.78E-15	1	1.72E-10	outside	1	46	43	43	59.82609	51.88372	72.90698	29.3913	29.81949	12.8959	500	0	0	0	0	0	0	0	0	NaN	NaN	NaN	NaN	4.93E-11	9.53E-16	1	3.45E-10	1	out_prml	0.9983653	0.9877139	0.25	0.25
BR140206crossori0001-sort_reduceddata_MT_cell29_spiketimes.csv	Contrast50_Orientation300	Contrast50_Orientation30	0	230	4.780748004	0.2822	0.1964	0.1964	0.54005418	0.567286162	0.109507848	3.75E-21	3.97E-23	1	8.04E-19	outside	1	87	45	45	59.4023	54.13333	74.13333	32.08046	30.70909	8.118182	500	0	0	0	0	0	0	0	0	NaN	NaN	NaN	NaN	8.98E-20	6.66E-25	1	7.65E-19	1	out_prml	0.9998477	0.990755	0.25	0.25
BR140206crossori0001-sort_reduceddata_MT_cell3_spiketimes.csv	Contrast50_Orientation255	Contrast50_Orientation345	0	230	75.02478583	0.5856	0.1469	0.1469	1.005244182	1.56433214	0.814356787	0.131845408	0.077830888	0.015834311	0.774489393	single	0.774489393	46	43	43	29.47826	16.69767	31.16279	29.63285	26.12071	25.37763	500	0	0	0	0	0	0	0	0	NaN	NaN	NaN	NaN	0.1139738	0.00033649	0.007661061	0.8780286	0.878028601	sing_prml	0.4620987	0.01114331	0.25	0.25
BR140206crossori0001-sort_reduceddata_MT_cell3_spiketimes.csv	Contrast50_Orientation300	Contrast50_Orientation30	0	230	85.99871762	0.5867	0.3658	0.3658	1.185892319	1.785830241	0.671328671	0.021288383	0.254354654	0.000279356	0.724077607	single	0.724077607	87	45	45	29.47126	17.42222	28.6	34.94975	31.11313	19.2	500	0	0	0	0	0	0	0	0	NaN	NaN	NaN	NaN	0.08027559	0.008983398	3.55E-05	0.9107055	0.910705513	sing_prml	0.1149097	0.001043329	0.25	0.25
BR140206crossori0001-sort_reduceddata_MT_cell30_spiketimes.csv	Contrast50_Orientation210	Contrast50_Orientation300	0	230	29.46631047	0.071	0.6789	0.071	3.692531278	1.807403675	4.306171031	0.974773778	0.001085905	0.000857583	0.023282735	mixture	0.974773778	42	87	44	13.78571	20.16092	23.09091	50.90418	36.43892	99.4334	500	0	0	0	0	0	0	0	0	NaN	NaN	NaN	NaN	3.98E-11	3.71E-14	1	9.23E-13	1	out_prml	1.45E-14	6.71E-06	0.25	0.25
BR140206crossori0001-sort_reduceddata_MT_cell31_spiketimes.csv	Contrast50_Orientation210	Contrast50_Orientation300	0	230	54.50780944	0.1477	0.1008	0.1008	1.700570835	0.527980148	0.456361573	1.62E-07	5.27E-08	0.999998752	1.03E-06	outside	0.999998752	42	87	44	36.92857	50.41379	58.68182	62.79965	26.61748	26.78013	500	0	0	0	0	0	0	0	0	NaN	NaN	NaN	NaN	1.20E-06	1.93E-11	0.999991	7.82E-06	0.999990979	out_prml	0.00339305	0.9999053	0.25	0.25
BR140206crossori0001-sort_reduceddata_MT_cell31_spiketimes.csv	Contrast50_Orientation255	Contrast50_Orientation345	0	230	26.36968293	0.0926	0.0389	0.0389	0.78578364	0.508344646	0.312070237	6.18E-11	1.98E-12	1	3.73E-10	outside	1	46	43	43	52.73913	41.60465	64.5814	41.44155	21.1495	20.15393	500	0	0	0	0	0	0	0	0	NaN	NaN	NaN	NaN	5.00E-10	6.49E-15	1	3.12E-09	0.999999996	out_prml	0.8479475	0.9966424	0.25	0.25
BR140206crossori0001-sort_reduceddata_MT_cell32_spiketimes.csv	Contrast50_Orientation210	Contrast50_Orientation300	0	230	8.965600948	0.0244	0.3165	0.0244	3.879322422	3.075663282	7.471973763	0.998855983	5.74E-05	6.86E-07	0.001085949	mixture	0.998855983	42	87	44	9.119048	12.24138	14.18182	35.37573	37.65036	105.9662	500	0	0	0	0	0	0	0	0	NaN	NaN	NaN	NaN	8.90E-21	4.76E-24	1	2.45E-24	1	out_prml	8.11E-16	4.77E-20	0.25	0.25
BR140206crossori0001-sort_reduceddata_MT_cell32_spiketimes.csv	Contrast50_Orientation300	Contrast50_Orientation30	0	230	5.191652761	0.3222	0.0067	0.0067	3.075663282	7.249209028	12.36276224	6.08E-10	9.95E-16	0.999999999	9.34E-12	outside	0.999999999	87	45	45	12.24138	9.577778	18.48889	37.65036	69.43131	228.5737	500	0	0	0	0	0	0	0	0	NaN	NaN	NaN	NaN	1.75E-70	1.11E-74	1	4.87E-73	1	out_prml	4.77E-20	2.22E-43	0.25	0.25
BR140206crossori0001-sort_reduceddata_MT_cell4_spiketimes.csv	Contrast50_Orientation210	Contrast50_Orientation300	0	230	24.57088359	0.0231	0.3932	0.0231	2.263738239	0.720724429	0.341811284	1.36E-16	3.01E-18	1	8.38E-16	outside	1	42	87	44	38.7619	48.05747	60.18182	87.74681	34.63619	20.57082	500	0	0	0	0	0	0	0	0	NaN	NaN	NaN	NaN	1.14E-15	5.23E-21	1	7.66E-15	1	out_prml	6.88E-06	0.9763888	0.25	0.25
BR140206crossori0001-sort_reduceddata_MT_cell4_spiketimes.csv	Contrast50_Orientation255	Contrast50_Orientation345	0	230	61.505554	0.3363	0.2832	0.2832	0.559497375	1.295946478	0.261490021	6.59E-07	1.06E-07	0.999995369	3.87E-06	outside	0.999995369	46	43	43	56.13043	39.39535	65.4186	31.40483	51.05426	17.10631	500	0	0	0	0	0	0	0	0	NaN	NaN	NaN	NaN	1.27E-05	2.48E-10	0.9999118	7.55E-05	0.999911825	out_prml	0.9926267	0.09462525	0.25	0.25
BR140206crossori0001-sort_reduceddata_MT_cell4_spiketimes.csv	Contrast50_Orientation300	Contrast50_Orientation30	0	230	8.785513175	0.3921	0.4803	0.3921	0.720724429	1.065448792	0.256895918	8.00E-17	7.04E-21	1	3.95E-16	outside	1	87	45	45	48.05747	42.13333	60.42222	34.63619	44.89091	15.52222	500	0	0	0	0	0	0	0	0	NaN	NaN	NaN	NaN	8.29E-17	6.71E-22	1	6.83E-16	1	out_prml	0.9763888	0.3552091	0.25	0.25
BR140206crossori0001-sort_reduceddata_MT_cell5_spiketimes.csv	Contrast50_Orientation255	Contrast50_Orientation345	0	230	39.5000805	0.4741	0.0204	0.0204	1.004661247	1.493897426	0.845285906	0.124338648	0.072256642	0.007819134	0.795585575	single	0.795585575	46	43	43	26.73913	17.51163	28.95349	26.86377	26.16058	24.47398	500	0	0	0	0	0	0	0	0	NaN	NaN	NaN	NaN	0.08132829	0.000302359	0.0317169	0.8866525	0.886652458	sing_prml	0.463192	0.02060788	0.25	0.25
BR140206crossori0001-sort_reduceddata_MT_cell5_spiketimes.csv	Contrast50_Orientation300	Contrast50_Orientation30	0	230	25.33279126	0.3464	0.7793	0.3464	0.888322896	1.057922078	0.969787931	0.156743715	0.15830606	4.25E-05	0.684907756	single	0.684907756	87	45	45	26.08046	19.44444	25.91111	23.16787	20.57071	25.12828	500	0	0	0	0	0	0	0	0	NaN	NaN	NaN	NaN	0.1889582	0.03538633	0.00020588	0.7754495	0.775449543	sing_prml	0.7611955	0.3679034	0.25	0.25
BR140206crossori0001-sort_reduceddata_MT_cell6_spiketimes.csv	Contrast50_Orientation210	Contrast50_Orientation300	0	230	10.354694	0.0804	0.8034	0.0804	2.082251942	0.934386391	0.487745836	3.51E-42	3.11E-53	1	2.42E-41	outside	1	42	87	44	23.40476	28.37931	43.88636	48.73461	26.51724	21.40539	500	0	0	0	0	0	0	0	0	NaN	NaN	NaN	NaN	1.56E-41	2.67E-47	1	9.87E-41	1	out_prml	5.90E-05	0.6513253	0.25	0.25
BR140206crossori0001-sort_reduceddata_MT_cell6_spiketimes.csv	Contrast50_Orientation255	Contrast50_Orientation345	0	230	29.34447139	0.2168	0.6592	0.2168	1.031905345	1.409889783	0.326107731	2.82E-16	3.84E-21	1	1.66E-15	outside	1	46	43	43	35.52174	26.02326	47.51163	36.65507	36.68992	15.49391	500	0	0	0	0	0	0	0	0	NaN	NaN	NaN	NaN	7.31E-15	4.97E-20	1	4.36E-14	1	out_prml	0.4129658	0.0409022	0.25	0.25
BR140206crossori0001-sort_reduceddata_MT_cell7_spiketimes.csv	Contrast50_Orientation210	Contrast50_Orientation300	0	230	7.078227461	0.4716	0.6849	0.4716	1.460458241	1.391406176	1.081203328	0.008164169	0.074856456	0.001350784	0.915628592	single	0.915628592	42	87	44	18.85714	22.71264	24.77273	27.54007	31.60251	26.78436	500	0	0	0	0	0	0	0	0	NaN	NaN	NaN	NaN	0.07160571	0.003304425	0.06292662	0.8621633	0.862163251	sing_prml	0.02861588	0.009603039	0.25	0.25
BR140206crossori0001-sort_reduceddata_MT_cell7_spiketimes.csv	Contrast50_Orientation255	Contrast50_Orientation345	0	230	35.68759394	0.2985	0.0123	0.0123	1.697171542	1.944511703	0.976763899	0.026184152	0.891317165	1.23E-06	0.082497454	intermediate	0.891317165	46	43	43	25.02174	16.46512	22.2093	42.46618	32.01661	21.69324	500	0	0	0	0	0	0	0	0	NaN	NaN	NaN	NaN	0.04228548	0.904001	6.15E-07	0.05371292	0.90400099	int_prml	0.002414626	0.000237441	0.25	0.25
BR140206crossori0001-sort_reduceddata_MT_cell7_spiketimes.csv	Contrast50_Orientation300	Contrast50_Orientation30	0	230	25.25331807	0.6948	0.7771	0.6948	1.391406176	1.343291789	1.50888776	0.858747241	0.139120516	7.37E-05	0.002058494	mixture	0.858747241	87	45	45	22.71264	16.53333	19.88889	31.60251	22.20909	30.0101	500	0	0	0	0	0	0	0	0	NaN	NaN	NaN	NaN	0.6443988	0.3552677	3.90E-09	0.00033357	0.644398759	mix_prml	0.009603039	0.06361343	0.25	0.25
BR140206crossori0001-sort_reduceddata_MT_cell8_spiketimes.csv	Contrast50_Orientation210	Contrast50_Orientation300	0	230	4.21269004	0.0763	0.5129	0.0763	1.195917794	1.351092319	0.70003624	7.35E-34	1.20E-42	1	7.85E-33	outside	1	42	87	44	24.80952	28.44828	42.29545	29.67015	38.43625	29.60835	500	0	0	0	0	0	0	0	0	NaN	NaN	NaN	NaN	9.71E-34	3.93E-39	1	7.14E-33	1	out_prml	0.1820615	0.0167155	0.25	0.25
BR140206crossori0001-sort_reduceddata_MT_cell9_spiketimes.csv	Contrast50_Orientation255	Contrast50_Orientation345	0	230	28.75762267	0.2198	0.4567	0.2198	1.073499171	1.303015694	0.812899933	0.013759768	0.291450144	4.52E-05	0.694744914	single	0.694744914	46	43	43	29.13043	20.67442	28.2093	31.2715	26.93909	22.93134	500	0	0	0	0	0	0	0	0	NaN	NaN	NaN	NaN	0.1250708	0.06932411	9.23E-05	0.8055127	0.805512729	sing_prml	0.3407666	0.09011955	0.25	0.25
BR140207crossori0001-sort_reduceddata_MT_cell1_spiketimes.csv	Contrast50_Orientation45	Contrast50_Orientation135	0	230	4.692182222	0.9395	0.0488	0.0488	0.671245197	0.400441324	0.81565176	0.058351167	0.097170385	0.002665174	0.841813275	single	0.841813275	28	26	25	32.35714	38.34615	42.04	21.71958	15.35538	34.29	500	0	0	0	0	0	0	0	0	NaN	NaN	NaN	NaN	0.1169529	0.01057793	0.101901	0.7705682	0.770568189	sing_prml	0.8996959	0.9966229	0.25	0.25
BR140207crossori0001-sort_reduceddata_MT_cell1_spiketimes.csv	Contrast50_Orientation90	Contrast50_Orientation180	0	230	7.492514828	0.0479	0.01	0.01	0.852497096	0.700398406	0.865955826	0.247389472	0.036753121	0.190938444	0.524918964	single	0.524918964	57	26	27	32.36842	38.61538	44.88889	27.59398	27.04615	38.87179	500	0	0	0	0	0	0	0	0	NaN	NaN	NaN	NaN	0.01793354	0.000161638	0.8778114	0.1040934	0.877811419	out_prml	0.7759886	0.8624727	0.25	0.25
BR140207crossori0001-sort_reduceddata_MT_cell10_spiketimes.csv	Contrast50_Orientation90	Contrast50_Orientation180	0	230	15.83198085	0.4433	0.7648	0.4433	1.463815015	1.156363636	1.045765273	0.060636466	0.29233702	4.92E-05	0.646977278	single	0.646977278	57	26	27	31.94737	40.61538	39.59259	46.76504	46.96615	41.40456	500	0	0	0	0	0	0	0	0	NaN	NaN	NaN	NaN	0.2528299	0.2245727	0.000697387	0.5219	0.521900024	sing_prml	0.0134202	0.2677341	0.25	0.25
BR140207crossori0001-sort_reduceddata_MT_cell11_spiketimes.csv	Contrast50_Orientation45	Contrast50_Orientation135	0	230	5.89299168	0.8541	0.6099	0.6099	0.903570237	0.540523139	0.547360579	0.045032714	0.182553712	0.16794603	0.604467544	single	0.604467544	28	26	25	31.71429	38.23077	31.32	28.65608	20.66462	17.14333	500	0	0	0	0	0	0	0	0	NaN	NaN	NaN	NaN	0.1259787	0.08911766	0.003183717	0.7817199	0.781719918	sing_prml	0.6082489	0.9695712	0.25	0.25
BR140207crossori0001-sort_reduceddata_MT_cell11_spiketimes.csv	Contrast50_Orientation90	Contrast50_Orientation180	0	230	31.43311616	0.3345	0.2644	0.2644	1.199052435	0.591602624	0.716564685	0.028543793	0.391794451	6.49E-05	0.579596828	single	0.579596828	57	26	27	29.49123	41.03846	39.11111	35.36153	24.27846	28.02564	500	0	0	0	0	0	0	0	0	NaN	NaN	NaN	NaN	0.1267306	0.1931695	0.000468416	0.6796315	0.679631542	sing_prml	0.1462613	0.9461531	0.25	0.25
BR140207crossori0001-sort_reduceddata_MT_cell12_spiketimes.csv	Contrast50_Orientation0	Contrast50_Orientation90	0	230	6.925506295	0.6436	0.1329	0.1329	1.199900794	1.520007479	0.976423929	0.005487016	0.00028146	0.971938802	0.022292722	outside	0.971938802	29	57	30	24.82759	20.10526	31.3	29.79064	30.56015	30.56207	500	0	0	0	0	0	0	0	0	NaN	NaN	NaN	NaN	0.00013724	4.80E-07	0.9989957	0.000866592	0.998995689	out_prml	0.2144496	0.00729584	0.25	0.25
BR140207crossori0001-sort_reduceddata_MT_cell12_spiketimes.csv	Contrast50_Orientation90	Contrast50_Orientation180	0	230	16.52864337	0.1346	0.2932	0.1346	1.520007479	1.976132597	0.896619304	0.109294799	0.812318857	0.001024472	0.077361872	intermediate	0.812318857	57	26	27	20.10526	13.92308	17.44444	30.56015	27.51385	15.64103	500	0	0	0	0	0	0	0	0	NaN	NaN	NaN	NaN	0.1590496	0.8124398	1.59E-06	0.028509	0.812439822	int_prml	0.00729584	0.002522685	0.25	0.25
BR140207crossori0001-sort_reduceddata_MT_cell13_spiketimes.csv	Contrast50_Orientation90	Contrast50_Orientation180	0	230	19.57849832	0.2981	0.3762	0.2981	1.451028139	0.787167785	0.991227132	0.077273562	0.479829621	1.39E-05	0.442882913	intermediate	0.479829621	57	26	27	20.84211	28.65385	26.62963	30.24248	22.55538	26.39601	500	0	0	0	0	0	0	0	0	NaN	NaN	NaN	NaN	0.1860898	0.5077211	0.000190665	0.3059985	0.507721051	int_prml	0.01534609	0.7634447	0.25	0.25
BR140207crossori0001-sort_reduceddata_MT_cell14_spiketimes.csv	Contrast50_Orientation0	Contrast50_Orientation90	0	230	22.62428857	0.6155	0.6038	0.6038	0.96490715	1.304890922	0.582400727	0.006147571	0.001125968	0.962486174	0.030240287	outside	0.962486174	29	57	30	33.68966	24.92982	40.46667	32.50739	32.5307	23.56782	500	0	0	0	0	0	0	0	0	NaN	NaN	NaN	NaN	0.00214641	2.28E-06	0.9857651	0.01208621	0.985765093	out_prml	0.5172996	0.06238139	0.25	0.25
BR140207crossori0001-sort_reduceddata_MT_cell14_spiketimes.csv	Contrast50_Orientation45	Contrast50_Orientation135	0	230	19.44098338	0.2943	0.1519	0.1519	1.377250024	0.60864	1.561728395	0.775442137	0.217175686	0.000173221	0.007208956	mixture	0.775442137	28	26	25	28.07143	19.23077	23.76	38.66138	11.70462	37.10667	500	0	0	0	0	0	0	0	0	NaN	NaN	NaN	NaN	0.4881769	0.5104723	2.18E-07	0.001350627	0.510472276	int_prml	0.09165224	0.9361875	0.25	0.25
BR140207crossori0001-sort_reduceddata_MT_cell14_spiketimes.csv	Contrast50_Orientation90	Contrast50_Orientation180	0	230	9.862157502	0.6078	0.0441	0.0441	1.304890922	1.858123752	1.264485514	0.364017613	0.451406958	0.001718212	0.182857217	intermediate	0.451406958	57	26	27	24.92982	19.26923	22.81481	32.5307	35.80462	28.849	500	0	0	0	0	0	0	0	0	NaN	NaN	NaN	NaN	0.4210251	0.5221363	1.02E-05	0.05682847	0.522136252	int_prml	0.06238139	0.005684015	0.25	0.25
BR140207crossori0001-sort_reduceddata_MT_cell15_spiketimes.csv	Contrast50_Orientation90	Contrast50_Orientation180	0	230	6.033895264	0.089	0.7785	0.089	0.858981965	0.637348066	0.960032135	0.044331116	0.217993974	4.68E-05	0.737628132	single	0.737628132	57	26	27	10.5614	13.92308	14.18519	9.072055	8.873846	13.61823	500	0	0	0	0	0	0	0	0	NaN	NaN	NaN	NaN	0.2035117	0.1554551	0.00296326	0.6380699	0.638069896	sing_prml	0.7644396	0.9167889	0.25	0.25
BR140207crossori0001-sort_reduceddata_MT_cell16_spiketimes.csv	Contrast50_Orientation0	Contrast50_Orientation90	0	230	22.6036206	0.575	0.0856	0.0856	0.769823253	0.934830633	0.637539185	0.140400484	0.040775628	0.23371902	0.585104868	single	0.585104868	29	57	30	30.37931	22.12281	35.2	23.3867	20.68108	22.44138	500	0	0	0	0	0	0	0	0	NaN	NaN	NaN	NaN	0.04733652	0.000146573	0.6381684	0.3143485	0.638168446	out_prml	0.8014621	0.6138004	0.25	0.25
BR140207crossori0001-sort_reduceddata_MT_cell16_spiketimes.csv	Contrast50_Orientation45	Contrast50_Orientation135	0	230	15.6892796	0.7248	0.7607	0.7248	0.82471481	0.935135135	0.802180685	0.214820446	0.650031406	0.015404523	0.119743626	intermediate	0.650031406	28	26	25	26.32143	18.5	21.4	21.70767	17.3	17.16667	500	0	0	0	0	0	0	0	0	NaN	NaN	NaN	NaN	0.1437864	0.7890371	1.84E-05	0.06715813	0.789037066	int_prml	0.7236736	0.5554789	0.25	0.25
BR140207crossori0001-sort_reduceddata_MT_cell16_spiketimes.csv	Contrast50_Orientation90	Contrast50_Orientation180	0	230	10.5206309	0.0858	0.1366	0.0858	0.934830633	1.126344828	0.775357386	0.090243323	0.406667725	0.000206223	0.502882729	single	0.502882729	57	26	27	22.12281	16.73077	20.92593	20.68108	18.84462	16.22507	500	0	0	0	0	0	0	0	0	NaN	NaN	NaN	NaN	0.2390551	0.4018717	0.000115128	0.3589582	0.401871652	int_prml	0.6138004	0.3006029	0.25	0.25
BR140207crossori0001-sort_reduceddata_MT_cell19_spiketimes.csv	Contrast50_Orientation90	Contrast50_Orientation180	0	230	34.97313249	0.7793	0.0554	0.0554	1.249242271	1.107560521	0.725616131	0.136495305	0.387999184	3.56E-05	0.475469934	single	0.475469934	57	26	27	12.40351	20.65385	19.07407	15.49499	22.87538	13.84046	500	0	0	0	0	0	0	0	0	NaN	NaN	NaN	NaN	0.1907625	0.246594	0.000192211	0.5624513	0.562451265	sing_prml	0.09944249	0.3223669	0.25	0.25
BR140207crossori0001-sort_reduceddata_MT_cell2_spiketimes.csv	Contrast50_Orientation0	Contrast50_Orientation90	0	230	4.139824318	0.4632	0.0372	0.0372	0.492199975	0.438596249	0.32167417	0.064789658	0.180758509	0.000210984	0.754240849	single	0.754240849	29	57	30	40.10345	45.4386	46.46667	19.73892	19.9292	14.94713	500	0	0	0	0	0	0	0	0	NaN	NaN	NaN	NaN	0.1058224	0.08416579	0.002108869	0.807903	0.80790297	sing_prml	0.9886669	0.9999182	0.25	0.25
BR140207crossori0001-sort_reduceddata_MT_cell25_spiketimes.csv	Contrast50_Orientation45	Contrast50_Orientation135	0	230	33.5713679	0.3558	0.2971	0.2971	2.055483871	0.778033395	0.529090658	0.012536177	0.005838846	0.925102241	0.056522736	outside	0.925102241	28	26	25	27.67857	41.46154	48.24	56.89286	32.25846	25.52333	500	0	0	0	0	0	0	0	0	NaN	NaN	NaN	NaN	0.02145383	3.86E-05	0.8759795	0.102528	0.87597954	out_prml	0.000993693	0.7750067	0.25	0.25
BR140207crossori0001-sort_reduceddata_MT_cell25_spiketimes.csv	Contrast50_Orientation90	Contrast50_Orientation180	0	230	4.44272694	0.8449	0.0286	0.0286	1.277592345	1.955525025	0.603829161	1.88E-06	1.85E-07	0.999989087	8.85E-06	outside	0.999989087	57	26	27	33.78947	39.19231	50.2963	43.16917	76.64154	30.37037	500	0	0	0	0	0	0	0	0	NaN	NaN	NaN	NaN	2.29E-07	2.40E-10	0.9999984	1.36E-06	0.999998406	out_prml	0.07880349	0.0029148	0.25	0.25
BR140207crossori0001-sort_reduceddata_MT_cell26_spiketimes.csv	Contrast50_Orientation0	Contrast50_Orientation90	0	230	7.416515178	0.3232	3.00E-04	3.00E-04	6.420506912	12.11328023	4.22868273	0.999931213	5.76E-05	4.07E-07	1.08E-05	mixture	0.999931213	29	57	30	6.413793	9.596491	7.966667	41.1798	116.245	33.68851	500	0	0	0	0	0	0	0	0	NaN	NaN	NaN	NaN	0.9926549	0.007320739	2.01E-05	4.29E-06	0.992654867	mix_prml	4.30E-24	1.05E-107	0.25	0.25
BR140207crossori0001-sort_reduceddata_MT_cell27_spiketimes.csv	Contrast50_Orientation0	Contrast50_Orientation90	0	230	44.31991566	0.0649	0.4965	0.0649	2.005673363	1.09846848	0.540988939	0.150401942	0.062502593	0.032608059	0.754487405	single	0.754487405	29	57	30	26.48276	39.4386	42.4	53.11576	43.32206	22.93793	500	0	0	0	0	0	0	0	0	NaN	NaN	NaN	NaN	0.1387175	0.000477968	0.02670819	0.8340963	0.834096297	sing_prml	0.001230219	0.2852174	0.25	0.25
BR140207crossori0001-sort_reduceddata_MT_cell27_spiketimes.csv	Contrast50_Orientation45	Contrast50_Orientation135	0	230	23.40222224	0.1423	0.8988	0.1423	1.30230969	0.965476865	0.635674381	7.18E-05	4.68E-06	0.999599307	0.000324164	outside	0.999599307	28	26	25	29.03571	40.73077	50.12	37.81349	39.32462	31.86	500	0	0	0	0	0	0	0	0	NaN	NaN	NaN	NaN	7.75E-05	7.09E-08	0.9995481	0.000374341	0.999548091	out_prml	0.1348006	0.5114737	0.25	0.25
BR140207crossori0001-sort_reduceddata_MT_cell27_spiketimes.csv	Contrast50_Orientation90	Contrast50_Orientation180	0	230	6.207662402	0.486	0.0323	0.0323	1.09846848	2.372471132	0.499215071	8.98E-07	7.67E-08	0.999994976	4.05E-06	outside	0.999994976	57	26	27	39.4386	33.30769	49	43.32206	79.02154	24.46154	500	0	0	0	0	0	0	0	0	NaN	NaN	NaN	NaN	9.63E-08	7.93E-11	0.9999993	6.15E-07	0.999999288	out_prml	0.2852174	0.000129983	0.25	0.25
BR140207crossori0001-sort_reduceddata_MT_cell28_spiketimes.csv	Contrast50_Orientation0	Contrast50_Orientation90	0	230	8.35465291	0.192	0.0739	0.0739	7.623960695	11.06399339	3.293752705	0.998194456	0.00142126	1.42E-05	0.000370038	mixture	0.998194456	29	57	30	6.517241	9.859649	7.966667	49.68719	109.0871	26.24023	500	0	0	0	0	0	0	0	0	NaN	NaN	NaN	NaN	0.8131322	0.03431994	0.1524532	9.46E-05	0.813132202	mix_prml	1.88E-30	5.25E-96	0.25	0.25
BR140207crossori0001-sort_reduceddata_MT_cell29_spiketimes.csv	Contrast50_Orientation0	Contrast50_Orientation90	0	230	63.76579167	0.087	0.0978	0.087	1.878412326	0.558722265	0.376318242	0.142404409	0.109940196	0.006362135	0.74129326	single	0.74129326	29	57	30	29.41379	45.85965	46.86667	55.25123	25.62281	17.63678	500	0	0	0	0	0	0	0	0	NaN	NaN	NaN	NaN	0.1460136	0.001382922	0.002417499	0.850186	0.850186019	sing_prml	0.003272903	0.9969512	0.25	0.25
BR140207crossori0001-sort_reduceddata_MT_cell29_spiketimes.csv	Contrast50_Orientation45	Contrast50_Orientation135	0	230	11.56873805	0.7097	0.102	0.102	1.176703128	0.506206897	0.356311707	6.49E-09	1.26E-10	0.999999965	2.85E-08	outside	0.999999965	28	26	25	34.46429	43.5	56.72	40.55423	22.02	20.21	500	0	0	0	0	0	0	0	0	NaN	NaN	NaN	NaN	4.21E-09	1.58E-12	1	1.99E-08	0.999999976	out_prml	0.2406722	0.9804539	0.25	0.25
BR140207crossori0001-sort_reduceddata_MT_cell29_spiketimes.csv	Contrast50_Orientation90	Contrast50_Orientation180	0	230	29.94527914	0.0988	0.1416	0.0988	0.558722265	1.420961098	0.485755987	0.004680039	0.001260002	0.971287342	0.022772618	outside	0.971287342	57	26	27	45.85965	33.61538	52.7037	25.62281	47.76615	25.60114	500	0	0	0	0	0	0	0	0	NaN	NaN	NaN	NaN	0.002048299	1.57E-06	0.98722	0.01073016	0.987219969	out_prml	0.9969512	0.07913874	0.25	0.25
BR140207crossori0001-sort_reduceddata_MT_cell3_spiketimes.csv	Contrast50_Orientation0	Contrast50_Orientation90	0	230	43.64418909	0.0822	0.1947	0.0822	1.705057526	1.335549992	1.092498774	0.176180155	0.053426181	0.055786491	0.714607174	single	0.714607174	29	57	30	20.55172	32.03509	35.16667	35.04187	42.78446	38.41954	500	0	0	0	0	0	0	0	0	NaN	NaN	NaN	NaN	0.1523654	0.000834375	0.1616121	0.6851881	0.68518812	sing_prml	0.0114233	0.04745498	0.25	0.25
BR140207crossori0001-sort_reduceddata_MT_cell3_spiketimes.csv	Contrast50_Orientation45	Contrast50_Orientation135	0	230	4.160839673	0.9848	0.7779	0.7779	1.168445281	1.089180328	0.606040564	7.13E-15	4.98E-17	1	3.14E-14	outside	1	28	26	25	25.28571	30.5	45.36	29.54497	33.22	27.49	500	0	0	0	0	0	0	0	0	NaN	NaN	NaN	NaN	2.07E-15	6.65E-19	1	9.97E-15	1	out_prml	0.2492371	0.3445171	0.25	0.25
BR140207crossori0001-sort_reduceddata_MT_cell31_spiketimes.csv	Contrast50_Orientation0	Contrast50_Orientation90	0	230	22.38237229	0.0668	0.8921	0.0668	1.679750674	0.868251098	0.826591512	0.371630181	0.055445067	0.003464953	0.5694598	single	0.5694598	29	57	30	29.24138	38.80702	41.6	49.11823	33.69424	34.38621	500	0	0	0	0	0	0	0	0	NaN	NaN	NaN	NaN	0.1978058	0.001951185	0.03639532	0.7638476	0.763847645	sing_prml	0.01358945	0.7474838	0.25	0.25
BR140207crossori0001-sort_reduceddata_MT_cell31_spiketimes.csv	Contrast50_Orientation45	Contrast50_Orientation135	0	230	6.283170625	0.7079	0.0011	0.0011	1.187439614	0.596124031	0.669228451	0.178424308	0.082870858	0.010225591	0.728479243	single	0.728479243	28	26	25	32.85714	39.69231	44.24	39.01587	23.66154	29.60667	500	0	0	0	0	0	0	0	0	NaN	NaN	NaN	NaN	0.0908532	0.002956062	0.2577828	0.648408	0.648407958	sing_prml	0.2298374	0.9436183	0.25	0.25
BR140207crossori0001-sort_reduceddata_MT_cell31_spiketimes.csv	Contrast50_Orientation90	Contrast50_Orientation180	0	230	19.81797572	0.8896	0.0102	0.0102	0.868251098	1.748062827	0.648076923	0.04030688	0.129156579	0.000514831	0.83002171	single	0.83002171	57	26	27	38.80702	29.38462	40	33.69424	51.36615	25.92308	500	0	0	0	0	0	0	0	0	NaN	NaN	NaN	NaN	0.1039945	0.008049854	0.004934399	0.8830213	0.883021283	sing_prml	0.7474838	0.0117092	0.25	0.25
BR140207crossori0001-sort_reduceddata_MT_cell32_spiketimes.csv	Contrast50_Orientation45	Contrast50_Orientation135	0	230	3.838485577	7.00E-04	0.3703	7.00E-04	14.72702807	4.682651934	16.68803419	0.999999999	2.33E-12	4.82E-10	9.55E-10	mixture	0.999999999	28	26	25	10.32143	6.961538	15.6	152.004	32.59846	260.3333	500	0	0	0	0	0	0	0	0	NaN	NaN	NaN	NaN	2.78E-42	1.18E-45	1	8.87E-52	1	out_prml	1.52E-67	7.26E-14	0.25	0.25
BR140207crossori0001-sort_reduceddata_MT_cell4_spiketimes.csv	Contrast50_Orientation0	Contrast50_Orientation90	0	230	5.206565285	0.0424	0.0365	0.0365	0.483954451	0.445009745	0.47284862	0.027615985	0.139720868	0.000247361	0.832415786	single	0.832415786	29	57	30	38.06897	43.7193	45.46667	18.42365	19.45551	21.49885	500	0	0	0	0	0	0	0	0	NaN	NaN	NaN	NaN	0.08980204	0.03349564	0.01028527	0.8664171	0.866417052	sing_prml	0.9900815	0.9998963	0.25	0.25
BR140207crossori0001-sort_reduceddata_MT_cell4_spiketimes.csv	Contrast50_Orientation90	Contrast50_Orientation180	0	230	3.291717542	0.0405	0.7674	0.0405	0.445009745	0.711840796	0.52523025	0.11662264	0.240776753	0.000990465	0.641610143	single	0.641610143	57	26	27	43.7193	38.65385	43.92593	19.45551	27.51538	23.07123	500	0	0	0	0	0	0	0	0	NaN	NaN	NaN	NaN	0.1815198	0.2106812	0.001454572	0.6063444	0.606344407	sing_prml	0.9998963	0.8509262	0.25	0.25
BR140207crossori0001-sort_reduceddata_MT_cell5_spiketimes.csv	Contrast50_Orientation0	Contrast50_Orientation90	0	230	75.2947087	0.2725	0.8501	0.2725	1.917034272	1.32584799	0.879389798	0.141688641	0.094433346	0.009866544	0.754011469	single	0.754011469	29	57	30	14.51724	27.92982	28.93333	27.83005	37.0307	25.44368	500	0	0	0	0	0	0	0	0	NaN	NaN	NaN	NaN	0.2070435	0.002795709	0.003556867	0.786604	0.786603961	sing_prml	0.002444457	0.05180917	0.25	0.25
BR140207crossori0001-sort_reduceddata_MT_cell7_spiketimes.csv	Contrast50_Orientation0	Contrast50_Orientation90	0	230	41.55037651	0.484	0.9209	0.484	1.177272727	1.483460496	1.250301423	0.254744889	0.232466804	7.31E-05	0.512715185	single	0.512715185	29	57	30	15.17241	24.96491	23.83333	17.86207	37.03446	29.79885	500	0	0	0	0	0	0	0	0	NaN	NaN	NaN	NaN	0.5128644	0.1504772	6.76E-05	0.3365908	0.512864383	mix_prml	0.2370861	0.01088493	0.25	0.25
BR140208crossori0001-sort_reduceddata_MT_cell1_spiketimes.csv	Contrast50_Orientation225	Contrast50_Orientation315	0	230	3.718464564	0.616	0.6294	0.616	1.130581614	0.825471698	1.697552448	0.44506952	0.356941228	0.019752321	0.178236931	mixture	0.44506952	14	25	14	14.64286	10.6	12.57143	16.55495	8.75	21.34066	500	0	0	0	0	0	0	0	0	NaN	NaN	NaN	NaN	0.4778811	0.4327856	0.000355959	0.08897731	0.477881105	mix_prml	0.3266119	0.7074538	0.25	0.25
BR140208crossori0001-sort_reduceddata_MT_cell1_spiketimes.csv	Contrast50_Orientation315	Contrast50_Orientation45	0	230	3.501022596	0.6232	0.7073	0.6232	0.825471698	1.320731707	0.418729097	0.191497472	0.169625406	0.000311837	0.638565286	single	0.638565286	25	11	14	10.6	14.90909	16.42857	8.75	19.69091	6.879121	500	0	0	0	0	0	0	0	0	NaN	NaN	NaN	NaN	0.1644894	0.07462314	0.03385535	0.7270322	0.727032156	sing_prml	0.7074538	0.2123104	0.25	0.25
BR140208crossori0001-sort_reduceddata_MT_cell12_spiketimes.csv	Contrast50_Orientation270	Contrast50_Orientation0	0	230	4.963373055	0.7592	0.0075	0.0075	1.337203677	1.496515679	0.457063712	0.183190592	0.106793647	0.043208432	0.666807328	single	0.666807328	14	15	13	22.71429	16.4	27.76923	30.37363	24.54286	12.69231	500	0	0	0	0	0	0	0	0	NaN	NaN	NaN	NaN	0.07671575	0.003668186	0.6330886	0.2865274	0.633088642	out_prml	0.1823541	0.1028891	0.25	0.25
BR140208crossori0001-sort_reduceddata_MT_cell14_spiketimes.csv	Contrast50_Orientation315	Contrast50_Orientation45	0	230	5.961505186	0.6692	0.07	0.07	1.050691244	1.5	0.824948025	2.25E-06	1.36E-07	0.999990243	7.37E-06	outside	0.999990243	25	11	14	17.36	11.63636	26.42857	18.24	17.45455	21.8022	500	0	0	0	0	0	0	0	0	NaN	NaN	NaN	NaN	2.49E-07	1.26E-09	0.9999989	8.66E-07	0.999998883	out_prml	0.3940683	0.1320619	0.25	0.25
BR140208crossori0001-sort_reduceddata_MT_cell17_spiketimes.csv	Contrast50_Orientation270	Contrast50_Orientation0	0	230	11.22822826	0.3601	0.1167	0.1167	1.761282997	1.697044335	1.295815296	0.349150291	0.262676674	4.84E-05	0.388124674	single	0.388124674	14	15	13	19.35714	11.6	17.76923	34.09341	19.68571	23.02564	500	0	0	0	0	0	0	0	0	NaN	NaN	NaN	NaN	0.4280625	0.3566358	0.000590077	0.2147117	0.428062475	mix_prml	0.04293303	0.04899199	0.25	0.25
BR140208crossori0001-sort_reduceddata_MT_cell2_spiketimes.csv	Contrast50_Orientation270	Contrast50_Orientation0	0	230	18.5923063	0.7708	0.3455	0.3455	1.262172285	0.927206551	0.943236715	0.114851944	0.37552264	0.083153375	0.426472041	single	0.426472041	14	15	13	19.07143	31.4	21.23077	24.07143	29.11429	20.02564	500	0	0	0	0	0	0	0	0	NaN	NaN	NaN	NaN	0.1481344	0.3487197	0.002289957	0.5008559	0.50085594	sing_prml	0.2277859	0.5280288	0.25	0.25
BR140208crossori0001-sort_reduceddata_MT_cell2_spiketimes.csv	Contrast50_Orientation315	Contrast50_Orientation45	0	230	15.10114083	0.1758	0.6656	0.1758	1.256294964	0.747425474	0.957559682	0.23375171	0.145462608	0.00242092	0.618364761	single	0.618364761	25	11	14	22.24	33.54545	35.21429	27.94	25.07273	33.71978	500	0	0	0	0	0	0	0	0	NaN	NaN	NaN	NaN	0.2763422	0.04787622	0.03500227	0.6407793	0.640779298	sing_prml	0.1797948	0.680041	0.25	0.25
BR140208crossori0001-sort_reduceddata_MT_cell25_spiketimes.csv	Contrast50_Orientation225	Contrast50_Orientation315	0	230	7.833646614	0.4915	0.2941	0.2941	3.358348968	1.5625	1.495368506	0.214241584	0.070664698	0.040256497	0.674837221	single	0.674837221	14	25	14	5.857143	10.4	13.64286	19.67033	16.25	20.4011	500	0	0	0	0	0	0	0	0	NaN	NaN	NaN	NaN	0.03896336	0.001937689	0.8176464	0.1414525	0.81764643	out_prml	3.50E-05	0.0389818	0.25	0.25
BR140208crossori0001-sort_reduceddata_MT_cell29_spiketimes.csv	Contrast50_Orientation315	Contrast50_Orientation45	0	230	29.48568702	0.3189	0.249	0.249	2.220137207	1.194047619	1.123142251	0.192620613	0.125677641	0.038849444	0.642852302	single	0.642852302	25	11	14	16.52	30.54545	33.64286	36.67667	36.47273	37.78571	500	0	0	0	0	0	0	0	0	NaN	NaN	NaN	NaN	0.1893657	0.01418959	0.1113457	0.685099	0.685098971	sing_prml	0.000530712	0.28906	0.25	0.25
BR140208crossori0001-sort_reduceddata_MT_cell30_spiketimes.csv	Contrast50_Orientation270	Contrast50_Orientation0	0	230	7.800952111	0.7251	0.0243	0.0243	2.82473223	14.79703833	1.120098039	0.162799211	0.14548084	0.168155554	0.523564394	single	0.523564394	14	15	13	5.642857	10.93333	5.230769	15.93956	161.781	5.858974	500	0	0	0	0	0	0	0	0	NaN	NaN	NaN	NaN	0.1710483	0.04490505	0.1654079	0.6186387	0.618638731	sing_prml	0.000458051	1.89E-36	0.25	0.25
BR140208crossori0001-sort_reduceddata_MT_cell31_spiketimes.csv	Contrast50_Orientation270	Contrast50_Orientation0	0	230	7.720813221	0.0537	0.2195	0.0537	1.618223105	1.789855072	0.290123457	0.111070019	0.320435347	0.119656272	0.448838362	single	0.448838362	14	15	13	19.35714	27.6	20.76923	31.32418	49.4	6.025641	500	0	0	0	0	0	0	0	0	NaN	NaN	NaN	NaN	0.164593	0.3060402	0.002109962	0.5272568	0.527256845	sing_prml	0.07220198	0.03399938	0.25	0.25
BR140208crossori0001-sort_reduceddata_MT_cell31_spiketimes.csv	Contrast50_Orientation315	Contrast50_Orientation45	0	230	39.48841287	0.6734	0.6715	0.6715	1.1221174	0.841396509	1.23398777	0.156151662	0.31232432	0.001322208	0.53020181	single	0.53020181	25	11	14	19.08	36.45455	34.14286	21.41	30.67273	42.13187	500	0	0	0	0	0	0	0	0	NaN	NaN	NaN	NaN	0.19106	0.2646643	0.003332023	0.5409437	0.540943687	sing_prml	0.3076883	0.5884697	0.25	0.25
BR140208crossori0001-sort_reduceddata_MT_cell32_spiketimes.csv	Contrast50_Orientation270	Contrast50_Orientation0	0	230	4.375486259	0.9409	1.00E-04	1.00E-04	0.874493927	34.95566502	1.616666667	0.15829048	0.137036747	0.176127601	0.528545172	single	0.528545172	14	15	13	2.714286	5.8	2.307692	2.373626	202.7429	3.730769	500	0	0	0	0	0	0	0	0	NaN	NaN	NaN	NaN	0.1427623	0.04213803	0.4578051	0.3572946	0.457805071	out_prml	0.5799835	1.65E-95	0.25	0.25
BR140208crossori0001-sort_reduceddata_MT_cell4_spiketimes.csv	Contrast50_Orientation270	Contrast50_Orientation0	0	230	10.3044363	0.1273	0.5322	0.1273	2.042940995	2.437057992	0.630522088	0.219841322	0.28822552	9.75E-05	0.491835699	single	0.491835699	14	15	13	17.78571	26.93333	25.53846	36.33516	65.6381	16.10256	500	0	0	0	0	0	0	0	0	NaN	NaN	NaN	NaN	0.1927456	0.2757456	0.001060859	0.5304479	0.530447899	sing_prml	0.01429218	0.001981547	0.25	0.25
BR140208crossori0001-sort_reduceddata_MT_cell9_spiketimes.csv	Contrast50_Orientation225	Contrast50_Orientation315	0	230	5.813255383	0.2829	0.1791	0.1791	0.733411627	1.041958042	0.744416873	0.142408348	0.311883624	0.000496702	0.545211326	single	0.545211326	14	25	14	9.357143	5.72	8.857143	6.862637	5.96	6.593407	500	0	0	0	0	0	0	0	0	NaN	NaN	NaN	NaN	0.2467686	0.340171	0.003964408	0.409096	0.409096016	sing_prml	0.7314963	0.4053807	0.25	0.25
BR140210crossori0001-sort_reduceddata_MT_cell1_spiketimes.csv	Contrast50_Orientation315	Contrast50_Orientation45	0	230	3.862627801	0	0.1631	0	17.75485564	7.539141382	18.71428571	1	3.86E-16	1.85E-20	5.07E-15	mixture	1	31	66	33	12.29032	9.257576	14.42424	218.2129	69.79417	269.9394	500	0	0	0	0	0	0	0	0	NaN	NaN	NaN	NaN	4.25E-45	1.68E-49	1	4.17E-60	1	out_prml	2.38E-93	1.74E-66	0.25	0.25
BR140210crossori0001-sort_reduceddata_MT_cell12_spiketimes.csv	Contrast50_Orientation0	Contrast50_Orientation90	0	230	19.19435199	0.3007	0.2124	0.2124	0.869232667	1.062564924	0.23686408	1.06E-23	9.85E-35	1	5.38E-23	outside	1	29	34	33	39.93103	30.02941	58.9697	34.70936	31.9082	13.9678	500	0	0	0	0	0	0	0	0	NaN	NaN	NaN	NaN	4.52E-23	7.93E-28	1	2.31E-22	1	out_prml	0.6635482	0.3704032	0.25	0.25
BR140210crossori0001-sort_reduceddata_MT_cell12_spiketimes.csv	Contrast50_Orientation45	Contrast50_Orientation135	0	230	18.6714898	0.4365	0.5961	0.4365	0.69518041	1.31599744	0.260470559	4.59E-30	2.75E-37	1	2.41E-29	outside	1	66	34	34	40.40909	32.02941	57.88235	28.09161	42.15062	15.07665	500	0	0	0	0	0	0	0	0	NaN	NaN	NaN	NaN	1.88E-29	1.85E-34	1	9.84E-29	1	out_prml	0.9709037	0.105815	0.25	0.25
BR140210crossori0001-sort_reduceddata_MT_cell14_spiketimes.csv	Contrast50_Orientation0	Contrast50_Orientation90	0	230	5.703046201	0.1518	0.4167	0.1518	2.631882942	1.016580903	0.883836207	5.92E-30	1.22E-50	1	3.02E-29	outside	1	29	34	33	12.7931	9.352941	26.36364	33.66995	9.508021	23.30114	500	0	0	0	0	0	0	0	0	NaN	NaN	NaN	NaN	6.70E-31	2.01E-35	1	3.56E-30	1	out_prml	5.58E-06	0.4407577	0.25	0.25
BR140210crossori0001-sort_reduceddata_MT_cell18_spiketimes.csv	Contrast50_Orientation0	Contrast50_Orientation90	0	230	3.060949286	0.6969	0.7901	0.6969	1.147631289	1.207792208	0.766227506	3.64E-17	1.60E-24	1	1.80E-16	outside	1	29	34	33	13.41379	10.5	23.57576	15.39409	12.68182	18.06439	500	0	0	0	0	0	0	0	0	NaN	NaN	NaN	NaN	7.92E-18	8.12E-22	1	4.75E-17	1	out_prml	0.2691052	0.1914288	0.25	0.25
BR140210crossori0001-sort_reduceddata_MT_cell2_spiketimes.csv	Contrast50_Orientation0	Contrast50_Orientation90	0	230	29.47712023	0.3652	0.6429	0.3652	1.224292616	1.436527437	0.489347826	6.84E-06	1.24E-06	0.999959097	3.28E-05	outside	0.999959097	29	34	33	42.82759	30.47059	52.27273	52.4335	43.77184	25.57955	500	0	0	0	0	0	0	0	0	NaN	NaN	NaN	NaN	3.61E-05	8.36E-09	0.9997687	0.000195261	0.999768666	out_prml	0.1917998	0.04994486	0.25	0.25
BR140210crossori0001-sort_reduceddata_MT_cell2_spiketimes.csv	Contrast50_Orientation315	Contrast50_Orientation45	0	230	4.17658871	0.379	0.8345	0.379	0.77437037	1.025972138	0.401897321	0.000571118	0.011720528	0.811648012	0.176060343	outside	0.811648012	31	66	33	43.54839	38.48485	50.90909	33.72258	39.48438	20.46023	500	0	0	0	0	0	0	0	0	NaN	NaN	NaN	NaN	0.001899131	6.78E-06	0.9781362	0.01995786	0.978136228	out_prml	0.8056409	0.4187121	0.25	0.25
BR140210crossori0001-sort_reduceddata_MT_cell20_spiketimes.csv	Contrast50_Orientation0	Contrast50_Orientation90	0	230	11.14819513	0.6862	0.431	0.431	0.893348829	1.07060818	0.527920251	5.09E-29	4.83E-49	1	2.68E-28	outside	1	29	34	33	27.55172	21.02941	45.78788	24.6133	22.51426	24.17235	500	0	0	0	0	0	0	0	0	NaN	NaN	NaN	NaN	3.25E-29	6.05E-34	1	1.67E-28	1	out_prml	0.6270859	0.3586632	0.25	0.25
BR140210crossori0001-sort_reduceddata_MT_cell22_spiketimes.csv	Contrast50_Orientation0	Contrast50_Orientation90	0	230	8.318543191	0.7408	0.5379	0.5379	0.868673927	1.022126022	0.2150941	3.06E-29	1.03E-46	1	1.58E-28	outside	1	29	34	33	38.44828	31.5	59.57576	33.39901	32.19697	12.81439	500	0	0	0	0	0	0	0	0	NaN	NaN	NaN	NaN	3.31E-29	4.85E-34	1	1.69E-28	1	out_prml	0.6643844	0.4320136	0.25	0.25
BR140210crossori0001-sort_reduceddata_MT_cell22_spiketimes.csv	Contrast50_Orientation315	Contrast50_Orientation45	0	230	4.967911965	0.5414	0.3084	0.3084	0.845300642	0.514545907	0.355338196	7.60E-21	5.31E-25	1	5.88E-20	outside	1	31	66	33	36.83871	42.10606	57.12121	31.13978	21.6655	20.29735	500	0	0	0	0	0	0	0	0	NaN	NaN	NaN	NaN	1.09E-20	4.75E-25	1	6.40E-20	1	out_prml	0.7074034	0.9995957	0.25	0.25
BR140210crossori0001-sort_reduceddata_MT_cell22_spiketimes.csv	Contrast50_Orientation45	Contrast50_Orientation135	0	230	8.007336753	0.3122	0.0243	0.0243	0.514545907	1.043735312	0.211497632	3.95E-30	3.97E-37	1	1.97E-29	outside	1	66	34	34	42.10606	36.02941	60.02941	21.6655	37.60517	12.69608	500	0	0	0	0	0	0	0	0	NaN	NaN	NaN	NaN	6.91E-30	8.62E-35	1	3.72E-29	1	out_prml	0.9995957	0.3985847	0.25	0.25
BR140210crossori0001-sort_reduceddata_MT_cell23_spiketimes.csv	Contrast50_Orientation0	Contrast50_Orientation90	0	230	7.485081997	0.2095	0.3015	0.2095	3.456043956	1.979276637	1.155487805	8.53E-28	5.12E-47	1	4.41E-27	outside	1	29	34	33	13	9.117647	26.09091	44.92857	18.04635	30.14773	500	0	0	0	0	0	0	0	0	NaN	NaN	NaN	NaN	2.42E-29	9.71E-34	1	1.33E-28	1	out_prml	1.68E-09	0.000674838	0.25	0.25
BR140210crossori0001-sort_reduceddata_MT_cell24_spiketimes.csv	Contrast50_Orientation0	Contrast50_Orientation90	0	230	60.7889833	0.0973	0.4105	0.0973	1.071375067	1.76582318	0.202866358	5.36E-16	3.93E-22	1	2.73E-15	outside	1	29	34	33	46.03448	28.52941	62.24242	49.3202	50.3779	12.62689	500	0	0	0	0	0	0	0	0	NaN	NaN	NaN	NaN	7.52E-15	1.57E-19	1	3.84E-14	1	out_prml	0.3632895	0.004282568	0.25	0.25
BR140210crossori0001-sort_reduceddata_MT_cell24_spiketimes.csv	Contrast50_Orientation45	Contrast50_Orientation135	0	230	63.64275692	0.0273	0.2	0.0273	0.689303502	1.583927809	0.334218316	3.28E-19	1.59E-23	1	1.70E-18	outside	1	66	34	34	44.22727	29.23529	58.41176	30.48601	46.3066	19.52228	500	0	0	0	0	0	0	0	0	NaN	NaN	NaN	NaN	5.22E-18	6.36E-23	1	2.71E-17	1	out_prml	0.9736386	0.01778478	0.25	0.25
BR140210crossori0001-sort_reduceddata_MT_cell26_spiketimes.csv	Contrast50_Orientation0	Contrast50_Orientation90	0	230	101.7588017	0.3267	0.8413	0.3267	1.393136403	2.1229734	0.453448276	4.09E-06	1.09E-06	0.9999739	2.09E-05	outside	0.9999739	29	34	33	39.68966	19.73529	48.33333	55.2931	41.8975	21.91667	500	0	0	0	0	0	0	0	0	NaN	NaN	NaN	NaN	0.000147133	1.68E-08	0.9991008	0.000752093	0.999100757	out_prml	0.08079724	0.000177566	0.25	0.25
BR140210crossori0001-sort_reduceddata_MT_cell26_spiketimes.csv	Contrast50_Orientation315	Contrast50_Orientation45	0	230	11.84802407	0.5061	0.1735	0.1735	0.989693518	1.199564114	0.398964088	5.21E-16	5.99E-21	1	2.70E-15	outside	1	31	66	33	39.64516	32.62121	54.84848	39.23656	39.13124	21.88258	500	0	0	0	0	0	0	0	0	NaN	NaN	NaN	NaN	1.15E-15	5.75E-20	1	6.19E-15	1	out_prml	0.4815679	0.1297959	0.25	0.25
BR140210crossori0001-sort_reduceddata_MT_cell26_spiketimes.csv	Contrast50_Orientation45	Contrast50_Orientation135	0	230	55.40910436	0.1802	0.1753	0.1753	1.199564114	2.271604938	0.457767772	6.33E-08	3.92E-09	0.999999591	3.42E-07	outside	0.999999591	66	34	34	32.62121	20.64706	40.38235	39.13124	46.90196	18.48574	500	0	0	0	0	0	0	0	0	NaN	NaN	NaN	NaN	9.99E-07	7.00E-11	0.9999936	5.35E-06	0.999993648	out_prml	0.1297959	4.18E-05	0.25	0.25
BR140210crossori0001-sort_reduceddata_MT_cell28_spiketimes.csv	Contrast50_Orientation0	Contrast50_Orientation90	0	230	132.3732283	5.00E-04	0.5772	5.00E-04	3.136091127	1.428813272	0.909066524	6.48E-05	1.76E-05	0.999586854	0.000330772	outside	0.999586854	29	34	33	28.75862	10.52941	35.30303	90.18966	15.04456	32.0928	500	0	0	0	0	0	0	0	0	NaN	NaN	NaN	NaN	0.000801734	2.02E-07	0.9950988	0.004099248	0.995098816	out_prml	4.34E-08	0.05254255	0.25	0.25
BR140210crossori0001-sort_reduceddata_MT_cell28_spiketimes.csv	Contrast50_Orientation315	Contrast50_Orientation45	0	230	183.2870082	0.1467	0.5423	0.1467	0.719263239	2.123607427	0.719669118	0.129834232	0.102897935	0.102267735	0.665000098	single	0.665000098	31	66	33	42.03226	19.33333	43.27273	30.23226	41.05641	31.14205	500	0	0	0	0	0	0	0	0	NaN	NaN	NaN	NaN	0.1615322	0.00088604	0.004311387	0.8332704	0.83327038	sing_prml	0.8689523	3.49E-07	0.25	0.25
BR140210crossori0001-sort_reduceddata_MT_cell29_spiketimes.csv	Contrast50_Orientation45	Contrast50_Orientation135	0	230	9.578660143	0.0194	0.7699	0.0194	1.537514351	1.617007075	0.473628412	1.26E-37	1.08E-47	1	6.77E-37	outside	1	66	34	34	32.48485	26.70588	50.44118	49.94592	43.1836	23.89037	500	0	0	0	0	0	0	0	0	NaN	NaN	NaN	NaN	1.75E-37	2.03E-42	1	9.21E-37	1	out_prml	0.003490335	0.01388738	0.25	0.25
BR140210crossori0001-sort_reduceddata_MT_cell3_spiketimes.csv	Contrast50_Orientation315	Contrast50_Orientation45	0	230	13.1193267	0	4.00E-04	0	19.45695473	6.181389148	20.32717269	1	2.13E-19	2.32E-25	1.89E-18	mixture	1	31	66	33	13.06452	8.742424	13.42424	254.1957	54.04033	272.8769	500	0	0	0	0	0	0	0	0	NaN	NaN	NaN	NaN	2.34E-41	3.66E-45	1	2.21E-60	1	out_prml	6.96E-104	5.05E-50	0.25	0.25
BR140210crossori0001-sort_reduceddata_MT_cell30_spiketimes.csv	Contrast50_Orientation0	Contrast50_Orientation90	0	230	73.98202414	0.0428	0.1362	0.0428	2.454593342	1.325207381	1.178697183	0.009257167	0.002032164	0.942314765	0.046395904	outside	0.942314765	29	34	33	23.37931	10.52941	27.9697	57.3867	13.95365	32.9678	500	0	0	0	0	0	0	0	0	NaN	NaN	NaN	NaN	0.01745991	2.24E-05	0.8886377	0.09387996	0.888637681	out_prml	2.80E-05	0.1002391	0.25	0.25
BR140210crossori0001-sort_reduceddata_MT_cell30_spiketimes.csv	Contrast50_Orientation315	Contrast50_Orientation45	0	230	301.0469705	0.149	0.0099	0.0099	0.527549703	2.583790342	0.6921875	0.108429028	0.279505931	0.057126207	0.554938834	single	0.554938834	31	66	33	41.64516	14.40909	40	21.96989	37.23007	27.6875	500	0	0	0	0	0	0	0	0	NaN	NaN	NaN	NaN	0.161823	0.009883759	0.000226579	0.8280666	0.828066633	sing_prml	0.9841641	4.73E-11	0.25	0.25
BR140210crossori0001-sort_reduceddata_MT_cell30_spiketimes.csv	Contrast50_Orientation45	Contrast50_Orientation135	0	230	6.06107328	0.0099	0.0443	0.0099	2.583790342	3.576299581	0.661520869	3.00E-10	1.48E-13	0.999999998	1.74E-09	outside	0.999999998	66	34	34	14.40909	18.08824	26.5	37.23007	64.68895	17.5303	500	0	0	0	0	0	0	0	0	NaN	NaN	NaN	NaN	2.83E-10	5.58E-14	1	1.84E-09	0.999999998	out_prml	4.73E-11	1.72E-11	0.25	0.25
BR140210crossori0001-sort_reduceddata_MT_cell31_spiketimes.csv	Contrast50_Orientation0	Contrast50_Orientation90	0	230	13.37831483	0.8896	0.2589	0.2589	1.065417256	1.092663051	0.44571195	4.81E-05	1.26E-05	0.999698314	0.000240948	outside	0.999698314	29	34	33	41.7931	33.02941	50.9697	44.52709	36.09002	22.7178	500	0	0	0	0	0	0	0	0	NaN	NaN	NaN	NaN	3.82E-05	1.42E-08	0.9997295	0.000232321	0.999729451	out_prml	0.3713087	0.3274632	0.25	0.25
BR140210crossori0001-sort_reduceddata_MT_cell31_spiketimes.csv	Contrast50_Orientation45	Contrast50_Orientation135	0	230	11.18384641	0.7253	0.9143	0.7253	1.026043702	1.223150423	0.799726074	3.13E-16	2.04E-17	1	1.91E-15	outside	1	66	34	34	39.36364	32.64706	52.05882	40.38881	39.93226	41.6328	500	0	0	0	0	0	0	0	0	NaN	NaN	NaN	NaN	1.50E-16	8.74E-21	1	9.71E-16	1	out_prml	0.4185556	0.1768634	0.25	0.25
BR140210crossori0001-sort_reduceddata_MT_cell32_spiketimes.csv	Contrast50_Orientation315	Contrast50_Orientation45	0	230	186.2732827	0.7844	0.1248	0.1248	1.2	2.679116497	0.454970018	0.045885908	0.697079083	0.003825262	0.253209747	intermediate	0.697079083	31	66	33	36	15.19697	32.84848	43.2	40.71445	14.94508	500	0	0	0	0	0	0	0	0	NaN	NaN	NaN	NaN	0.1398448	0.09868274	2.59E-05	0.7614465	0.761446542	sing_prml	0.2080774	6.55E-12	0.25	0.25
BR140210crossori0001-sort_reduceddata_MT_cell32_spiketimes.csv	Contrast50_Orientation45	Contrast50_Orientation135	0	230	14.02542766	0.1154	0.0174	0.0174	2.679116497	3.303466318	1.080663781	0.026180225	0.012588293	0.371595154	0.589636328	single	0.589636328	66	34	34	15.19697	20.44118	24.70588	40.71445	67.52674	26.69875	500	0	0	0	0	0	0	0	0	NaN	NaN	NaN	NaN	0.01629141	8.85E-05	0.8560999	0.1275202	0.856099923	out_prml	6.55E-12	4.67E-10	0.25	0.25
BR140210crossori0001-sort_reduceddata_MT_cell4_spiketimes.csv	Contrast50_Orientation0	Contrast50_Orientation90	0	230	107.9822516	0.0064	0.1933	0.0064	2.671887814	1.98681257	0.704307658	0.029852313	0.014847875	0.803301277	0.151998535	outside	0.803301277	29	34	33	30.03448	12.70588	34.0303	80.24877	25.24421	23.9678	500	0	0	0	0	0	0	0	0	NaN	NaN	NaN	NaN	0.1393419	0.000135599	0.138054	0.7224685	0.722468499	sing_prml	3.85E-06	0.000630276	0.25	0.25
BR140210crossori0001-sort_reduceddata_MT_cell4_spiketimes.csv	Contrast50_Orientation315	Contrast50_Orientation45	0	230	109.2115595	0.4236	0.0015	0.0015	1.171237637	2.979836512	0.977341238	0.02294403	0.487260471	0.000693047	0.489102452	single	0.489102452	31	66	33	40.22581	22.24242	37.69697	47.11398	66.27879	36.8428	500	0	0	0	0	0	0	0	0	NaN	NaN	NaN	NaN	0.1050411	0.1956313	0.000101082	0.6992265	0.699226485	sing_prml	0.237685	1.01E-14	0.25	0.25
BR140210crossori0001-sort_reduceddata_MT_cell5_spiketimes.csv	Contrast50_Orientation315	Contrast50_Orientation45	0	230	31.39720475	0	0.9413	0	17.18599291	6.173076923	24.05366492	1	4.91E-29	9.47E-36	3.71E-28	mixture	1	31	66	33	12.12903	6.545455	11.57576	208.4495	40.40559	278.4394	500	0	0	0	0	0	0	0	0	NaN	NaN	NaN	NaN	8.07E-37	7.23E-41	1	1.70E-65	1	out_prml	7.67E-90	6.35E-50	0.25	0.25
BR140210crossori0001-sort_reduceddata_MT_cell6_spiketimes.csv	Contrast50_Orientation0	Contrast50_Orientation90	0	230	38.19128717	0.4823	0.9242	0.4823	2.513954588	1.539184953	1.335830479	0.521827372	0.313547821	6.81E-06	0.164617997	mixture	0.521827372	29	34	33	10.41379	4.264706	8.848485	26.1798	6.564171	11.82008	500	0	0	0	0	0	0	0	0	NaN	NaN	NaN	NaN	0.3242399	0.6103656	3.28E-06	0.06539124	0.610365597	int_prml	1.64E-05	0.02463376	0.25	0.25
BR140210crossori0001-sort_reduceddata_MT_cell6_spiketimes.csv	Contrast50_Orientation315	Contrast50_Orientation45	0	230	216.2855769	0.2168	0.0835	0.0835	1.682439248	3.023042116	1.0078125	1.53E-11	1	1.59E-18	2.13E-11	intermediate	1	31	66	33	23.45161	6.69697	15.27273	39.45591	20.24522	15.39205	500	0	0	0	0	0	0	0	0	NaN	NaN	NaN	NaN	1.45E-10	1	1.50E-17	1.19E-11	1	int_prml	0.01106889	3.88E-15	0.25	0.25
BR140210crossori0001-sort_reduceddata_MT_cell6_spiketimes.csv	Contrast50_Orientation45	Contrast50_Orientation135	0	230	3.526117773	0.0775	0.063	0.063	3.023042116	3.805739514	1.6024707	0.378696077	0.253605492	0.000472032	0.367226399	mixture	0.378696077	66	34	34	6.69697	8.882353	8.441176	20.24522	33.80392	13.52674	500	0	0	0	0	0	0	0	0	NaN	NaN	NaN	NaN	0.5462509	0.3199547	7.20E-05	0.1337223	0.546250927	mix_prml	3.88E-15	1.00E-12	0.25	0.25
BR140210crossori0001-sort_reduceddata_MT_cell7_spiketimes.csv	Contrast50_Orientation315	Contrast50_Orientation45	0	230	32.3257373	1.00E-04	2.00E-04	1.00E-04	16.21839623	6.923046337	23.0640024	1	3.55E-30	2.72E-37	1.50E-29	mixture	1	31	66	33	13.67742	7.621212	12.60606	221.8258	52.762	290.7462	500	0	0	0	0	0	0	0	0	NaN	NaN	NaN	NaN	9.69E-32	4.59E-36	1	8.61E-62	1	out_prml	6.87E-84	5.99E-59	0.25	0.25
BR140210crossori0001-sort_reduceddata_MT_cell8_spiketimes.csv	Contrast50_Orientation0	Contrast50_Orientation90	0	230	9.114492519	0.0034	0.2505	0.0034	2.637851732	1.573137136	1.452143951	0.048185413	0.107393663	0.000485799	0.843935125	single	0.843935125	29	34	33	18.2069	13.26471	19.78788	48.02709	20.8672	28.73485	500	0	0	0	0	0	0	0	0	NaN	NaN	NaN	NaN	0.1702911	0.01914227	0.04279644	0.7677702	0.767770165	sing_prml	5.28E-06	0.01925653	0.25	0.25
BR140210crossori0001-sort_reduceddata_MT_cell8_spiketimes.csv	Contrast50_Orientation315	Contrast50_Orientation45	0	230	228.838403	0.8894	0.0028	0.0028	1.130381944	3.003538953	0.858658257	3.71E-14	1	4.46E-19	6.17E-12	intermediate	1	31	66	33	37.16129	14.22727	26.42424	42.00645	42.73217	22.68939	500	0	0	0	0	0	0	0	0	NaN	NaN	NaN	NaN	3.88E-12	1	1.52E-17	9.40E-12	1	int_prml	0.2843865	5.98E-15	0.25	0.25
BR140210crossori0001-sort_reduceddata_MT_cell8_spiketimes.csv	Contrast50_Orientation45	Contrast50_Orientation135	0	230	12.1701735	0.0017	1.00E-04	1.00E-04	3.003538953	4.48989899	1.432167832	0.218461207	0.164031064	3.63E-05	0.617471399	single	0.617471399	66	34	34	14.22727	19.05882	19.11765	42.73217	85.57219	27.37968	500	0	0	0	0	0	0	0	0	NaN	NaN	NaN	NaN	0.5261251	0.1124391	0.000205105	0.3612307	0.526125148	mix_prml	5.98E-15	1.55E-16	0.25	0.25
BR140210crossori0001-sort_reduceddata_MT_cell9_spiketimes.csv	Contrast50_Orientation315	Contrast50_Orientation45	0	230	8.574465652	0	0.0442	0	14.59428571	8.146153846	19.33866594	1	1.24E-17	1.45E-22	1.57E-16	mixture	1	31	66	33	12.41935	8.727273	13.9697	181.2516	71.09371	270.1553	500	0	0	0	0	0	0	0	0	NaN	NaN	NaN	NaN	1.98E-43	1.88E-47	1	8.19E-60	1	out_prml	6.01E-74	5.35E-74	0.25	0.25
BR140211crossori0001-sort_reduceddata_MT_cell1_spiketimes.csv	Contrast50_Orientation250	Contrast50_Orientation340	0	230	12.87160304	0.1749	0.9024	0.1749	3.258799172	1.751829674	0.955882353	0.199243322	0.239955799	0.000596368	0.560204511	single	0.560204511	8	19	9	17.25	8.789474	17	56.21429	15.39766	16.25	500	0	0	0	0	0	0	0	0	NaN	NaN	NaN	NaN	0.2105629	0.1771882	0.007357552	0.6048914	0.604891353	sing_prml	0.001838249	0.02495584	0.25	0.25
BR140211crossori0001-sort_reduceddata_MT_cell1_spiketimes.csv	Contrast50_Orientation340	Contrast50_Orientation70	0	230	5.095939387	0.8977	0.1905	0.1905	1.751829674	2.43503937	0.967320261	0.243922308	0.141326677	0.003713126	0.611037889	single	0.611037889	19	9	10	8.789474	14.11111	17	15.39766	34.36111	16.44444	500	0	0	0	0	0	0	0	0	NaN	NaN	NaN	NaN	0.2453323	0.04445755	0.1065104	0.6036998	0.603699787	sing_prml	0.02495584	0.01249158	0.25	0.25
BR140211crossori0001-sort_reduceddata_MT_cell10_spiketimes.csv	Contrast50_Orientation340	Contrast50_Orientation70	0	230	5.810210365	0.6362	0.3824	0.3824	0.745003997	3.216517857	2.537206932	0.749690896	0.113220356	0.000632978	0.13645577	mixture	0.749690896	19	9	10	7.315789	12.44444	10.9	5.450292	40.02778	27.65556	500	0	0	0	0	0	0	0	0	NaN	NaN	NaN	NaN	0.6857998	0.2742122	0.000421282	0.03956673	0.685799767	mix_prml	0.766659	0.001167051	0.25	0.25
BR140211crossori0001-sort_reduceddata_MT_cell11_spiketimes.csv	Contrast50_Orientation250	Contrast50_Orientation340	0	230	18.7586187	0.6048	0.0689	0.0689	0.858250277	0.492063492	1.938976378	0.202676579	0.328134161	9.46E-05	0.469094656	single	0.469094656	8	19	9	16.125	7	14.11111	13.83929	3.444444	27.36111	500	0	0	0	0	0	0	0	0	NaN	NaN	NaN	NaN	0.1667996	0.5515643	0.005209124	0.276427	0.551564295	int_prml	0.5388445	0.9629606	0.25	0.25
BR140211crossori0001-sort_reduceddata_MT_cell11_spiketimes.csv	Contrast50_Orientation295	Contrast50_Orientation25	0	230	3.662652288	0.3737	0.6328	0.3737	1.549295775	0.446654611	1.036677454	0.196886318	0.23174686	0.144920241	0.426446581	single	0.426446581	9	8	10	15.77778	9.875	10.3	24.44444	4.410714	10.67778	500	0	0	0	0	0	0	0	0	NaN	NaN	NaN	NaN	0.2803538	0.2707854	0.01506255	0.4337982	0.433798225	sing_prml	0.1344565	0.8730506	0.25	0.25
BR140211crossori0001-sort_reduceddata_MT_cell11_spiketimes.csv	Contrast50_Orientation340	Contrast50_Orientation70	0	230	4.943424716	0.0683	0.0918	0.0683	0.492063492	1.776442308	0.728395062	0.234540797	0.406723305	0.006822998	0.3519129	intermediate	0.406723305	19	9	10	7	11.55556	9.9	3.444444	20.52778	7.211111	500	0	0	0	0	0	0	0	0	NaN	NaN	NaN	NaN	0.266496	0.5222214	0.000753336	0.2105293	0.522221351	int_prml	0.9629606	0.07641566	0.25	0.25
BR140211crossori0001-sort_reduceddata_MT_cell12_spiketimes.csv	Contrast50_Orientation250	Contrast50_Orientation340	0	230	7.021417461	0.3539	0.8492	0.3539	1.295964126	1.075813382	0.316964286	0.218280675	0.170656646	0.004651599	0.606411079	single	0.606411079	8	19	9	27.875	19.05263	31.11111	36.125	20.49708	9.861111	500	0	0	0	0	0	0	0	0	NaN	NaN	NaN	NaN	0.2000771	0.03793322	0.1825843	0.5794054	0.579405405	sing_prml	0.2475458	0.3696997	0.25	0.25
BR140211crossori0001-sort_reduceddata_MT_cell14_spiketimes.csv	Contrast50_Orientation250	Contrast50_Orientation340	0	230	11.33065866	0.3531	0.2197	0.2197	1.229813665	1.83484652	1.317567568	0.264013896	0.166432446	0.002802636	0.566751022	single	0.566751022	8	19	9	23	13.52632	24.66667	28.28571	24.81871	32.5	500	0	0	0	0	0	0	0	0	NaN	NaN	NaN	NaN	0.2883357	0.09024447	0.06409737	0.5573225	0.557322481	sing_prml	0.2819836	0.01656417	0.25	0.25
BR140211crossori0001-sort_reduceddata_MT_cell17_spiketimes.csv	Contrast50_Orientation340	Contrast50_Orientation70	0	230	3.387503116	0.131	0.3562	0.131	1.185266765	2.75483871	1.099460074	3.03E-09	8.74E-11	0.999999988	8.70E-09	outside	0.999999988	19	9	10	23.89474	17.22222	39.1	28.32164	47.44444	42.98889	500	0	0	0	0	0	0	0	0	NaN	NaN	NaN	NaN	6.62E-11	4.16E-13	1	1.90E-10	1	out_prml	0.2628596	0.00484466	0.25	0.25
BR140211crossori0001-sort_reduceddata_MT_cell18_spiketimes.csv	Contrast50_Orientation250	Contrast50_Orientation340	0	230	3.945631784	0.7513	0	0	1.687830688	12.91911765	26.09821429	0.765544744	0.013218068	0.000408044	0.220829144	mixture	0.765544744	8	19	9	3.375	7.157895	12.44444	5.696429	92.47368	324.7778	500	0	0	0	0	0	0	0	0	NaN	NaN	NaN	NaN	2.04E-25	3.65E-26	1	2.82E-26	1	out_prml	0.1068156	2.84E-39	0.25	0.25
BR140211crossori0001-sort_reduceddata_MT_cell20_spiketimes.csv	Contrast50_Orientation250	Contrast50_Orientation340	0	230	6.787333283	0.5075	0.0018	0.0018	2.067226891	15.6335175	24.57300885	0.97584145	0.001704272	1.35E-07	0.022454143	mixture	0.97584145	8	19	9	4.25	9.526316	12.55556	8.785714	148.9298	308.5278	500	0	0	0	0	0	0	0	0	NaN	NaN	NaN	NaN	1.13E-18	2.86E-19	1	9.57E-21	1	out_prml	0.04341722	3.16E-49	0.25	0.25
BR140211crossori0001-sort_reduceddata_MT_cell21_spiketimes.csv	Contrast50_Orientation250	Contrast50_Orientation340	0	230	7.701759718	0.3805	0.031	0.031	1.583433373	0.922705314	0.307142857	0.202476886	0.223203953	0.000523826	0.573795335	single	0.573795335	8	19	9	14.875	8.473684	15.55556	23.55357	7.818713	4.777778	500	0	0	0	0	0	0	0	0	NaN	NaN	NaN	NaN	0.2182039	0.11131	0.0191894	0.6512967	0.651296688	sing_prml	0.1349953	0.5501448	0.25	0.25
BR140211crossori0001-sort_reduceddata_MT_cell22_spiketimes.csv	Contrast50_Orientation250	Contrast50_Orientation340	0	230	7.517615008	0.7483	0.0015	0.0015	1.650246305	21.20238095	35.53125	0.999999715	1.34E-08	1.41E-14	2.72E-07	mixture	0.999999715	8	19	9	3.625	8.842105	10.66667	5.982143	187.4737	379	500	0	0	0	0	0	0	0	0	NaN	NaN	NaN	NaN	2.85E-18	4.49E-20	1	1.10E-25	1	out_prml	0.1162982	6.10E-70	0.25	0.25
BR140211crossori0001-sort_reduceddata_MT_cell22_spiketimes.csv	Contrast50_Orientation295	Contrast50_Orientation25	0	230	3.691288395	0.1082	0.0509	0.0509	11.63356164	0.514285714	2.03030303	0.388649465	0.215593378	0.073884643	0.321872514	mixture	0.388649465	9	8	10	8.111111	3.75	4.4	94.36111	1.928571	8.933333	500	0	0	0	0	0	0	0	0	NaN	NaN	NaN	NaN	0.4686317	0.3163334	0.03527469	0.1797601	0.468631735	mix_prml	1.11E-16	0.8245229	0.25	0.25
BR140211crossori0001-sort_reduceddata_MT_cell24_spiketimes.csv	Contrast50_Orientation250	Contrast50_Orientation340	0	230	6.407271672	0.2151	2.00E-04	2.00E-04	2.306990881	24.56135266	23.39189189	0.999958545	3.90E-06	7.78E-12	3.76E-05	mixture	0.999958545	8	19	9	5.875	12.10526	12.33333	13.55357	297.3216	288.5	500	0	0	0	0	0	0	0	0	NaN	NaN	NaN	NaN	2.90E-10	1.87E-11	1	1.85E-15	1	out_prml	0.02378995	1.46E-82	0.25	0.25
BR140211crossori0001-sort_reduceddata_MT_cell24_spiketimes.csv	Contrast50_Orientation340	Contrast50_Orientation70	0	230	3.631921285	1.00E-04	0.0301	1.00E-04	24.56135266	2.302419355	21.36398467	0.999994782	9.06E-07	8.18E-12	4.31E-06	mixture	0.999994782	19	9	10	12.10526	6.888889	11.6	297.3216	15.86111	247.8222	500	0	0	0	0	0	0	0	0	NaN	NaN	NaN	NaN	5.34E-08	1.29E-09	0.9999999	3.24E-14	0.999999945	out_prml	1.46E-82	0.01829313	0.25	0.25
BR140211crossori0001-sort_reduceddata_MT_cell26_spiketimes.csv	Contrast50_Orientation250	Contrast50_Orientation340	0	230	30.81189623	0.6087	9.00E-04	9.00E-04	1.257142857	33.65648148	17.84375	0.999999997	2.82E-09	1.38E-16	3.45E-10	mixture	0.999999997	8	19	9	2.5	12.63158	8	3.142857	425.1345	142.75	500	0	0	0	0	0	0	0	0	NaN	NaN	NaN	NaN	0.7876833	0.2123167	5.43E-08	6.39E-12	0.787683267	mix_prml	0.267336	5.07E-117	0.25	0.25
BR140211crossori0001-sort_reduceddata_MT_cell26_spiketimes.csv	Contrast50_Orientation340	Contrast50_Orientation70	0	230	25.83611164	5.00E-04	0.8834	5.00E-04	33.65648148	1.575	39.29491173	1	9.22E-17	2.91E-24	1.91E-15	mixture	1	19	9	10	12.63158	3.333333	10.7	425.1345	5.25	420.4556	500	0	0	0	0	0	0	0	0	NaN	NaN	NaN	NaN	1.54E-07	2.74E-09	0.9999998	5.21E-24	0.999999843	out_prml	5.07E-117	0.1263736	0.25	0.25
BR140211crossori0001-sort_reduceddata_MT_cell28_spiketimes.csv	Contrast50_Orientation250	Contrast50_Orientation340	0	230	9.413695464	0.4659	0.0039	0.0039	3.814589666	26.40017361	8.119565217	0.999836259	7.29E-05	2.91E-06	8.79E-05	mixture	0.999836259	8	19	9	5.875	13.47368	7.666667	22.41071	355.7076	62.25	500	0	0	0	0	0	0	0	0	NaN	NaN	NaN	NaN	0.9560119	0.04384868	0.000121414	1.80E-05	0.9560119	mix_prml	0.00037702	1.69E-89	0.25	0.25
BR140211crossori0001-sort_reduceddata_MT_cell28_spiketimes.csv	Contrast50_Orientation340	Contrast50_Orientation70	0	230	19.04555367	0.0037	0.4858	0.0037	26.40017361	5.603658537	33.6251298	1	2.60E-14	1.48E-21	1.24E-13	mixture	1	19	9	10	13.47368	4.555556	10.7	355.7076	25.52778	359.7889	500	0	0	0	0	0	0	0	0	NaN	NaN	NaN	NaN	3.20E-05	5.10E-07	0.9999675	1.15E-19	0.999967529	out_prml	1.69E-89	3.96E-07	0.25	0.25
BR140211crossori0001-sort_reduceddata_MT_cell29_spiketimes.csv	Contrast50_Orientation295	Contrast50_Orientation25	0	230	6.758357422	0.3595	0.4166	0.3595	0.793706294	1.949579832	1.743589744	0.547068611	0.274356451	0.00435591	0.174219029	mixture	0.547068611	9	8	10	15.88889	8.5	13	12.61111	16.57143	22.66667	500	0	0	0	0	0	0	0	0	NaN	NaN	NaN	NaN	0.4638039	0.487852	0.000373143	0.04797093	0.487851991	int_prml	0.6081283	0.05782685	0.25	0.25
BR140211crossori0001-sort_reduceddata_MT_cell3_spiketimes.csv	Contrast50_Orientation250	Contrast50_Orientation340	0	230	29.250232	0.1675	0.428	0.1675	2.089053803	1.12962963	1.162408759	0.099414248	0.61653539	8.03E-05	0.283970103	intermediate	0.61653539	8	19	9	19.25	7.263158	15.22222	40.21429	8.204678	17.69444	500	0	0	0	0	0	0	0	0	NaN	NaN	NaN	NaN	0.06625056	0.7867276	0.000469414	0.1465525	0.78672758	int_prml	0.04114188	0.3143692	0.25	0.25
BR140211crossori0001-sort_reduceddata_MT_cell30_spiketimes.csv	Contrast50_Orientation340	Contrast50_Orientation70	0	230	13.74548835	0.0537	0.4875	0.0537	26.61432507	4.471590909	29.73611111	1	7.62E-13	9.42E-19	1.81E-11	mixture	1	19	9	10	12.73684	4.888889	12.8	338.9825	21.86111	380.6222	500	0	0	0	0	0	0	0	0	NaN	NaN	NaN	NaN	4.16E-09	1.20E-11	1	4.35E-21	0.999999996	out_prml	2.62E-90	1.93E-05	0.25	0.25
BR140211crossori0001-sort_reduceddata_MT_cell32_spiketimes.csv	Contrast50_Orientation340	Contrast50_Orientation70	0	230	4.508154991	0.0198	0.2336	0.0198	22.03464755	4.888513514	19.59213251	0.999999146	6.54E-08	8.63E-13	7.88E-07	mixture	0.999999146	19	9	10	14.68421	8.222222	16.1	323.5614	40.19444	315.4333	500	0	0	0	0	0	0	0	0	NaN	NaN	NaN	NaN	4.96E-08	2.89E-10	1	6.20E-15	0.99999995	out_prml	4.63E-73	4.69E-06	0.25	0.25
BR140211crossori0001-sort_reduceddata_MT_cell4_spiketimes.csv	Contrast50_Orientation340	Contrast50_Orientation70	0	230	5.009403415	0.1715	0.3714	0.1715	1.411341393	1.139112903	0.959414504	4.77E-08	9.61E-10	0.999999814	1.37E-07	outside	0.999999814	19	9	10	20.31579	13.77778	33.4	28.67251	15.69444	32.04444	500	0	0	0	0	0	0	0	0	NaN	NaN	NaN	NaN	1.82E-09	1.35E-11	1	5.25E-09	0.999999993	out_prml	0.1141828	0.3328613	0.25	0.25
BR140211crossori0001-sort_reduceddata_MT_cell5_spiketimes.csv	Contrast50_Orientation250	Contrast50_Orientation340	0	230	34.33061939	0.1657	0.2966	0.1657	1.496240602	0.967188665	0.717391304	0.027367246	0.901519724	7.78E-06	0.071105254	intermediate	0.901519724	8	19	9	21.375	7.842105	15.33333	31.98214	7.584795	11	500	0	0	0	0	0	0	0	0	NaN	NaN	NaN	NaN	0.01940845	0.9523703	6.01E-05	0.02816116	0.952370282	int_prml	0.1632811	0.4951475	0.25	0.25
BR140211crossori0001-sort_reduceddata_MT_cell6_spiketimes.csv	Contrast50_Orientation340	Contrast50_Orientation70	0	230	7.255381832	0.7117	0.3717	0.3717	0.842541436	1.670560748	1.028985507	5.63E-06	1.12E-06	0.999977153	1.61E-05	outside	0.999977153	19	9	10	19.05263	11.88889	29.9	16.05263	19.86111	30.76667	500	0	0	0	0	0	0	0	0	NaN	NaN	NaN	NaN	3.86E-07	3.51E-09	0.9999985	1.11E-06	0.999998501	out_prml	0.6505566	0.099909	0.25	0.25
BR140211crossori0001-sort_reduceddata_MT_cell7_spiketimes.csv	Contrast50_Orientation250	Contrast50_Orientation340	0	230	11.62062101	0.0541	0.306	0.0541	1.652729384	0.392592593	0.290816327	0.208738968	0.210177235	0.001823605	0.579260192	single	0.579260192	8	19	9	15.375	7.894737	16.33333	25.41071	3.099415	4.75	500	0	0	0	0	0	0	0	0	NaN	NaN	NaN	NaN	0.2342585	0.07366992	0.03205942	0.6600122	0.660012173	sing_prml	0.1156495	0.989552	0.25	0.25
BR140211crossori0001-sort_reduceddata_MT_cell9_spiketimes.csv	Contrast50_Orientation250	Contrast50_Orientation340	0	230	20.23407323	0.176	0.6384	0.176	2.997867804	1.393864013	0.809160305	0.154880757	0.393145181	0.000188555	0.451785507	single	0.451785507	8	19	9	16.75	7.052632	14.55556	50.21429	9.830409	11.77778	500	0	0	0	0	0	0	0	0	NaN	NaN	NaN	NaN	0.1572809	0.4091479	0.002140616	0.4314307	0.431430666	sing_prml	0.003792303	0.1224693	0.25	0.25
BR140211crossori0001-sort_reduceddata_MT_cell9_spiketimes.csv	Contrast50_Orientation295	Contrast50_Orientation25	0	230	3.681368403	0.3767	0.6517	0.3767	0.674	1.653679654	1.101765317	0.279707241	0.455712757	0.054107719	0.210472283	intermediate	0.455712757	9	8	10	13.88889	8.25	10.7	9.361111	13.64286	11.78889	500	0	0	0	0	0	0	0	0	NaN	NaN	NaN	NaN	0.2988103	0.5759307	0.001076988	0.1241821	0.575930663	int_prml	0.7149738	0.1154021	0.25	0.25
BR140212crossori0001-sort_reduceddata_MT_cell14_spiketimes.csv	Contrast50_Orientation295	Contrast50_Orientation25	0	230	7.827107527	0.3857	0.7621	0.3857	0.821378008	0.960536956	0.376320583	0.033663141	0.52340824	0.000907907	0.442020712	intermediate	0.52340824	27	28	28	12.07407	8.178571	10.89286	9.917379	7.85582	4.099206	500	0	0	0	0	0	0	0	0	NaN	NaN	NaN	NaN	0.1289118	0.5068778	6.99E-05	0.3641405	0.506877836	int_prml	0.7233716	0.5222381	0.25	0.25
BR140212crossori0001-sort_reduceddata_MT_cell16_spiketimes.csv	Contrast50_Orientation250	Contrast50_Orientation340	0	230	5.890521828	0.4696	0.5621	0.4696	0.733089064	1.142172665	1.070560299	0.277897043	0.474082608	0.023865194	0.224155155	intermediate	0.474082608	25	52	24	35.48	29.82692	32.04167	26.01	34.0675	34.30254	500	0	0	0	0	0	0	0	0	NaN	NaN	NaN	NaN	0.3759159	0.5118507	5.68E-05	0.1121766	0.511850749	int_prml	0.8222415	0.2260834	0.25	0.25
BR140212crossori0001-sort_reduceddata_MT_cell16_spiketimes.csv	Contrast50_Orientation295	Contrast50_Orientation25	0	230	3.402649719	0.9362	0.704	0.704	0.713286713	1.345142244	0.900421684	0.018859519	0.025404813	0.750563082	0.205172586	outside	0.750563082	27	28	28	29.33333	34.5	26.03571	20.92308	46.40741	23.44312	500	0	0	0	0	0	0	0	0	NaN	NaN	NaN	NaN	0.09916097	0.005402146	0.1921146	0.7033223	0.703322299	sing_prml	0.8550368	0.1085004	0.25	0.25
BR140212crossori0001-sort_reduceddata_MT_cell16_spiketimes.csv	Contrast50_Orientation340	Contrast50_Orientation70	0	230	30.30561113	0.5517	0.6167	0.5517	1.142172665	0.852567122	0.513766234	0.003614034	0.990028113	5.68E-05	0.006301003	intermediate	0.990028113	52	23	26	29.82692	41.95652	35.53846	34.0675	35.77075	18.25846	500	0	0	0	0	0	0	0	0	NaN	NaN	NaN	NaN	0.01238501	0.9829158	2.39E-07	0.004698918	0.982915829	int_prml	0.2260834	0.6603141	0.25	0.25
BR140212crossori0001-sort_reduceddata_MT_cell19_spiketimes.csv	Contrast50_Orientation250	Contrast50_Orientation340	0	230	3.309679875	0.0124	0.3194	0.0124	0.54231473	0.453736829	0.578653822	0.091828674	0.367605655	0.002076271	0.538489399	single	0.538489399	25	52	24	43.72	38.57692	42.875	23.71	17.50377	24.80978	500	0	0	0	0	0	0	0	0	NaN	NaN	NaN	NaN	0.2382675	0.3893908	0.001074215	0.3712675	0.389390845	int_prml	0.9658634	0.9997276	0.25	0.25
BR140212crossori0001-sort_reduceddata_MT_cell19_spiketimes.csv	Contrast50_Orientation340	Contrast50_Orientation70	0	230	16.19598836	0.3214	0.3929	0.3214	0.453736829	0.457716702	0.221174408	0.00946996	0.877458362	0.000537459	0.112534219	intermediate	0.877458362	52	23	26	38.57692	48.6087	43.88462	17.50377	22.24901	9.706154	500	0	0	0	0	0	0	0	0	NaN	NaN	NaN	NaN	0.04658468	0.8571287	1.53E-05	0.09627128	0.857128733	int_prml	0.9997276	0.9856611	0.25	0.25
BR140212crossori0001-sort_reduceddata_MT_cell2_spiketimes.csv	Contrast50_Orientation250	Contrast50_Orientation340	0	230	7.097561703	0.1205	0.4696	0.1205	0.647683398	0.795974778	1.204461909	0.000134967	3.68E-05	0.999494384	0.000333867	outside	0.999494384	25	52	24	41.44	34.92308	28.58333	26.84	27.79789	34.42754	500	0	0	0	0	0	0	0	0	NaN	NaN	NaN	NaN	9.22E-05	4.96E-07	0.9992609	0.000646331	0.99926094	out_prml	0.9038148	0.8514841	0.25	0.25
BR140212crossori0001-sort_reduceddata_MT_cell20_spiketimes.csv	Contrast50_Orientation340	Contrast50_Orientation70	0	230	8.807713411	0.1558	0.25	0.1558	1.018175307	0.72368657	0.515268817	0.148091034	0.278476019	3.28E-05	0.573400165	single	0.573400165	52	23	26	16.84615	22.04348	21.46154	17.15234	15.95257	11.05846	500	0	0	0	0	0	0	0	0	NaN	NaN	NaN	NaN	0.150951	0.2247048	0.000835026	0.6235091	0.623509124	sing_prml	0.4375426	0.819782	0.25	0.25
BR140212crossori0001-sort_reduceddata_MT_cell21_spiketimes.csv	Contrast50_Orientation250	Contrast50_Orientation340	0	230	43.98575525	0.9461	0.4296	0.4296	0.709039548	0.92730602	0.807854137	0.006411681	0.991956669	1.78E-06	0.00162987	intermediate	0.991956669	25	52	24	37.76	24.71154	31	26.77333	22.91516	25.04348	500	0	0	0	0	0	0	0	0	NaN	NaN	NaN	NaN	0.01240232	0.9869597	4.65E-08	0.000637956	0.986959681	int_prml	0.8479383	0.6216817	0.25	0.25
BR140212crossori0001-sort_reduceddata_MT_cell21_spiketimes.csv	Contrast50_Orientation340	Contrast50_Orientation70	0	230	79.80572262	0.4432	0.0948	0.0948	0.92730602	0.462685202	0.621210121	1.32E-05	0.999798773	7.82E-10	0.000188013	intermediate	0.999798773	52	23	26	24.71154	43.21739	34.96154	22.91516	19.99605	21.71846	500	0	0	0	0	0	0	0	0	NaN	NaN	NaN	NaN	0.000166194	0.9995688	1.13E-08	0.00026501	0.999568785	int_prml	0.6216817	0.9846072	0.25	0.25
BR140212crossori0001-sort_reduceddata_MT_cell22_spiketimes.csv	Contrast50_Orientation250	Contrast50_Orientation340	0	230	3.065160636	0.3886	0.2739	0.2739	0.944489465	1.169838908	0.674555127	0.046812489	0.209903619	0.000440645	0.742843247	single	0.742843247	25	52	24	24.68	28.88462	29.625	23.31	33.79035	19.9837	500	0	0	0	0	0	0	0	0	NaN	NaN	NaN	NaN	0.1892619	0.1476366	0.001816216	0.6612853	0.661285328	sing_prml	0.5394758	0.1898135	0.25	0.25
BR140212crossori0001-sort_reduceddata_MT_cell23_spiketimes.csv	Contrast50_Orientation295	Contrast50_Orientation25	0	230	14.41993801	0.5636	0.1868	0.1868	1.054966687	0.389780716	0.891168091	0.050461341	0.223655764	7.58E-05	0.725807129	single	0.725807129	27	28	28	18.81481	12.60714	18.57143	19.849	4.914021	16.55026	500	0	0	0	0	0	0	0	0	NaN	NaN	NaN	NaN	0.1534258	0.09327959	0.0009285	0.7523661	0.752366148	sing_prml	0.3871066	0.998117	0.25	0.25
BR140212crossori0001-sort_reduceddata_MT_cell25_spiketimes.csv	Contrast50_Orientation340	Contrast50_Orientation70	0	230	22.51918099	0.5097	0.6398	0.5097	1.181845077	0.916942706	0.559785523	0.025403254	0.793861262	7.05E-06	0.180728429	intermediate	0.793861262	52	23	26	22.94231	32.21739	28.69231	27.11425	29.5415	16.06154	500	0	0	0	0	0	0	0	0	NaN	NaN	NaN	NaN	0.06839617	0.793351	1.92E-05	0.1382336	0.793351009	int_prml	0.1754135	0.5722354	0.25	0.25
BR140212crossori0001-sort_reduceddata_MT_cell26_spiketimes.csv	Contrast50_Orientation250	Contrast50_Orientation340	0	230	4.402103342	0.6679	0.5891	0.5891	1.302985564	0.828676471	0.848861284	0.206245436	0.122427827	0.000224972	0.671101765	single	0.671101765	25	52	24	20.32	24.61538	26.25	26.47667	20.39819	22.28261	500	0	0	0	0	0	0	0	0	NaN	NaN	NaN	NaN	0.1375344	0.04740551	0.019787	0.7952731	0.795273083	sing_prml	0.1461034	0.8031979	0.25	0.25
BR140212crossori0001-sort_reduceddata_MT_cell26_spiketimes.csv	Contrast50_Orientation340	Contrast50_Orientation70	0	230	9.076122393	0.6025	0.2584	0.2584	0.828676471	1.711772099	0.854323144	0.068547177	0.108731465	0.000628789	0.822092569	single	0.822092569	52	23	26	24.61538	18.86957	26.42308	20.39819	32.3004	22.57385	500	0	0	0	0	0	0	0	0	NaN	NaN	NaN	NaN	0.1188767	0.01209927	0.02467595	0.8443481	0.844348088	sing_prml	0.8031979	0.02000263	0.25	0.25
BR140212crossori0001-sort_reduceddata_MT_cell27_spiketimes.csv	Contrast50_Orientation340	Contrast50_Orientation70	0	230	10.51172455	0.8465	0.8508	0.8465	0.837124183	0.865514651	0.478709677	0.103358524	0.619728404	0.000814484	0.276098588	intermediate	0.619728404	52	23	26	20.19231	26.30435	23.84615	16.90347	22.7668	11.41538	500	0	0	0	0	0	0	0	0	NaN	NaN	NaN	NaN	0.142198	0.6781834	4.23E-05	0.1795763	0.678183396	int_prml	0.7895661	0.6427754	0.25	0.25
BR140212crossori0001-sort_reduceddata_MT_cell28_spiketimes.csv	Contrast50_Orientation250	Contrast50_Orientation340	0	230	13.21081265	0.1964	0.2392	0.1964	0.674495754	0.919504644	0.380128118	0.000417954	6.36E-05	0.997677663	0.001840801	outside	0.997677663	25	52	24	25.12	32.51923	39.875	16.94333	29.90158	15.15761	500	0	0	0	0	0	0	0	0	NaN	NaN	NaN	NaN	7.30E-05	1.06E-07	0.9995478	0.000379081	0.999547828	out_prml	0.8811747	0.6373587	0.25	0.25
BR140212crossori0001-sort_reduceddata_MT_cell28_spiketimes.csv	Contrast50_Orientation340	Contrast50_Orientation70	0	230	13.62786134	0.2451	0.8447	0.2451	0.919504644	1.247049442	0.63796875	0.000486971	0.000334068	0.994358964	0.004819997	outside	0.994358964	52	23	26	32.51923	24.78261	39.38462	29.90158	30.90514	25.12615	500	0	0	0	0	0	0	0	0	NaN	NaN	NaN	NaN	0.000133665	2.08E-07	0.9991456	0.000720518	0.999145609	out_prml	0.6373587	0.1951655	0.25	0.25
BR140212crossori0001-sort_reduceddata_MT_cell29_spiketimes.csv	Contrast50_Orientation340	Contrast50_Orientation70	0	230	7.711221354	0.324	0.7186	0.324	0.917482709	0.48663686	0.3285623	0.057180776	0.771545987	0.015101106	0.156172132	intermediate	0.771545987	52	23	26	33.03846	39.78261	36.11538	30.31222	19.35968	11.86615	500	0	0	0	0	0	0	0	0	NaN	NaN	NaN	NaN	0.1574865	0.6957687	2.65E-05	0.1467182	0.695768709	int_prml	0.6414002	0.978695	0.25	0.25
BR140212crossori0001-sort_reduceddata_MT_cell30_spiketimes.csv	Contrast50_Orientation250	Contrast50_Orientation340	0	230	34.84560006	0.503	0.5128	0.503	1.386048988	0.727080021	0.716721471	0.000143118	3.93E-05	0.999179582	0.000638008	outside	0.999179582	25	52	24	25.04	37	44.625	34.70667	26.90196	31.9837	500	0	0	0	0	0	0	0	0	NaN	NaN	NaN	NaN	9.92E-05	9.16E-08	0.9994379	0.000462861	0.99943787	out_prml	0.09860079	0.9279376	0.25	0.25
BR140212crossori0001-sort_reduceddata_MT_cell30_spiketimes.csv	Contrast50_Orientation295	Contrast50_Orientation25	0	230	3.56164393	0.5468	0.5791	0.5468	1.067791364	0.998904479	0.384370309	0.007917952	0.136212468	0.326825463	0.529044117	single	0.529044117	27	28	28	36.81481	31.39286	43.17857	39.31054	31.35847	16.59656	500	0	0	0	0	0	0	0	0	NaN	NaN	NaN	NaN	0.01380459	0.000108984	0.877423	0.1086634	0.877423031	out_prml	0.3702398	0.4653916	0.25	0.25
BR140212crossori0001-sort_reduceddata_MT_cell30_spiketimes.csv	Contrast50_Orientation340	Contrast50_Orientation70	0	230	8.836329427	0.502	0.3776	0.3776	0.727080021	1.099855282	0.544637422	0.06295499	0.016025189	0.615219192	0.305800629	outside	0.615219192	52	23	26	37	30.04348	42.96154	26.90196	33.04348	23.39846	500	0	0	0	0	0	0	0	0	NaN	NaN	NaN	NaN	0.004594648	2.27E-05	0.9645005	0.03088212	0.964500488	out_prml	0.9279376	0.3369979	0.25	0.25
BR140212crossori0001-sort_reduceddata_MT_cell31_spiketimes.csv	Contrast50_Orientation340	Contrast50_Orientation70	0	230	5.702153618	0.3983	0.1955	0.1955	0.966151824	0.650598086	1.282387333	0.251760625	0.348441478	0.000635633	0.399162264	single	0.399162264	52	23	26	27.53846	33.04348	31.57692	26.60633	21.49802	40.49385	500	0	0	0	0	0	0	0	0	NaN	NaN	NaN	NaN	0.4325665	0.4118805	0.000204262	0.1553487	0.432566547	mix_prml	0.5424604	0.8899929	0.25	0.25
BR140212crossori0001-sort_reduceddata_MT_cell32_spiketimes.csv	Contrast50_Orientation250	Contrast50_Orientation340	0	230	32.93679486	0.2235	0.9015	0.2235	1.738351254	0.706562999	0.525673815	1.24E-06	8.37E-08	0.999993375	5.30E-06	outside	0.999993375	25	52	24	18.6	28.80769	36.83333	32.33333	20.35445	19.36232	500	0	0	0	0	0	0	0	0	NaN	NaN	NaN	NaN	1.04E-06	4.88E-10	0.9999942	4.77E-06	0.999994194	out_prml	0.01386645	0.944108	0.25	0.25
BR140212crossori0001-sort_reduceddata_MT_cell32_spiketimes.csv	Contrast50_Orientation295	Contrast50_Orientation25	0	230	5.810342818	0.1341	0.4709	0.1341	0.656273338	1.07097876	0.653586408	0.022711255	0.00186788	0.87095859	0.104462275	outside	0.87095859	27	28	28	30.51852	24.78571	37.21429	20.02849	26.54497	24.32275	500	0	0	0	0	0	0	0	0	NaN	NaN	NaN	NaN	0.00122315	4.33E-06	0.9905463	0.008226239	0.990546283	out_prml	0.9071641	0.3649634	0.25	0.25
BR140212crossori0001-sort_reduceddata_MT_cell32_spiketimes.csv	Contrast50_Orientation340	Contrast50_Orientation70	0	230	19.60976967	0.9004	0.3883	0.3883	0.706562999	1.247140919	0.705797439	0.146188499	0.053289678	0.1712988	0.629223023	single	0.629223023	52	23	26	28.80769	20.3913	33.03846	20.35445	25.43083	23.31846	500	0	0	0	0	0	0	0	0	NaN	NaN	NaN	NaN	0.05251109	0.00021976	0.6220608	0.3252084	0.622060785	out_prml	0.944108	0.1950933	0.25	0.25
BR140212crossori0001-sort_reduceddata_MT_cell4_spiketimes.csv	Contrast50_Orientation250	Contrast50_Orientation340	0	230	23.09161184	0.7836	0.2092	0.2092	0.816110596	0.965802435	0.528499825	0.108929931	0.081231686	0.268453345	0.541385038	single	0.541385038	25	52	24	43.16	32.46154	31.08333	35.22333	31.35143	16.42754	500	0	0	0	0	0	0	0	0	NaN	NaN	NaN	NaN	0.1272989	0.004535715	0.00748362	0.8606818	0.860681794	sing_prml	0.7200228	0.5431758	0.25	0.25
BR140212crossori0001-sort_reduceddata_MT_cell4_spiketimes.csv	Contrast50_Orientation295	Contrast50_Orientation25	0	230	17.59207326	0.7099	0.1938	0.1938	0.956214163	1.041100369	1.142255892	0.025690681	0.020338162	0.724898885	0.229072272	outside	0.724898885	27	28	28	38.25926	28.32143	25.14286	36.58405	29.48545	28.71958	500	0	0	0	0	0	0	0	0	NaN	NaN	NaN	NaN	0.09231079	0.001001449	0.2671183	0.6395695	0.639569464	sing_prml	0.5268218	0.4053336	0.25	0.25
BR140212crossori0001-sort_reduceddata_MT_cell6_spiketimes.csv	Contrast50_Orientation250	Contrast50_Orientation340	0	230	28.20134257	0.5088	0.6712	0.5088	0.790335463	1.186377951	1.045997153	0.587202517	0.071978728	0.053547428	0.287271327	mixture	0.587202517	25	52	24	25.04	16.40385	16.54167	19.79	19.46116	17.30254	500	0	0	0	0	0	0	0	0	NaN	NaN	NaN	NaN	0.2232051	0.03566689	0.001970388	0.7391576	0.739157604	sing_prml	0.7536913	0.1701858	0.25	0.25
BR140212crossori0001-sort_reduceddata_MT_cell6_spiketimes.csv	Contrast50_Orientation295	Contrast50_Orientation25	0	230	10.78595876	0.8794	0.3698	0.3698	1.150042265	0.731206454	0.769230769	0.038577444	0.06542898	0.408840931	0.487152645	single	0.487152645	27	28	28	20.22222	14.42857	13	23.25641	10.55026	10	500	0	0	0	0	0	0	0	0	NaN	NaN	NaN	NaN	0.09837562	0.004491831	0.03021845	0.8669141	0.866914097	sing_prml	0.2717287	0.8413835	0.25	0.25
BR140213crossori0001-sort_reduceddata_MT_cell1_spiketimes.csv	Contrast50_Orientation0	Contrast50_Orientation90	0	230	6.880596229	0.706	0.0581	0.0581	1.196832544	0.938682219	0.862641509	4.94E-16	1.27E-17	1	1.58E-14	outside	1	109	53	54	21.73394	18.41509	29.16667	26.01189	17.28592	25.16038	500	0	0	0	0	0	0	0	0	NaN	NaN	NaN	NaN	2.88E-16	4.43E-21	1	4.43E-15	1	out_prml	0.07989246	0.6000666	0.25	0.25
BR140213crossori0001-sort_reduceddata_MT_cell1_spiketimes.csv	Contrast50_Orientation315	Contrast50_Orientation45	0	230	7.35722823	0.9231	0.6411	0.6411	1.862898089	1.127736626	0.697838599	3.10E-06	2.22E-07	0.999822401	0.000174273	outside	0.999822401	51	55	54	24.62745	20.45455	30.53704	45.87843	23.06734	21.30992	500	0	0	0	0	0	0	0	0	NaN	NaN	NaN	NaN	6.97E-06	8.49E-10	0.9998751	0.000117878	0.99987515	out_prml	0.000205822	0.2416626	0.25	0.25
BR140213crossori0001-sort_reduceddata_MT_cell10_spiketimes.csv	Contrast50_Orientation0	Contrast50_Orientation90	0	230	21.12717655	0.4818	0.1901	0.1901	1.112641657	0.697393516	1.106136039	0.007620083	0.087987121	0.000565421	0.903827375	single	0.903827375	109	53	54	15.65138	20.54717	22.03704	17.41437	14.32946	24.37596	500	0	0	0	0	0	0	0	0	NaN	NaN	NaN	NaN	0.1284444	0.002341416	0.01112295	0.8580912	0.85809119	sing_prml	0.1994663	0.9521831	0.25	0.25
BR140213crossori0001-sort_reduceddata_MT_cell11_spiketimes.csv	Contrast50_Orientation270	Contrast50_Orientation0	0	230	7.307817308	0.4023	0.529	0.4023	0.815764962	0.853797527	0.76870349	0.198552169	0.409969005	0.001251284	0.390227543	intermediate	0.409969005	53	109	48	18.69811	22.09174	21.14583	15.25327	18.86188	16.25488	500	0	0	0	0	0	0	0	0	NaN	NaN	NaN	NaN	0.2681686	0.4776526	7.72E-06	0.2541711	0.477652593	int_prml	0.8258113	0.8612029	0.25	0.25
BR140213crossori0001-sort_reduceddata_MT_cell12_spiketimes.csv	Contrast50_Orientation0	Contrast50_Orientation90	0	230	5.820695098	0.6837	0.8639	0.6837	1.090909091	1.615384615	1.367066895	0.287424922	0.478867217	0.024831742	0.20887612	intermediate	0.478867217	109	53	54	0.1009174	0.4150943	0.2037037	0.1100917	0.670537	0.2784766	500	0	0	0	0	0	0	0	0	NaN	NaN	NaN	NaN	0.5115629	0.4034733	0.003593938	0.08136984	0.511562893	mix_prml	0.2438862	0.003263354	0.25	0.25
BR140213crossori0001-sort_reduceddata_MT_cell12_spiketimes.csv	Contrast50_Orientation315	Contrast50_Orientation45	0	230	6.713001708	0.5217	0.9262	0.5217	0.94	1.122085048	1.177897574	0.07782397	0.327812271	0.10298552	0.491378239	single	0.491378239	51	55	54	0.07843137	0.4909091	0.1296296	0.07372549	0.5508418	0.1526904	500	0	0	0	0	0	0	0	0	NaN	NaN	NaN	NaN	0.3772171	0.1872576	0.09924667	0.3362787	0.377217084	mix_prml	0.5945059	0.2502091	0.25	0.25
BR140213crossori0001-sort_reduceddata_MT_cell13_spiketimes.csv	Contrast50_Orientation0	Contrast50_Orientation90	0	230	340.1794767	0	0.5544	0	3.340435709	0.803173462	0.68136884	0.104009316	0.096651792	0.075219075	0.724119817	single	0.724119817	109	53	54	18.82569	42.39623	42.94444	62.886	34.05152	29.26101	500	0	0	0	0	0	0	0	0	NaN	NaN	NaN	NaN	0.130664	0.000267477	0.000233084	0.8688355	0.868835453	sing_prml	5.72E-29	0.8441538	0.25	0.25
BR140213crossori0001-sort_reduceddata_MT_cell13_spiketimes.csv	Contrast50_Orientation315	Contrast50_Orientation45	0	230	6.820996615	0.0481	0.6528	0.0481	2.502154399	1.444057298	1.071858691	0.031321446	0.220083558	2.48E-05	0.748570191	single	0.748570191	51	55	54	21.84314	26.09091	26.11111	54.6549	37.67677	27.98742	500	0	0	0	0	0	0	0	0	NaN	NaN	NaN	NaN	0.2591291	0.115625	0.000172873	0.6250731	0.625073052	sing_prml	2.26E-08	0.01804394	0.25	0.25
BR140213crossori0001-sort_reduceddata_MT_cell14_spiketimes.csv	Contrast50_Orientation270	Contrast50_Orientation0	0	230	7.447704658	0.9356	0.956	0.9356	0.896422418	1.107331022	0.916484941	0.076903911	0.404175825	0.049362103	0.469558162	single	0.469558162	53	109	48	14.32075	17.34862	15.04167	12.83745	19.21067	13.78546	500	0	0	0	0	0	0	0	0	NaN	NaN	NaN	NaN	0.3082203	0.4268571	4.42E-05	0.2648783	0.426857115	int_prml	0.6849388	0.2097945	0.25	0.25
BR140213crossori0001-sort_reduceddata_MT_cell15_spiketimes.csv	Contrast50_Orientation0	Contrast50_Orientation90	0	230	255.9911266	0	0.0375	0	2.821174291	0.614378984	0.531614364	0.042269457	0.017418098	0.68211235	0.258200095	outside	0.68211235	109	53	54	24.57798	46.90566	50.31481	69.33877	28.81785	26.74808	500	0	0	0	0	0	0	0	0	NaN	NaN	NaN	NaN	0.121048	1.04E-05	0.02987993	0.8490617	0.849061656	sing_prml	1.20E-20	0.9871201	0.25	0.25
BR140213crossori0001-sort_reduceddata_MT_cell17_spiketimes.csv	Contrast50_Orientation0	Contrast50_Orientation90	0	230	162.5790861	0.876	0.0013	0.0013	1.403836635	0.473300885	0.517614572	0.088902783	0.041142511	0.235963688	0.633991018	single	0.633991018	109	53	54	24.02752	41.15094	43.90741	33.73072	19.47678	22.72711	500	0	0	0	0	0	0	0	0	NaN	NaN	NaN	NaN	0.1110789	2.34E-05	0.01084304	0.8780547	0.878054671	sing_prml	0.003616206	0.9995556	0.25	0.25
BR140213crossori0001-sort_reduceddata_MT_cell17_spiketimes.csv	Contrast50_Orientation315	Contrast50_Orientation45	0	230	3.181608777	0.2699	0.5034	0.2699	0.925762492	1.321997526	0.64723661	0.012414261	0.117006521	0.000244602	0.870334616	single	0.870334616	51	55	54	30.21569	26.67273	31.90741	27.97255	35.26128	20.65164	500	0	0	0	0	0	0	0	0	NaN	NaN	NaN	NaN	0.0534946	0.01385101	0.001780998	0.9308734	0.930873388	sing_prml	0.6231037	0.0566131	0.25	0.25
BR140213crossori0001-sort_reduceddata_MT_cell18_spiketimes.csv	Contrast50_Orientation0	Contrast50_Orientation90	0	230	414.5866249	0	0.6846	0	3.81137703	1.107309606	1.077655104	0.021688637	0.961836398	4.97E-05	0.016425284	intermediate	0.961836398	109	53	54	14.18349	37.92453	33.92593	54.05861	41.99419	36.56045	500	0	0	0	0	0	0	0	0	NaN	NaN	NaN	NaN	0.004462342	0.9606125	8.52E-08	0.03492505	0.960612523	int_prml	5.34E-37	0.2763865	0.25	0.25
BR140213crossori0001-sort_reduceddata_MT_cell18_spiketimes.csv	Contrast50_Orientation270	Contrast50_Orientation0	0	230	13.22988655	0.0227	0	0	1.968039003	3.81137703	1.427495908	0.008781058	0.042002487	0.538786174	0.410430282	outside	0.538786174	53	109	48	10.71698	14.18349	9.479167	21.09144	54.05861	13.53147	500	0	0	0	0	0	0	0	0	NaN	NaN	NaN	NaN	0.08725618	0.001702575	0.309462	0.6015792	0.601579238	sing_prml	3.89E-05	5.34E-37	0.25	0.25
BR140213crossori0001-sort_reduceddata_MT_cell18_spiketimes.csv	Contrast50_Orientation315	Contrast50_Orientation45	0	230	70.45054812	0.002	0.4387	0.002	2.878632479	1.710641155	1.075253824	0.954361191	0.043227174	0.000146034	0.002265601	mixture	0.954361191	51	55	54	13.76471	24.07273	16.03704	39.62353	41.1798	17.24389	500	0	0	0	0	0	0	0	0	NaN	NaN	NaN	NaN	0.1541835	0.8059067	3.74E-07	0.03990939	0.805906735	int_prml	4.96E-11	0.000890997	0.25	0.25
BR140213crossori0001-sort_reduceddata_MT_cell19_spiketimes.csv	Contrast50_Orientation0	Contrast50_Orientation90	0	230	25.82852843	0.5487	0.5481	0.5481	1.837392716	1.06325654	1.181360202	0.030989079	0.190718328	2.06E-05	0.778271954	single	0.778271954	109	53	54	4.394495	7.433962	7.351852	8.074414	7.904209	8.685185	500	0	0	0	0	0	0	0	0	NaN	NaN	NaN	NaN	0.2786331	0.0707872	0.000182629	0.6503971	0.650397065	sing_prml	2.63E-07	0.3515717	0.25	0.25
BR140213crossori0001-sort_reduceddata_MT_cell2_spiketimes.csv	Contrast50_Orientation270	Contrast50_Orientation0	0	230	6.58097958	0.3254	0.0033	0.0033	1.253846154	1.669673494	0.978240785	0.003084309	0.062924891	0.048362372	0.885628428	single	0.885628428	53	109	48	25	28.81651	32.14583	31.34615	48.11417	31.44637	500	0	0	0	0	0	0	0	0	NaN	NaN	NaN	NaN	0.01582747	0.000238981	0.6517792	0.3321543	0.651779246	out_prml	0.1033288	1.58E-05	0.25	0.25
BR140213crossori0001-sort_reduceddata_MT_cell2_spiketimes.csv	Contrast50_Orientation315	Contrast50_Orientation45	0	230	25.06619529	0.4948	0.3341	0.3341	1.156980645	1.475239946	0.557934583	0.00124634	0.297117298	3.23E-05	0.701604037	single	0.701604037	51	55	54	30.39216	22.87273	29.53704	35.16314	33.74276	16.47973	500	0	0	0	0	0	0	0	0	NaN	NaN	NaN	NaN	0.06286934	0.04186711	1.50E-05	0.8952485	0.895248535	sing_prml	0.2080728	0.01313404	0.25	0.25
BR140213crossori0001-sort_reduceddata_MT_cell20_spiketimes.csv	Contrast50_Orientation0	Contrast50_Orientation90	0	230	18.49028519	0.565	0.8389	0.565	1.055196072	0.85762064	0.544526834	0.000543002	0.082780632	0.009377911	0.907298456	single	0.907298456	109	53	54	16.54128	21.26415	23.7963	17.4543	18.23657	12.95772	500	0	0	0	0	0	0	0	0	NaN	NaN	NaN	NaN	0.03712417	0.000117946	0.04305541	0.9197025	0.919702474	sing_prml	0.3286834	0.7572207	0.25	0.25
BR140213crossori0001-sort_reduceddata_MT_cell25_spiketimes.csv	Contrast50_Orientation0	Contrast50_Orientation90	0	230	7.965959718	0.002	0.2097	0.002	0.600971199	0.528593117	0.397453253	0.003390273	0.116160134	0.000211232	0.880238361	single	0.880238361	109	53	54	27.3945	31.54717	33.03704	16.4633	16.67562	13.13068	500	0	0	0	0	0	0	0	0	NaN	NaN	NaN	NaN	0.02661689	0.005880122	0.001386891	0.9661161	0.966116102	sing_prml	0.9996661	0.9979522	0.25	0.25
BR140213crossori0001-sort_reduceddata_MT_cell26_spiketimes.csv	Contrast50_Orientation0	Contrast50_Orientation90	0	230	5.878342582	0.7121	0.2446	0.2446	1.340101377	1.086462149	1.15005619	0.043852305	0.223481591	7.15E-05	0.732594582	single	0.732594582	109	53	54	11.79817	9.509434	11.81481	15.81074	10.33164	13.5877	500	0	0	0	0	0	0	0	0	NaN	NaN	NaN	NaN	0.2544385	0.1680109	8.20E-05	0.5774686	0.577468632	sing_prml	0.01056278	0.3107431	0.25	0.25
BR140213crossori0001-sort_reduceddata_MT_cell26_spiketimes.csv	Contrast50_Orientation315	Contrast50_Orientation45	0	230	3.493993426	0.0899	0.1564	0.0899	1.215862069	1.361201007	1.230188679	0.307092171	0.457908348	0.005377519	0.229621961	intermediate	0.457908348	51	55	54	13.64706	11.23636	12.59259	16.59294	15.29495	15.49126	500	0	0	0	0	0	0	0	0	NaN	NaN	NaN	NaN	0.4653778	0.4524606	3.97E-06	0.08215763	0.465377821	mix_prml	0.141014	0.03992513	0.25	0.25
BR140213crossori0001-sort_reduceddata_MT_cell27_spiketimes.csv	Contrast50_Orientation0	Contrast50_Orientation90	0	230	144.2522454	0.8476	0.0482	0.0482	0.963006212	1.744453735	0.635621936	0.003663498	0.000908937	0.974969936	0.020457629	outside	0.974969936	109	53	54	43.21101	26.03774	47.53704	41.61247	45.42163	30.21558	500	0	0	0	0	0	0	0	0	NaN	NaN	NaN	NaN	0.04550055	1.25E-06	0.6204098	0.3340884	0.620409778	out_prml	0.5908578	0.000714177	0.25	0.25
BR140213crossori0001-sort_reduceddata_MT_cell27_spiketimes.csv	Contrast50_Orientation315	Contrast50_Orientation45	0	230	105.3124086	0.7631	0.0108	0.0108	0.94002291	1.973944516	0.366231253	1.43E-05	6.76E-07	0.999891282	9.37E-05	outside	0.999891282	51	55	54	51.35294	32.74545	58.5	48.27294	64.63771	21.42453	500	0	0	0	0	0	0	0	0	NaN	NaN	NaN	NaN	0.001396772	1.11E-08	0.9893693	0.009233966	0.989369251	out_prml	0.5944597	2.63E-05	0.25	0.25
BR140213crossori0001-sort_reduceddata_MT_cell28_spiketimes.csv	Contrast50_Orientation0	Contrast50_Orientation90	0	230	62.4691097	0.5477	0.6439	0.5477	2.138289027	1.270898981	1.108543566	0.526934185	0.041351503	0.00021068	0.431503633	mixture	0.526934185	109	53	54	14.30275	7.830189	14.83333	30.58342	9.951379	16.4434	500	0	0	0	0	0	0	0	0	NaN	NaN	NaN	NaN	0.118845	0.001180233	0.000371421	0.8796033	0.879603305	sing_prml	6.22E-11	0.09056475	0.25	0.25
BR140213crossori0001-sort_reduceddata_MT_cell28_spiketimes.csv	Contrast50_Orientation315	Contrast50_Orientation45	0	230	50.90960186	0.3633	0.6851	0.3633	1.341981614	1.912171013	0.852915147	0.241770612	0.085163864	0.000446829	0.672618695	single	0.672618695	51	55	54	19.19608	11.30909	19.74074	25.76078	21.62492	16.83718	500	0	0	0	0	0	0	0	0	NaN	NaN	NaN	NaN	0.11254	0.001947959	0.000260996	0.885251	0.885251048	sing_prml	0.05353227	6.26E-05	0.25	0.25
BR140213crossori0001-sort_reduceddata_MT_cell29_spiketimes.csv	Contrast50_Orientation0	Contrast50_Orientation90	0	230	164.5388	0.5836	0.0086	0.0086	0.884086776	2.308437411	0.838920745	2.84E-09	3.55E-10	0.999999978	1.91E-08	outside	0.999999978	109	53	54	37.18349	20.45283	44.05556	32.87343	47.21408	36.95912	500	0	0	0	0	0	0	0	0	NaN	NaN	NaN	NaN	6.35E-08	3.13E-13	0.9999995	4.57E-07	0.99999948	out_prml	0.7999053	2.67E-07	0.25	0.25
BR140213crossori0001-sort_reduceddata_MT_cell29_spiketimes.csv	Contrast50_Orientation315	Contrast50_Orientation45	0	230	92.4965323	0.8495	0.6498	0.6498	1.049909256	0.921651471	0.400854397	1.79E-11	1.17E-13	1	1.19E-10	outside	1	51	55	54	43.21569	27.25455	53	45.37255	25.11919	21.24528	500	0	0	0	0	0	0	0	0	NaN	NaN	NaN	NaN	2.82E-09	6.43E-15	1	1.86E-08	0.999999979	out_prml	0.3775319	0.6381894	0.25	0.25
BR140213crossori0001-sort_reduceddata_MT_cell3_spiketimes.csv	Contrast50_Orientation0	Contrast50_Orientation90	0	230	41.57864225	0.8595	0.1584	0.1584	1.219925464	1.329758951	0.704851752	6.56E-06	1.99E-05	0.999420819	0.000552703	outside	0.999420819	109	53	54	23.52294	16.37736	28	28.69623	21.77794	19.73585	500	0	0	0	0	0	0	0	0	NaN	NaN	NaN	NaN	5.71E-05	1.77E-09	0.999346	0.000596934	0.999345964	out_prml	0.05991959	0.05598001	0.25	0.25
BR140213crossori0001-sort_reduceddata_MT_cell3_spiketimes.csv	Contrast50_Orientation315	Contrast50_Orientation45	0	230	29.91035961	0.7925	0.7012	0.7012	1.123546392	1.127922479	0.45403881	0.005359711	0.074167101	0.016576164	0.903897024	single	0.903897024	51	55	54	28.52941	20.70909	31.22222	32.05412	23.35825	14.1761	500	0	0	0	0	0	0	0	0	NaN	NaN	NaN	NaN	0.06193011	4.43E-05	0.009928415	0.9280971	0.928097136	sing_prml	0.2546099	0.2413847	0.25	0.25
BR140213crossori0001-sort_reduceddata_MT_cell30_spiketimes.csv	Contrast50_Orientation0	Contrast50_Orientation90	0	230	42.20173114	0.7927	0.453	0.453	1.560114444	1.054843305	1.059708622	0.002266261	0.008182642	0.712710631	0.276840466	outside	0.712710631	109	53	54	10.80734	6.113208	13.16667	16.86069	6.448476	13.95283	500	0	0	0	0	0	0	0	0	NaN	NaN	NaN	NaN	0.004232665	1.10E-06	0.9415064	0.05425985	0.941506387	out_prml	0.000176319	0.3669918	0.25	0.25
BR140213crossori0001-sort_reduceddata_MT_cell30_spiketimes.csv	Contrast50_Orientation315	Contrast50_Orientation45	0	230	51.55683156	0.1395	0.658	0.1395	1.46601626	1.531154684	0.927371414	0.006619239	0.072475105	0.018123801	0.902781854	single	0.902781854	51	55	54	14.47059	7.727273	16.22222	21.21412	11.83165	15.04403	500	0	0	0	0	0	0	0	0	NaN	NaN	NaN	NaN	0.08165967	0.000199388	0.01688961	0.9012513	0.901251333	sing_prml	0.01754382	0.007253973	0.25	0.25
BR140213crossori0001-sort_reduceddata_MT_cell31_spiketimes.csv	Contrast50_Orientation0	Contrast50_Orientation90	0	230	161.3561543	0.4769	0.1099	0.1099	0.706614721	1.556159103	0.605051756	1.32E-16	1.77E-18	1	8.47E-16	outside	1	109	53	54	42.77982	24.84906	52.75926	30.22885	38.66909	31.92208	500	0	0	0	0	0	0	0	0	NaN	NaN	NaN	NaN	1.06E-14	7.59E-21	1	7.15E-14	1	out_prml	0.9910035	0.006263799	0.25	0.25
BR140213crossori0001-sort_reduceddata_MT_cell31_spiketimes.csv	Contrast50_Orientation315	Contrast50_Orientation45	0	230	101.6414242	0.3489	0.4871	0.3489	0.975135135	1.015294647	0.304164563	4.15E-11	1.18E-12	1	2.70E-10	outside	1	51	55	54	49.33333	31.43636	59.51852	48.10667	31.91717	18.10342	500	0	0	0	0	0	0	0	0	NaN	NaN	NaN	NaN	1.14E-08	2.18E-14	0.9999999	7.51E-08	0.999999913	out_prml	0.5233255	0.4430673	0.25	0.25
BR140213crossori0001-sort_reduceddata_MT_cell32_spiketimes.csv	Contrast50_Orientation0	Contrast50_Orientation90	0	230	30.13477422	0.0295	0.783	0.0295	2.664885792	1.338141026	1.521379123	0.008059893	0.049356583	0.133220689	0.809362835	single	0.809362835	109	53	54	13.16514	8.603774	15.44444	35.08359	11.51306	23.49686	500	0	0	0	0	0	0	0	0	NaN	NaN	NaN	NaN	0.001832651	2.63E-06	0.9668954	0.03126931	0.966895406	out_prml	2.80E-18	0.05210703	0.25	0.25
BR140213crossori0001-sort_reduceddata_MT_cell32_spiketimes.csv	Contrast50_Orientation315	Contrast50_Orientation45	0	230	34.79444448	0.817	0.1352	0.1352	1.689346247	2.506396089	0.65232596	0.003179322	0.086493331	0.000766512	0.909560835	single	0.909560835	51	55	54	16.19608	10.05455	17.18519	27.36078	25.20067	11.21034	500	0	0	0	0	0	0	0	0	NaN	NaN	NaN	NaN	0.06051327	0.000646036	0.00037643	0.9384643	0.938464263	sing_prml	0.001663094	6.31E-09	0.25	0.25
BR140213crossori0001-sort_reduceddata_MT_cell33_spiketimes.csv	Contrast50_Orientation0	Contrast50_Orientation90	0	230	24.53207858	0.8723	0.0682	0.0682	1.118014206	0.997968459	0.830573739	8.13E-07	2.45E-07	0.999977086	2.19E-05	outside	0.999977086	109	53	54	27.22018	21.07547	32.66667	30.43255	21.03266	27.13208	500	0	0	0	0	0	0	0	0	NaN	NaN	NaN	NaN	7.03E-07	3.17E-11	0.9999888	1.05E-05	0.999988766	out_prml	0.1893669	0.4780387	0.25	0.25
BR140213crossori0001-sort_reduceddata_MT_cell33_spiketimes.csv	Contrast50_Orientation270	Contrast50_Orientation0	0	230	14.67161514	0.6496	0.8808	0.6496	1.369185098	1.118014206	0.700389296	2.11E-18	3.91E-19	1	1.89E-16	outside	1	53	109	48	22.24528	27.22018	36.20833	30.45791	30.43255	25.35993	500	0	0	0	0	0	0	0	0	NaN	NaN	NaN	NaN	2.65E-17	2.70E-22	1	2.49E-16	1	out_prml	0.03968889	0.1893669	0.25	0.25
BR140213crossori0001-sort_reduceddata_MT_cell33_spiketimes.csv	Contrast50_Orientation315	Contrast50_Orientation45	0	230	64.90203253	0.454	0.9502	0.454	1.167741935	1.116024187	0.635853185	0.124921173	0.051892023	0.088852293	0.734334511	single	0.734334511	51	55	54	31	19.6	33.85185	36.2	21.87407	21.52481	500	0	0	0	0	0	0	0	0	NaN	NaN	NaN	NaN	0.09567996	2.87E-05	0.02424102	0.8800503	0.880050305	sing_prml	0.1944058	0.2595823	0.25	0.25
BR140213crossori0001-sort_reduceddata_MT_cell34_spiketimes.csv	Contrast50_Orientation270	Contrast50_Orientation0	0	230	10.22607173	0.8992	0.3729	0.3729	1.362762238	4.463748453	3.09943227	0.127279794	0.059636516	0.000591898	0.812491792	single	0.812491792	53	109	48	4.981132	7.137615	8.354167	6.788099	31.86052	25.89317	500	0	0	0	0	0	0	0	0	NaN	NaN	NaN	NaN	3.15E-06	5.94E-08	0.9999929	3.84E-06	0.999992948	out_prml	0.04202437	1.11E-48	0.25	0.25
BR140213crossori0001-sort_reduceddata_MT_cell4_spiketimes.csv	Contrast50_Orientation0	Contrast50_Orientation90	0	230	12.25259226	0.1188	0.5935	0.1188	1.929099847	1.022743238	0.504723115	0.001413704	0.125072212	0.000197643	0.873316441	single	0.873316441	109	53	54	35.59633	41.32075	42.72222	68.66888	42.26052	21.56289	500	0	0	0	0	0	0	0	0	NaN	NaN	NaN	NaN	0.03589078	0.004330527	0.000558982	0.9592197	0.959219707	sing_prml	2.34E-08	0.4284155	0.25	0.25
BR140213crossori0001-sort_reduceddata_MT_cell4_spiketimes.csv	Contrast50_Orientation270	Contrast50_Orientation0	0	230	3.528322244	0.3624	0.1174	0.1174	1.663857932	1.929099847	0.535022711	0.103872443	0.504930418	0.036451161	0.354745979	intermediate	0.504930418	53	109	48	32.03774	35.59633	33.375	53.30624	68.66888	17.85638	500	0	0	0	0	0	0	0	0	NaN	NaN	NaN	NaN	0.261846	0.5221197	4.49E-06	0.2160298	0.522119718	int_prml	0.001872704	2.34E-08	0.25	0.25
BR140213crossori0001-sort_reduceddata_MT_cell5_spiketimes.csv	Contrast50_Orientation0	Contrast50_Orientation90	0	230	53.92528371	0.1688	0.6052	0.1688	0.79933905	1.099328215	0.629574375	0.009253869	0.020994345	0.5056624	0.464089385	outside	0.5056624	109	53	54	28.53211	19.66038	31.85185	22.80683	21.61321	20.05311	500	0	0	0	0	0	0	0	0	NaN	NaN	NaN	NaN	0.04309932	4.54E-06	0.4933278	0.4635684	0.493327773	out_prml	0.9382731	0.2892678	0.25	0.25
BR140213crossori0001-sort_reduceddata_MT_cell5_spiketimes.csv	Contrast50_Orientation270	Contrast50_Orientation0	0	230	3.341758275	0.3712	0.1746	0.1746	0.65026437	0.79933905	0.580047567	4.71E-07	5.53E-07	0.999963083	3.59E-05	outside	0.999963083	53	109	48	25.5283	28.53211	34.47917	16.60015	22.80683	19.99956	500	0	0	0	0	0	0	0	0	NaN	NaN	NaN	NaN	2.48E-07	2.80E-10	0.9999933	6.49E-06	0.999993259	out_prml	0.9761586	0.9382731	0.25	0.25
BR140213crossori0001-sort_reduceddata_MT_cell5_spiketimes.csv	Contrast50_Orientation315	Contrast50_Orientation45	0	230	14.06470472	0.344	0.0302	0.0302	0.789742931	0.958446251	0.818344277	0.002057438	0.051040475	0.014562231	0.932339856	single	0.932339856	51	55	54	30.5098	24.6	33.62963	24.0949	23.57778	27.52061	500	0	0	0	0	0	0	0	0	NaN	NaN	NaN	NaN	0.06357137	0.00020494	0.09562642	0.8405973	0.840597273	sing_prml	0.8571498	0.5614138	0.25	0.25
BR140213crossori0001-sort_reduceddata_MT_cell6_spiketimes.csv	Contrast50_Orientation0	Contrast50_Orientation90	0	230	99.76005819	1.00E-04	0.756	1.00E-04	2.018507185	0.786888186	0.851772514	1.39E-05	0.999986072	1.94E-11	7.26E-09	intermediate	0.999986072	109	53	54	29.98165	44.50943	36.53704	60.51818	35.02395	31.12124	500	0	0	0	0	0	0	0	0	NaN	NaN	NaN	NaN	6.99E-05	0.9999301	1.36E-15	7.07E-09	0.999930054	int_prml	1.98E-09	0.8661725	0.25	0.25
BR140213crossori0001-sort_reduceddata_MT_cell6_spiketimes.csv	Contrast50_Orientation315	Contrast50_Orientation45	0	230	10.6556966	0.0679	0.0037	0.0037	0.764285714	1.630952381	0.487344019	5.39E-05	0.017715139	0.7813267	0.200904238	outside	0.7813267	51	55	54	28	33.6	25.59259	21.4	54.8	12.4724	500	0	0	0	0	0	0	0	0	NaN	NaN	NaN	NaN	0.02748435	0.000174463	0.02267897	0.9496622	0.949662212	sing_prml	0.8884478	0.002338976	0.25	0.25
BR140213crossori0001-sort_reduceddata_MT_cell7_spiketimes.csv	Contrast50_Orientation0	Contrast50_Orientation90	0	230	26.40267179	0.6595	0.404	0.404	1.1487876	1.928432327	1.059037624	0.00441714	0.035351872	0.221121375	0.739109613	single	0.739109613	109	53	54	13.2844	8.943396	15.64815	15.26096	17.24673	16.57198	500	0	0	0	0	0	0	0	0	NaN	NaN	NaN	NaN	0.01381454	1.01E-05	0.8347764	0.1513989	0.834776441	out_prml	0.1382429	6.66E-05	0.25	0.25
BR140213crossori0001-sort_reduceddata_MT_cell7_spiketimes.csv	Contrast50_Orientation270	Contrast50_Orientation0	0	230	5.013235156	0.8448	0.6595	0.6595	1.203296703	1.1487876	0.90740641	4.95E-05	0.00352772	0.90135853	0.095064271	outside	0.90135853	53	109	48	10.96226	13.2844	16.45833	13.19086	15.26096	14.9344	500	0	0	0	0	0	0	0	0	NaN	NaN	NaN	NaN	9.50E-05	3.97E-07	0.9977833	0.002121335	0.997783314	out_prml	0.149619	0.1382429	0.25	0.25
BR140213crossori0001-sort_reduceddata_MT_cell7_spiketimes.csv	Contrast50_Orientation315	Contrast50_Orientation45	0	230	13.6177986	0.2181	0.19	0.19	0.763983849	0.97625831	1.219477708	0.063758281	0.08744311	0.000376457	0.848422152	single	0.848422152	51	55	54	14.56863	10.63636	15.81481	11.1302	10.38384	19.28581	500	0	0	0	0	0	0	0	0	NaN	NaN	NaN	NaN	0.194612	0.003880739	0.01240769	0.7890996	0.789099567	sing_prml	0.8887907	0.5239309	0.25	0.25
BR140213crossori0001-sort_reduceddata_MT_cell8_spiketimes.csv	Contrast50_Orientation0	Contrast50_Orientation90	0	230	250.6255119	0	0.8877	0	3.434471205	1.14116436	0.619800913	3.43E-06	0.99929059	5.00E-07	0.000705481	intermediate	0.99929059	109	53	54	15.11009	33.13208	28.53704	51.89517	37.80914	17.68728	500	0	0	0	0	0	0	0	0	NaN	NaN	NaN	NaN	0.001467989	0.9849335	5.54E-09	0.01359855	0.984933453	int_prml	1.54E-30	0.2256743	0.25	0.25
BR140213crossori0001-sort_reduceddata_MT_cell8_spiketimes.csv	Contrast50_Orientation270	Contrast50_Orientation0	0	230	6.114535401	0.9647	0	0	1.034246575	3.434471205	1.065142175	0.003864312	0.04303293	0.516371994	0.436730764	outside	0.516371994	53	109	48	12.39623	15.11009	11.14583	12.82075	51.89517	11.8719	500	0	0	0	0	0	0	0	0	NaN	NaN	NaN	NaN	0.08680292	0.006324089	0.04206721	0.8648058	0.864805775	sing_prml	0.4059727	1.54E-30	0.25	0.25
BR140213crossori0001-sort_reduceddata_MT_cell8_spiketimes.csv	Contrast50_Orientation315	Contrast50_Orientation45	0	230	39.60736966	0.1114	0.5463	0.1114	1.947368421	1.512320484	1.101963254	0.009280233	0.382896616	0.047898065	0.559925087	single	0.559925087	51	55	54	14.52941	22.27273	15.53704	28.29412	33.6835	17.12124	500	0	0	0	0	0	0	0	0	NaN	NaN	NaN	NaN	0.198805	0.1180826	0.000102938	0.6830095	0.68300955	sing_prml	6.94E-05	0.008889741	0.25	0.25
BR140213crossori0001-sort_reduceddata_MT_cell9_spiketimes.csv	Contrast50_Orientation0	Contrast50_Orientation90	0	230	9.005611953	0.5213	0.0911	0.0911	1.178025125	0.976242648	1.108507595	1.59E-10	2.64E-09	0.999999801	1.96E-07	outside	0.999999801	109	53	54	15.66055	12.58491	20.51852	18.44852	12.28592	22.74493	500	0	0	0	0	0	0	0	0	NaN	NaN	NaN	NaN	2.23E-10	2.81E-14	1	4.02E-09	0.999999996	out_prml	0.0998325	0.5225485	0.25	0.25
BR140213crossori0001-sort_reduceddata_MT_cell9_spiketimes.csv	Contrast50_Orientation270	Contrast50_Orientation0	0	230	6.509644772	0.8011	0.5264	0.5264	0.785176867	1.178025125	0.820523262	0.009343541	0.091575798	0.001472906	0.897607755	single	0.897607755	53	109	48	12.92453	15.66055	17.41667	10.14804	18.44852	14.29078	500	0	0	0	0	0	0	0	0	NaN	NaN	NaN	NaN	0.04697716	0.00302758	0.04312406	0.9068712	0.906871206	sing_prml	0.8683724	0.0998325	0.25	0.25
BR140213crossori0001-sort_reduceddata_MT_cell9_spiketimes.csv	Contrast50_Orientation315	Contrast50_Orientation45	0	230	3.659039803	0.6018	0.1133	0.1133	1.174751773	1.19895288	0.703558441	0.08475962	0.097231289	0.000663203	0.817345888	single	0.817345888	51	55	54	16.58824	13.89091	18.35185	19.48706	16.65455	12.9116	500	0	0	0	0	0	0	0	0	NaN	NaN	NaN	NaN	0.04188734	0.00363171	0.008370839	0.9461101	0.946110116	sing_prml	0.185847	0.1502323	0.25	0.25
BR140218crossori0001-sort_reduceddata_MT_cell1_spiketimes.csv	Contrast50_Orientation0	Contrast50_Orientation90	0	230	18.71382008	0.8149	0.4311	0.4311	1.176956404	1.566438876	1.008723099	0.105834367	0.095471045	0.00115803	0.797536557	single	0.797536557	49	25	26	25.12245	17.56	26.80769	29.56803	27.50667	27.04154	500	0	0	0	0	0	0	0	0	NaN	NaN	NaN	NaN	0.1469406	0.007472121	0.02163362	0.8239536	0.823953645	sing_prml	0.1873681	0.03813232	0.25	0.25
BR140218crossori0001-sort_reduceddata_MT_cell1_spiketimes.csv	Contrast50_Orientation270	Contrast50_Orientation0	0	230	22.68952336	0.3722	0.8069	0.3722	1.885056433	1.176956404	1.023587005	0.135310582	0.051236857	0.145806676	0.667645885	single	0.667645885	26	49	22	17.03846	25.12245	29.18182	32.11846	29.56803	29.87013	500	0	0	0	0	0	0	0	0	NaN	NaN	NaN	NaN	0.04349596	0.000403041	0.7280049	0.2280961	0.728004887	out_prml	0.004737612	0.1873681	0.25	0.25
BR140218crossori0001-sort_reduceddata_MT_cell1_spiketimes.csv	Contrast50_Orientation315	Contrast50_Orientation45	0	230	9.044761566	0.7879	0.323	0.323	1.182114804	0.963534137	0.497252747	0.245797181	0.094948334	0.001619349	0.657635136	single	0.657635136	26	26	27	25.46154	19.15385	28	30.09846	18.45538	13.92308	500	0	0	0	0	0	0	0	0	NaN	NaN	NaN	NaN	0.1097216	0.004542363	0.02854155	0.8571944	0.857194444	sing_prml	0.2414681	0.5142731	0.25	0.25
BR140218crossori0001-sort_reduceddata_MT_cell12_spiketimes.csv	Contrast50_Orientation270	Contrast50_Orientation0	0	230	49.84434974	0.846	0.7022	0.7022	1.652952381	1.280398323	0.356144853	2.13E-07	1.09E-07	0.999998784	8.94E-07	outside	0.999998784	26	49	22	12.11538	22.71429	30.36364	20.02615	29.08333	10.81385	500	0	0	0	0	0	0	0	0	NaN	NaN	NaN	NaN	1.14E-06	5.05E-10	0.999994	4.82E-06	0.99999404	out_prml	0.02122041	0.09183466	0.25	0.25
BR140218crossori0001-sort_reduceddata_MT_cell14_spiketimes.csv	Contrast50_Orientation270	Contrast50_Orientation0	0	230	40.18317172	0.3128	0.9611	0.3128	1.829090909	1.185001249	0.708737864	1.63E-10	4.35E-12	0.999999999	6.72E-10	outside	0.999999999	26	49	22	16.5	27.22449	37.45455	30.18	32.26105	26.54545	500	0	0	0	0	0	0	0	0	NaN	NaN	NaN	NaN	2.41E-10	8.68E-14	1	1.05E-09	0.999999999	out_prml	0.006901372	0.1780303	0.25	0.25
BR140218crossori0001-sort_reduceddata_MT_cell16_spiketimes.csv	Contrast50_Orientation270	Contrast50_Orientation0	0	230	28.81875854	0.2157	0.5681	0.2157	1.158776758	1.123344919	0.697199317	2.32E-09	2.82E-11	0.999999988	9.79E-09	outside	0.999999988	26	49	22	12.57692	20.55102	29.13636	14.57385	23.08588	20.31385	500	0	0	0	0	0	0	0	0	NaN	NaN	NaN	NaN	1.18E-09	6.53E-13	1	5.06E-09	0.999999994	out_prml	0.2651964	0.2583293	0.25	0.25
BR140218crossori0001-sort_reduceddata_MT_cell17_spiketimes.csv	Contrast50_Orientation270	Contrast50_Orientation0	0	230	38.77022397	0.2406	0.9634	0.2406	2.045141388	1.196084419	0.43279156	2.15E-17	2.48E-18	1	9.01E-17	outside	1	26	49	22	14.96154	25.06122	37.95455	30.59846	29.97534	16.42641	500	0	0	0	0	0	0	0	0	NaN	NaN	NaN	NaN	3.58E-17	5.61E-21	1	1.50E-16	1	out_prml	0.00154321	0.1657197	0.25	0.25
BR140218crossori0001-sort_reduceddata_MT_cell2_spiketimes.csv	Contrast50_Orientation0	Contrast50_Orientation90	0	230	27.54049255	0.0266	0.5413	0.0266	2.927762503	1.275216706	0.466559572	0.155657824	0.070754474	0.019775266	0.753812437	single	0.753812437	49	25	26	25.97959	16.92	28.73077	76.06207	21.57667	13.40462	500	0	0	0	0	0	0	0	0	NaN	NaN	NaN	NaN	0.14703	0.000925356	0.01434708	0.8376976	0.837697574	sing_prml	5.18E-11	0.1654951	0.25	0.25
BR140218crossori0001-sort_reduceddata_MT_cell2_spiketimes.csv	Contrast50_Orientation270	Contrast50_Orientation0	0	230	13.96363089	0.5308	0.027	0.027	1.615100402	2.927762503	0.637530864	0.150539166	0.042317554	0.27759021	0.52955307	single	0.52955307	26	49	22	19.15385	25.97959	30.68182	30.93538	76.06207	19.56061	500	0	0	0	0	0	0	0	0	NaN	NaN	NaN	NaN	0.05851368	0.000405538	0.6087526	0.3323282	0.608752562	out_prml	0.02666258	5.18E-11	0.25	0.25
BR140218crossori0001-sort_reduceddata_MT_cell21_spiketimes.csv	Contrast50_Orientation270	Contrast50_Orientation0	0	230	6.874401595	0.338	0.8794	0.338	0.538823529	1.040160643	0.694151486	0.059198887	0.111127479	0.000825095	0.828848539	single	0.828848539	26	49	22	8.5	11.85714	13.54545	4.58	12.33333	9.402597	500	0	0	0	0	0	0	0	0	NaN	NaN	NaN	NaN	0.1233858	0.01526125	0.06541993	0.795933	0.79593302	sing_prml	0.9701953	0.3966388	0.25	0.25
BR140218crossori0001-sort_reduceddata_MT_cell21_spiketimes.csv	Contrast50_Orientation315	Contrast50_Orientation45	0	230	11.99686485	0.6322	0.8243	0.6322	1.28124031	0.579393939	0.70970316	0.187401005	0.078971773	0.009320067	0.724307155	single	0.724307155	26	26	27	9.923077	15.23077	17.85185	12.71385	8.824615	12.66952	500	0	0	0	0	0	0	0	0	NaN	NaN	NaN	NaN	0.09974348	0.001976872	0.2049359	0.6933437	0.69334372	sing_prml	0.157117	0.9526086	0.25	0.25
BR140218crossori0001-sort_reduceddata_MT_cell25_spiketimes.csv	Contrast50_Orientation0	Contrast50_Orientation90	0	230	32.11876175	0.136	0.7255	0.136	0.621821418	0.658640507	0.181790281	3.08E-12	2.08E-14	1	1.41E-11	outside	1	49	25	26	46.81633	33.64	60.15385	29.11139	22.15667	10.93538	500	0	0	0	0	0	0	0	0	NaN	NaN	NaN	NaN	7.76E-12	9.13E-16	1	3.54E-11	1	out_prml	0.981528	0.894903	0.25	0.25
BR140218crossori0001-sort_reduceddata_MT_cell25_spiketimes.csv	Contrast50_Orientation270	Contrast50_Orientation0	0	230	53.82772506	0.775	0.1477	0.1477	0.884590164	0.621821418	0.257022683	1.44E-07	1.81E-08	0.999999238	6.00E-07	outside	0.999999238	26	49	22	30.5	46.81633	57.63636	26.98	29.11139	14.81385	500	0	0	0	0	0	0	0	0	NaN	NaN	NaN	NaN	3.67E-07	1.36E-10	0.9999981	1.54E-06	0.999998097	out_prml	0.6291091	0.981528	0.25	0.25
BR140218crossori0001-sort_reduceddata_MT_cell27_spiketimes.csv	Contrast50_Orientation0	Contrast50_Orientation90	0	230	13.51331396	0.3488	0.4496	0.3488	0.781446541	0.754050926	0.244327177	1.35E-17	2.07E-20	1	6.09E-17	outside	1	49	25	26	30.28571	23.04	43.73077	23.66667	17.37333	10.68462	500	0	0	0	0	0	0	0	0	NaN	NaN	NaN	NaN	1.70E-17	2.00E-21	1	7.82E-17	1	out_prml	0.862367	0.7982668	0.25	0.25
BR140218crossori0001-sort_reduceddata_MT_cell27_spiketimes.csv	Contrast50_Orientation270	Contrast50_Orientation0	0	230	47.38124454	0.5276	0.3503	0.3503	1.264458599	0.781446541	0.707698953	6.63E-09	1.41E-10	0.999999966	2.75E-08	outside	0.999999966	26	49	22	18.11538	30.28571	40.09091	22.90615	23.66667	28.37229	500	0	0	0	0	0	0	0	0	NaN	NaN	NaN	NaN	1.05E-08	4.10E-12	0.9999999	4.42E-08	0.999999945	out_prml	0.1695637	0.862367	0.25	0.25
BR140218crossori0001-sort_reduceddata_MT_cell29_spiketimes.csv	Contrast50_Orientation0	Contrast50_Orientation90	0	230	8.151102773	0.1178	0.059	0.059	1.111206334	0.692551963	0.297796491	2.96E-12	1.61E-13	1	1.38E-11	outside	1	49	25	26	41.67347	34.64	54.80769	46.30782	23.99	16.32154	500	0	0	0	0	0	0	0	0	NaN	NaN	NaN	NaN	2.97E-12	6.96E-16	1	1.48E-11	1	out_prml	0.2764834	0.86436	0.25	0.25
BR140218crossori0001-sort_reduceddata_MT_cell29_spiketimes.csv	Contrast50_Orientation270	Contrast50_Orientation0	0	230	33.94322933	0.8772	0.1252	0.1252	1.168665786	1.111206334	0.300733914	1.32E-05	1.28E-06	0.999929923	5.56E-05	outside	0.999929923	26	49	22	29.11538	41.67347	50.72727	34.02615	46.30782	15.25541	500	0	0	0	0	0	0	0	0	NaN	NaN	NaN	NaN	5.42E-05	3.47E-08	0.9997137	0.000232052	0.999713728	out_prml	0.2549613	0.2764834	0.25	0.25
BR140218crossori0001-sort_reduceddata_MT_cell3_spiketimes.csv	Contrast50_Orientation0	Contrast50_Orientation90	0	230	8.938640075	0.7485	0.8822	0.7485	1.15625	0.711206897	0.419092559	0.000778711	0.000128014	0.995230191	0.003863084	outside	0.995230191	49	25	26	16	11.6	21.19231	18.5	8.25	8.881538	500	0	0	0	0	0	0	0	0	NaN	NaN	NaN	NaN	0.00013285	2.20E-07	0.9990721	0.00079487	0.999072061	out_prml	0.212974	0.8457058	0.25	0.25
BR140218crossori0001-sort_reduceddata_MT_cell3_spiketimes.csv	Contrast50_Orientation270	Contrast50_Orientation0	0	230	18.33638942	0.8305	0.7481	0.7481	1.097142857	1.15625	0.822976724	0.038245395	0.010565459	0.776925541	0.174263605	outside	0.776925541	26	49	22	10.23077	16	20.27273	11.22462	18.5	16.68398	500	0	0	0	0	0	0	0	0	NaN	NaN	NaN	NaN	0.003973505	1.77E-05	0.9736999	0.02230891	0.973699865	out_prml	0.3348201	0.212974	0.25	0.25
BR140218crossori0001-sort_reduceddata_MT_cell31_spiketimes.csv	Contrast50_Orientation0	Contrast50_Orientation90	0	230	14.91644452	0.023	0.2877	0.023	2.307087877	0.809027778	0.598199357	0.150464906	0.058805206	0.054089533	0.736640355	single	0.736640355	49	25	26	31.81633	24	35.88462	73.40306	19.41667	21.46615	500	0	0	0	0	0	0	0	0	NaN	NaN	NaN	NaN	0.1096978	0.000881154	0.163078	0.726343	0.726343032	sing_prml	7.25E-07	0.7294189	0.25	0.25
BR140218crossori0001-sort_reduceddata_MT_cell31_spiketimes.csv	Contrast50_Orientation270	Contrast50_Orientation0	0	230	9.089441633	0.4882	0.0232	0.0232	1.689454545	2.307087877	0.505291005	0.133477755	0.077889201	0.024484185	0.764148859	single	0.764148859	26	49	22	25.38462	31.81633	36	42.88615	73.40306	18.19048	500	0	0	0	0	0	0	0	0	NaN	NaN	NaN	NaN	0.1050037	0.002320252	0.1825302	0.7101459	0.710145863	sing_prml	0.01694932	7.25E-07	0.25	0.25
BR140218crossori0001-sort_reduceddata_MT_cell4_spiketimes.csv	Contrast50_Orientation0	Contrast50_Orientation90	0	230	11.25763123	0.0336	0.8231	0.0336	1.807122748	1.136039886	0.283182239	1.42E-12	2.22E-14	1	6.49E-12	outside	1	49	25	26	30.20408	23.4	41.57692	54.58248	26.58333	11.77385	500	0	0	0	0	0	0	0	0	NaN	NaN	NaN	NaN	2.99E-12	5.62E-16	1	1.43E-11	1	out_prml	0.000519473	0.292255	0.25	0.25
BR140218crossori0001-sort_reduceddata_MT_cell6_spiketimes.csv	Contrast50_Orientation0	Contrast50_Orientation90	0	230	10.07031688	0.9494	0.557	0.557	1.156857352	2.114985163	0.616022253	2.49E-12	8.57E-13	1	1.17E-11	outside	1	49	25	26	18.55102	13.48	27.65385	21.46088	28.51	17.03538	500	0	0	0	0	0	0	0	0	NaN	NaN	NaN	NaN	9.37E-13	2.72E-16	1	4.69E-12	1	out_prml	0.2121906	0.001132272	0.25	0.25
BR140218crossori0001-sort_reduceddata_MT_cell6_spiketimes.csv	Contrast50_Orientation315	Contrast50_Orientation45	0	230	3.310827935	0.0258	0.0589	0.0258	1.431304348	1.369802372	0.623112868	0.000127557	8.25E-06	0.999333679	0.000530516	outside	0.999333679	26	26	27	23.88462	19.46154	31.7037	34.18615	26.65846	19.75499	500	0	0	0	0	0	0	0	0	NaN	NaN	NaN	NaN	1.00E-05	1.72E-08	0.9999258	6.42E-05	0.99992579	out_prml	0.07496375	0.1027727	0.25	0.25
BR140218crossori0001-sort_reduceddata_MT_cell7_spiketimes.csv	Contrast50_Orientation270	Contrast50_Orientation0	0	230	7.147041503	0.5181	0.7224	0.5181	0.935257732	1.107347328	0.657421943	0.061633169	0.104219295	0.001083952	0.833063585	single	0.833063585	26	49	22	7.461538	10.69388	12.40909	6.978462	11.84184	8.158009	500	0	0	0	0	0	0	0	0	NaN	NaN	NaN	NaN	0.1231301	0.01216279	0.06080651	0.8039006	0.803900647	sing_prml	0.5553002	0.2824113	0.25	0.25
BR140218crossori0001-sort_reduceddata_MT_cell8_spiketimes.csv	Contrast50_Orientation0	Contrast50_Orientation90	0	230	7.765487459	0.213	0.6762	0.213	1.152054552	2.181588613	0.459883314	2.12E-26	1.22E-32	1	9.75E-26	outside	1	49	25	26	19.20408	14.52	32.96154	22.12415	31.67667	15.15846	500	0	0	0	0	0	0	0	0	NaN	NaN	NaN	NaN	9.50E-27	7.71E-31	1	4.39E-26	1	out_prml	0.2184391	0.000702477	0.25	0.25
BR140218crossori0001-sort_reduceddata_MT_cell8_spiketimes.csv	Contrast50_Orientation270	Contrast50_Orientation0	0	230	18.28952625	0.5478	0.213	0.213	0.795209581	1.152054552	0.644710579	3.48E-16	1.02E-18	1	1.46E-15	outside	1	26	49	22	12.84615	19.20408	30.36364	10.21538	22.12415	19.57576	500	0	0	0	0	0	0	0	0	NaN	NaN	NaN	NaN	1.12E-16	2.80E-20	1	4.87E-16	1	out_prml	0.753079	0.2184391	0.25	0.25
BR140218crossori0001-sort_reduceddata_MT_cell8_spiketimes.csv	Contrast50_Orientation315	Contrast50_Orientation45	0	230	3.255046486	0.361	0.1239	0.1239	0.837521515	1.816475584	0.355530833	7.50E-17	1.73E-25	1	3.69E-16	outside	1	26	26	27	22.34615	18.11538	35.85185	18.71538	32.90615	12.74644	500	0	0	0	0	0	0	0	0	NaN	NaN	NaN	NaN	4.40E-17	6.71E-21	1	2.13E-16	1	out_prml	0.6960596	0.007502953	0.25	0.25
BR140219crossori0001-sort_reduceddata_MT_cell1_spiketimes.csv	Contrast50_Orientation30	Contrast50_Orientation120	0	230	16.0566037	0.8263	0.0159	0.0159	5.344731978	7.816744089	4.029628051	0.99994648	5.06E-06	1.66E-08	4.84E-05	mixture	0.99994648	21	47	23	25.7619	35.44681	37.08696	137.6905	277.0786	149.4466	500	0	0	0	0	0	0	0	0	NaN	NaN	NaN	NaN	0.9993185	0.000647837	1.74E-05	1.63E-05	0.999318455	mix_prml	7.21E-14	3.39E-50	0.25	0.25
BR140219crossori0001-sort_reduceddata_MT_cell10_spiketimes.csv	Contrast50_Orientation75	Contrast50_Orientation165	0	230	11.2311425	0.6222	0.1693	0.1693	0.525047483	0.648873072	0.510177496	0.272273749	0.529484314	0.000639989	0.197601947	intermediate	0.529484314	25	23	24	28.08	36.65217	33.375	14.74333	23.78261	17.02717	500	0	0	0	0	0	0	0	0	NaN	NaN	NaN	NaN	0.1141154	0.7115512	5.56E-05	0.1742779	0.711551191	int_prml	0.9722496	0.8914244	0.25	0.25
BR140219crossori0001-sort_reduceddata_MT_cell11_spiketimes.csv	Contrast50_Orientation30	Contrast50_Orientation120	0	230	4.18783218	0.061	1.00E-04	1.00E-04	2.676363636	13.65415771	4.214739993	0.965188057	0.012606224	1.64E-05	0.02218932	mixture	0.965188057	21	47	23	7.857143	11.19149	10.56522	21.02857	152.8104	44.52964	500	0	0	0	0	0	0	0	0	NaN	NaN	NaN	NaN	0.8869928	0.0871931	0.0198826	0.005931482	0.886992822	mix_prml	6.80E-05	3.36E-103	0.25	0.25
BR140219crossori0001-sort_reduceddata_MT_cell12_spiketimes.csv	Contrast50_Orientation75	Contrast50_Orientation165	0	230	7.659144892	0.0968	0.8497	0.0968	1.750197941	1.359630791	0.766854089	7.63E-08	1.67E-10	0.999999562	3.61E-07	outside	0.999999562	25	23	24	16.84	22.69565	32.54167	29.47333	30.85771	24.95471	500	0	0	0	0	0	0	0	0	NaN	NaN	NaN	NaN	2.12E-08	1.93E-11	0.9999999	1.03E-07	0.999999876	out_prml	0.01288897	0.120622	0.25	0.25
BR140219crossori0001-sort_reduceddata_MT_cell13_spiketimes.csv	Contrast50_Orientation30	Contrast50_Orientation120	0	230	12.24647177	0.3556	0	0	2.877647059	18.81238833	2.985611511	0.980703811	0.017144063	4.19E-05	0.002110202	mixture	0.980703811	21	47	23	4.047619	7.765957	6.043478	11.64762	146.0962	18.04348	500	0	0	0	0	0	0	0	0	NaN	NaN	NaN	NaN	0.8055496	0.1940119	1.16E-06	0.000437334	0.805549603	mix_prml	1.69E-05	1.13E-151	0.25	0.25
BR140219crossori0001-sort_reduceddata_MT_cell16_spiketimes.csv	Contrast50_Orientation75	Contrast50_Orientation165	0	230	27.10833467	0.668	0.1967	0.1967	0.745645289	0.739991328	0.496810286	5.02E-07	6.10E-08	0.999997239	2.20E-06	outside	0.999997239	25	23	24	16.84	27.34783	36.91667	12.55667	20.23715	18.34058	500	0	0	0	0	0	0	0	0	NaN	NaN	NaN	NaN	1.37E-06	7.32E-10	0.9999926	6.05E-06	0.999992578	out_prml	0.8080487	0.8017601	0.25	0.25
BR140219crossori0001-sort_reduceddata_MT_cell17_spiketimes.csv	Contrast50_Orientation30	Contrast50_Orientation120	0	230	7.19440813	0.4578	0.1872	0.1872	0.553012048	0.610394803	0.36446156	0.107825233	0.051370021	0.125341053	0.715463694	single	0.715463694	21	47	23	23.71429	18.51064	28.73913	13.11429	11.2988	10.47431	500	0	0	0	0	0	0	0	0	NaN	NaN	NaN	NaN	0.03059625	0.000384229	0.7853528	0.1836668	0.785352773	out_prml	0.9446453	0.9828084	0.25	0.25
BR140219crossori0001-sort_reduceddata_MT_cell17_spiketimes.csv	Contrast50_Orientation75	Contrast50_Orientation165	0	230	3.911355102	0.3268	0.5369	0.3268	1.02078566	0.76446281	0.649391304	0.249647016	0.071789343	0.016034077	0.662529565	single	0.662529565	25	23	24	17.48	22	26.04167	17.84333	16.81818	16.91123	500	0	0	0	0	0	0	0	0	NaN	NaN	NaN	NaN	0.06503143	0.002136017	0.5079115	0.4249211	0.507911488	out_prml	0.4333872	0.7733153	0.25	0.25
BR140219crossori0001-sort_reduceddata_MT_cell19_spiketimes.csv	Contrast50_Orientation30	Contrast50_Orientation120	0	230	7.630606221	0.0753	0.4535	0.0753	0.525399361	1.032190261	0.489682694	9.02E-07	3.23E-09	0.999994985	4.11E-06	outside	0.999994985	21	47	23	29.80952	23.76596	40.6087	15.6619	24.53099	19.88538	500	0	0	0	0	0	0	0	0	NaN	NaN	NaN	NaN	3.21E-07	4.04E-10	0.9999982	1.47E-06	0.999998205	out_prml	0.9579985	0.4121004	0.25	0.25
BR140219crossori0001-sort_reduceddata_MT_cell2_spiketimes.csv	Contrast50_Orientation120	Contrast50_Orientation210	0	230	40.22989335	0.7774	0.7636	0.7636	0.658075766	0.881970218	0.127346338	5.00E-27	1.30E-29	1	1.99E-26	outside	1	47	26	20	48.2766	33.57692	71.5	31.76966	29.61385	9.105263	500	0	0	0	0	0	0	0	0	NaN	NaN	NaN	NaN	1.29E-27	1.68E-31	1	5.13E-27	1	out_prml	0.9644032	0.6328982	0.25	0.25
BR140219crossori0001-sort_reduceddata_MT_cell2_spiketimes.csv	Contrast50_Orientation30	Contrast50_Orientation120	0	230	249.7381284	0.8676	0.7792	0.7792	1.410891089	0.658075766	0.251649102	0.056282546	0.027031385	0.676170774	0.240515295	outside	0.676170774	21	47	23	14.42857	48.2766	52.13043	20.35714	31.76966	13.11858	500	0	0	0	0	0	0	0	0	NaN	NaN	NaN	NaN	0.1718081	0.000170896	0.09360376	0.7344172	0.734417208	sing_prml	0.1043425	0.9644032	0.25	0.25
BR140219crossori0001-sort_reduceddata_MT_cell2_spiketimes.csv	Contrast50_Orientation75	Contrast50_Orientation165	0	230	43.54866217	0.0121	0.6176	0.0121	2.009898711	0.523026879	0.134976132	4.95E-24	6.77E-37	1	2.16E-23	outside	1	25	23	24	28.96	46.17391	70.20833	58.20667	24.1502	9.476449	500	0	0	0	0	0	0	0	0	NaN	NaN	NaN	NaN	1.71E-24	9.63E-29	1	7.45E-24	1	out_prml	0.002358574	0.966749	0.25	0.25
BR140219crossori0001-sort_reduceddata_MT_cell20_spiketimes.csv	Contrast50_Orientation75	Contrast50_Orientation165	0	230	4.889652176	0.9052	0.2164	0.2164	1.044043624	0.948051948	0.534606882	0.04318097	0.136518387	0.000809134	0.819491509	single	0.819491509	25	23	24	23.84	29.52174	31.95833	24.89	27.98814	17.08514	500	0	0	0	0	0	0	0	0	NaN	NaN	NaN	NaN	0.1162349	0.01801364	0.02451256	0.8412389	0.841238927	sing_prml	0.4026659	0.5295814	0.25	0.25
BR140219crossori0001-sort_reduceddata_MT_cell21_spiketimes.csv	Contrast50_Orientation30	Contrast50_Orientation120	0	230	5.267238379	0.826	0.4135	0.4135	0.450763359	0.908406409	0.434800494	1.60E-12	2.15E-16	1	7.38E-12	outside	1	21	47	23	24.95238	20.14894	38.43478	11.24762	18.30342	16.71146	500	0	0	0	0	0	0	0	0	NaN	NaN	NaN	NaN	6.61E-13	3.13E-16	1	2.92E-12	1	out_prml	0.9827298	0.6492606	0.25	0.25
BR140219crossori0001-sort_reduceddata_MT_cell21_spiketimes.csv	Contrast50_Orientation75	Contrast50_Orientation165	0	230	7.337402008	0.4723	0.3971	0.3971	0.902993348	0.751448915	0.709758922	1.23E-08	2.34E-08	0.999999909	5.49E-08	outside	0.999999909	25	23	24	18.04	23.86957	34.41667	16.29	17.93676	24.42754	500	0	0	0	0	0	0	0	0	NaN	NaN	NaN	NaN	3.63E-09	2.78E-12	1	1.73E-08	0.999999979	out_prml	0.5988462	0.7886413	0.25	0.25
BR140219crossori0001-sort_reduceddata_MT_cell22_spiketimes.csv	Contrast50_Orientation30	Contrast50_Orientation120	0	230	3.002378406	0.835	0.9061	0.835	1.042117647	0.972764274	0.763338676	1.68E-10	5.90E-13	0.999999999	8.09E-10	outside	0.999999999	21	47	23	20.2381	24.31915	34.52174	21.09048	23.6568	26.35178	500	0	0	0	0	0	0	0	0	NaN	NaN	NaN	NaN	1.15E-11	1.27E-14	1	6.09E-11	1	out_prml	0.4064633	0.5247539	0.25	0.25
BR140219crossori0001-sort_reduceddata_MT_cell22_spiketimes.csv	Contrast50_Orientation75	Contrast50_Orientation165	0	230	24.11965795	0.398	0.8252	0.398	1.263788969	1.039669421	0.752803968	0.006549246	0.002755911	0.961531897	0.029162947	outside	0.961531897	25	23	24	22.24	33.47826	40.54167	28.10667	34.80632	30.51993	500	0	0	0	0	0	0	0	0	NaN	NaN	NaN	NaN	0.004245752	8.67E-06	0.9758092	0.01993639	0.975809188	out_prml	0.1740242	0.4089459	0.25	0.25
BR140219crossori0001-sort_reduceddata_MT_cell23_spiketimes.csv	Contrast50_Orientation75	Contrast50_Orientation165	0	230	6.4705259	0.1879	0.3365	0.1879	1.429401251	0.886610136	1.722479186	0.306332994	0.20751855	4.80E-05	0.486100497	single	0.486100497	25	23	24	14.92	20.04348	19.58333	21.32667	17.77075	33.73188	500	0	0	0	0	0	0	0	0	NaN	NaN	NaN	NaN	0.5126023	0.261198	0.001608184	0.2245915	0.512602277	mix_prml	0.07938195	0.6139461	0.25	0.25
BR140219crossori0001-sort_reduceddata_MT_cell24_spiketimes.csv	Contrast50_Orientation30	Contrast50_Orientation120	0	230	30.87038896	0.4544	0.3435	0.3435	1.638701923	0.769813921	0.376570584	0.163486676	0.114355926	0.002120768	0.72003663	single	0.72003663	21	47	23	19.80952	30.87234	32.08696	32.4619	23.76596	12.083	500	0	0	0	0	0	0	0	0	NaN	NaN	NaN	NaN	0.1563432	0.004105241	0.00604809	0.8335034	0.833503448	sing_prml	0.03571729	0.8710174	0.25	0.25
BR140219crossori0001-sort_reduceddata_MT_cell24_spiketimes.csv	Contrast50_Orientation75	Contrast50_Orientation165	0	230	26.10141666	0.0291	0.5027	0.0291	3.033413206	0.681290867	0.55949432	0.137024354	0.047125206	0.229795609	0.58605483	single	0.58605483	25	23	24	25.04	37.47826	42.41667	75.95667	25.5336	23.73188	500	0	0	0	0	0	0	0	0	NaN	NaN	NaN	NaN	0.1032522	0.000465036	0.3792311	0.5170516	0.517051649	sing_prml	8.17E-07	0.8627354	0.25	0.25
BR140219crossori0001-sort_reduceddata_MT_cell25_spiketimes.csv	Contrast50_Orientation75	Contrast50_Orientation165	0	230	22.38777946	0.0503	0.8364	0.0503	0.771452145	0.89018389	0.47597254	0.001057587	0.000284502	0.994006505	0.004651406	outside	0.994006505	25	23	24	20.2	30.52174	38	15.58333	27.16996	18.08696	500	0	0	0	0	0	0	0	0	NaN	NaN	NaN	NaN	0.001003348	1.31E-06	0.9944286	0.004566716	0.994428621	out_prml	0.7773432	0.6090408	0.25	0.25
BR140219crossori0001-sort_reduceddata_MT_cell26_spiketimes.csv	Contrast50_Orientation30	Contrast50_Orientation120	0	230	27.70516334	0.0977	0.0139	0.0139	2.007014028	0.579894598	0.689573703	0.168127515	0.069443974	0.030987956	0.731440555	single	0.731440555	21	47	23	23.7619	35.10638	38.47826	47.69048	20.358	26.5336	500	0	0	0	0	0	0	0	0	NaN	NaN	NaN	NaN	0.1370146	0.001380484	0.1470916	0.7145133	0.714513275	sing_prml	0.004795322	0.9899277	0.25	0.25
BR140219crossori0001-sort_reduceddata_MT_cell26_spiketimes.csv	Contrast50_Orientation75	Contrast50_Orientation165	0	230	58.49728049	0.1289	0.7153	0.1289	1.966891554	0.771100839	0.308387371	0.062007401	0.031722946	0.632564942	0.273704711	outside	0.632564942	25	23	24	26.68	46.17391	51.125	52.47667	35.60474	15.7663	500	0	0	0	0	0	0	0	0	NaN	NaN	NaN	NaN	0.1409193	0.000311943	0.2413496	0.6174192	0.617419211	sing_prml	0.003161743	0.7653338	0.25	0.25
BR140219crossori0001-sort_reduceddata_MT_cell27_spiketimes.csv	Contrast50_Orientation30	Contrast50_Orientation120	0	230	34.05523794	0.2466	0.3695	0.2466	1.729126214	0.966178016	0.552176105	0.001047578	0.000351565	0.994019147	0.004581709	outside	0.994019147	21	47	23	9.809524	18.48936	23.52174	16.9619	17.86401	12.98814	500	0	0	0	0	0	0	0	0	NaN	NaN	NaN	NaN	0.00112529	1.59E-06	0.993779	0.005094083	0.993779032	out_prml	0.02244383	0.5375634	0.25	0.25
BR140219crossori0001-sort_reduceddata_MT_cell27_spiketimes.csv	Contrast50_Orientation75	Contrast50_Orientation165	0	230	50.91276839	0.7509	0.0481	0.0481	1.292141952	0.832435251	0.407067175	2.03E-12	6.08E-17	1	8.87E-12	outside	1	25	23	24	10.52	22.73913	34.70833	13.59333	18.92885	14.12862	500	0	0	0	0	0	0	0	0	NaN	NaN	NaN	NaN	7.00E-12	1.21E-15	1	3.05E-11	1	out_prml	0.1534541	0.687243	0.25	0.25
BR140219crossori0001-sort_reduceddata_MT_cell28_spiketimes.csv	Contrast50_Orientation120	Contrast50_Orientation210	0	230	10.3657965	0.2756	0.5419	0.2756	0.825866534	0.740018709	0.209172449	3.42E-20	3.14E-24	1	1.39E-19	outside	1	47	26	20	33.57447	41.11538	62.2	27.72803	30.42615	13.01053	500	0	0	0	0	0	0	0	0	NaN	NaN	NaN	NaN	1.11E-20	3.12E-24	1	4.45E-20	1	out_prml	0.7934818	0.8204224	0.25	0.25
BR140219crossori0001-sort_reduceddata_MT_cell28_spiketimes.csv	Contrast50_Orientation30	Contrast50_Orientation120	0	230	25.50057208	0.0362	0.2853	0.0362	2.411875	0.825866534	0.27460815	1.86E-09	6.68E-10	0.999999989	8.02E-09	outside	0.999999989	21	47	23	22.85714	33.57447	44.13043	55.12857	27.72803	12.11858	500	0	0	0	0	0	0	0	0	NaN	NaN	NaN	NaN	3.70E-09	1.28E-12	1	1.59E-08	0.99999998	out_prml	0.000393943	0.7934818	0.25	0.25
BR140219crossori0001-sort_reduceddata_MT_cell28_spiketimes.csv	Contrast50_Orientation75	Contrast50_Orientation165	0	230	99.56813301	0.5059	0.3539	0.3539	1.50330033	0.591388401	0.349708263	0.000813696	0.000336018	0.995299986	0.0035503	outside	0.995299986	25	23	24	24.24	49.47826	57.75	36.44	29.26087	20.19565	500	0	0	0	0	0	0	0	0	NaN	NaN	NaN	NaN	0.005800226	3.58E-06	0.9688771	0.02531908	0.968877109	out_prml	0.05392374	0.9328667	0.25	0.25
BR140219crossori0001-sort_reduceddata_MT_cell29_spiketimes.csv	Contrast50_Orientation120	Contrast50_Orientation210	0	230	20.71680617	0.1607	0.3686	0.1607	0.57171068	0.638102767	0.242771358	8.93E-46	2.49E-55	1	3.55E-45	outside	1	47	26	20	27.6383	19.46154	52.15	15.80111	12.41846	12.66053	500	0	0	0	0	0	0	0	0	NaN	NaN	NaN	NaN	8.02E-48	8.07E-52	1	3.20E-47	1	out_prml	0.9913618	0.916234	0.25	0.25
BR140219crossori0001-sort_reduceddata_MT_cell29_spiketimes.csv	Contrast50_Orientation30	Contrast50_Orientation120	0	230	103.7558606	0.8865	0.1646	0.1646	1.361363636	0.57171068	0.686587749	2.24E-05	5.70E-06	0.999876415	9.55E-05	outside	0.999876415	21	47	23	10.47619	27.6383	34.3913	14.2619	15.80111	23.61265	500	0	0	0	0	0	0	0	0	NaN	NaN	NaN	NaN	0.000182842	9.24E-08	0.9990354	0.000781692	0.999035373	out_prml	0.1289901	0.9913618	0.25	0.25
BR140219crossori0001-sort_reduceddata_MT_cell29_spiketimes.csv	Contrast50_Orientation75	Contrast50_Orientation165	0	230	67.22905829	0.5606	0.5225	0.5225	0.963362069	0.826890091	0.183700972	1.27E-26	1.87E-42	1	5.55E-26	outside	1	25	23	24	13.92	29.95652	51.08333	13.41	24.77075	9.384058	500	0	0	0	0	0	0	0	0	NaN	NaN	NaN	NaN	2.04E-27	1.02E-31	1	8.90E-27	1	out_prml	0.512683	0.6945709	0.25	0.25
BR140219crossori0001-sort_reduceddata_MT_cell3_spiketimes.csv	Contrast50_Orientation120	Contrast50_Orientation210	0	230	4.633666301	0.0963	0.272	0.0963	5.559072962	6.974854482	0.315789474	4.48E-22	3.40E-25	1	1.85E-21	outside	1	47	26	20	39.59574	33.03846	58.7	220.1156	230.4385	18.53684	500	0	0	0	0	0	0	0	0	NaN	NaN	NaN	NaN	6.94E-22	2.20E-25	1	2.81E-21	1	out_prml	7.08E-31	2.37E-24	0.25	0.25
BR140219crossori0001-sort_reduceddata_MT_cell3_spiketimes.csv	Contrast50_Orientation30	Contrast50_Orientation120	0	230	76.68104036	0.0457	0.093	0.0457	5.711724138	5.559072962	3.722833626	0.999999663	1.70E-08	1.36E-08	3.06E-07	mixture	0.999999663	21	47	23	20.71429	39.59574	42.73913	118.3143	220.1156	159.1107	500	0	0	0	0	0	0	0	0	NaN	NaN	NaN	NaN	0.9997899	0.000208946	1.06E-06	1.17E-07	0.999789878	mix_prml	3.30E-15	7.08E-31	0.25	0.25
BR140219crossori0001-sort_reduceddata_MT_cell3_spiketimes.csv	Contrast50_Orientation75	Contrast50_Orientation165	0	230	20.95736374	0.491	0.4996	0.491	2.771320663	3.413535354	2.171654433	1.17E-14	5.03E-25	1	4.23E-16	outside	1	25	23	24	27.36	39.13043	57.75	75.82333	133.5731	125.413	500	0	0	0	0	0	0	0	0	NaN	NaN	NaN	NaN	1.78E-18	1.29E-22	1	5.44E-20	1	out_prml	7.29E-06	1.02E-07	0.25	0.25
BR140219crossori0001-sort_reduceddata_MT_cell30_spiketimes.csv	Contrast50_Orientation120	Contrast50_Orientation210	0	230	4.55575429	0.0046	0.2906	0.0046	0.495567161	0.522664693	0.096173269	1.35E-12	2.92E-14	1	5.76E-12	outside	1	47	26	20	45.70213	51.96154	70.35	22.64847	27.15846	6.765789	500	0	0	0	0	0	0	0	0	NaN	NaN	NaN	NaN	3.24E-13	2.19E-16	1	1.33E-12	1	out_prml	0.9983693	0.9756744	0.25	0.25
BR140219crossori0001-sort_reduceddata_MT_cell30_spiketimes.csv	Contrast50_Orientation30	Contrast50_Orientation120	0	230	34.44183473	0.4793	0.0056	0.0056	1.346282246	0.495567161	0.18030303	5.28E-13	2.23E-13	1	2.25E-12	outside	1	21	47	23	31.38095	45.70213	60	42.24762	22.64847	10.81818	500	0	0	0	0	0	0	0	0	NaN	NaN	NaN	NaN	1.58E-12	2.77E-16	1	6.77E-12	1	out_prml	0.1373689	0.9983693	0.25	0.25
BR140219crossori0001-sort_reduceddata_MT_cell30_spiketimes.csv	Contrast50_Orientation75	Contrast50_Orientation165	0	230	105.1498649	0.8035	0.0013	0.0013	1.071932007	0.289853206	0.18150283	0.003297874	0.001855676	0.980454295	0.014392155	outside	0.980454295	25	23	24	32.16	61.3913	69.45833	34.47333	17.79447	12.60688	500	0	0	0	0	0	0	0	0	NaN	NaN	NaN	NaN	0.01450562	9.65E-06	0.9221696	0.06331514	0.922169582	out_prml	0.3671937	0.9995173	0.25	0.25
BR140219crossori0001-sort_reduceddata_MT_cell31_spiketimes.csv	Contrast50_Orientation120	Contrast50_Orientation210	0	230	30.70129652	0.3695	0.5852	0.3695	0.574574782	1.174477379	0.162919231	7.94E-45	2.22E-52	1	3.17E-44	outside	1	47	26	20	35.78723	24.65385	62.85	20.56244	28.95538	10.23947	500	0	0	0	0	0	0	0	0	NaN	NaN	NaN	NaN	8.20E-47	7.19E-51	1	3.27E-46	1	out_prml	0.9908801	0.2490701	0.25	0.25
BR140219crossori0001-sort_reduceddata_MT_cell31_spiketimes.csv	Contrast50_Orientation30	Contrast50_Orientation120	0	230	175.9007882	0.0323	0.3747	0.0323	1.725641026	0.574574782	0.614494459	0.015589077	0.005614489	0.912178925	0.066617509	outside	0.912178925	21	47	23	11.14286	35.78723	40.30435	19.22857	20.56244	24.7668	500	0	0	0	0	0	0	0	0	NaN	NaN	NaN	NaN	0.0914474	8.79E-05	0.5175253	0.3909394	0.517525307	out_prml	0.02285786	0.9908801	0.25	0.25
BR140219crossori0001-sort_reduceddata_MT_cell31_spiketimes.csv	Contrast50_Orientation75	Contrast50_Orientation165	0	230	57.19582412	0.1302	0.4943	0.1302	1.248613999	0.767285918	0.24939984	2.22E-31	1.10E-44	1	9.70E-31	outside	1	25	23	24	19.24	35.95652	61.125	24.02333	27.58893	15.24457	500	0	0	0	0	0	0	0	0	NaN	NaN	NaN	NaN	1.90E-32	7.75E-37	1	8.27E-32	1	out_prml	0.1858567	0.7699339	0.25	0.25
BR140219crossori0001-sort_reduceddata_MT_cell32_spiketimes.csv	Contrast50_Orientation120	Contrast50_Orientation210	0	230	8.818250548	0.6468	0.1787	0.1787	0.65377852	0.452767926	0.065278036	5.91E-17	1.61E-22	1	2.36E-16	outside	1	47	26	20	42.08511	49.88462	70.75	27.51434	22.58615	4.618421	500	0	0	0	0	0	0	0	0	NaN	NaN	NaN	NaN	1.68E-17	6.48E-21	1	6.73E-17	1	out_prml	0.9664978	0.9912474	0.25	0.25
BR140219crossori0001-sort_reduceddata_MT_cell32_spiketimes.csv	Contrast50_Orientation30	Contrast50_Orientation120	0	230	20.20471401	0.1028	0.6525	0.1028	1.252366412	0.65377852	0.156793744	2.86E-22	1.99E-25	1	1.22E-21	outside	1	21	47	23	31.19048	42.08511	60.65217	39.0619	27.51434	9.509881	500	0	0	0	0	0	0	0	0	NaN	NaN	NaN	NaN	2.22E-22	2.33E-26	1	9.48E-22	1	out_prml	0.1996264	0.9664978	0.25	0.25
BR140219crossori0001-sort_reduceddata_MT_cell32_spiketimes.csv	Contrast50_Orientation75	Contrast50_Orientation165	0	230	122.0398221	0.5857	0.0108	0.0108	1.792514699	0.363898728	0.134567999	0.00279865	0.001616664	0.983370652	0.012214034	outside	0.983370652	25	23	24	29.48	60.26087	68.375	52.84333	21.92885	9.201087	500	0	0	0	0	0	0	0	0	NaN	NaN	NaN	NaN	0.01124941	5.98E-06	0.9396421	0.04910247	0.93964214	out_prml	0.009894049	0.9971449	0.25	0.25
BR140219crossori0001-sort_reduceddata_MT_cell4_spiketimes.csv	Contrast50_Orientation120	Contrast50_Orientation210	0	230	40.35035503	0.1454	0.2619	0.1454	0.513718394	0.884234405	0.048462741	1.62E-16	1.14E-18	1	6.45E-16	outside	1	47	26	20	56.74468	40.69231	75.75	29.15079	35.98154	3.671053	500	0	0	0	0	0	0	0	0	NaN	NaN	NaN	NaN	1.08E-16	2.51E-20	1	4.31E-16	1	out_prml	0.9974682	0.6296239	0.25	0.25
BR140219crossori0001-sort_reduceddata_MT_cell4_spiketimes.csv	Contrast50_Orientation30	Contrast50_Orientation120	0	230	232.967099	0.4518	0.1437	0.1437	1.925700935	0.513718394	0.183297381	0.001132852	0.000495351	0.99353072	0.004841077	outside	0.99353072	21	47	23	20.38095	56.74468	64.13043	39.24762	29.15079	11.75494	500	0	0	0	0	0	0	0	0	NaN	NaN	NaN	NaN	0.005331418	1.78E-06	0.9718789	0.02278795	0.971878857	out_prml	0.007658246	0.9974682	0.25	0.25
BR140219crossori0001-sort_reduceddata_MT_cell4_spiketimes.csv	Contrast50_Orientation75	Contrast50_Orientation165	0	230	53.49398996	0.6079	0.3471	0.3471	1.20853222	0.391692916	0.085535349	3.67E-17	3.33E-23	1	1.60E-16	outside	1	25	23	24	33.52	53.95652	75.20833	40.51	21.13439	6.432971	500	0	0	0	0	0	0	0	0	NaN	NaN	NaN	NaN	3.69E-17	2.87E-21	1	1.61E-16	1	out_prml	0.2199513	0.995105	0.25	0.25
BR140219crossori0001-sort_reduceddata_MT_cell5_spiketimes.csv	Contrast50_Orientation120	Contrast50_Orientation210	0	230	19.86681945	0.1995	0.4679	0.1995	3.938470006	6.553015873	0.376395534	8.19E-18	7.43E-21	1	3.26E-17	outside	1	47	26	20	42.02128	31.5	59.4	165.4995	206.42	22.35789	500	0	0	0	0	0	0	0	0	NaN	NaN	NaN	NaN	2.72E-17	7.74E-21	1	1.09E-16	1	out_prml	6.07E-18	2.28E-22	0.25	0.25
BR140219crossori0001-sort_reduceddata_MT_cell5_spiketimes.csv	Contrast50_Orientation30	Contrast50_Orientation120	0	230	88.10968527	0.4996	0.1982	0.1982	4.632516704	3.938470006	2.683281834	0.99368129	3.06E-05	0.006068185	0.000219934	mixture	0.99368129	21	47	23	21.38095	42.02128	48.6087	99.04762	165.4995	130.4308	500	0	0	0	0	0	0	0	0	NaN	NaN	NaN	NaN	0.9025448	0.000134665	0.09721299	0.000107531	0.902544816	mix_prml	2.54E-11	6.07E-18	0.25	0.25
BR140219crossori0001-sort_reduceddata_MT_cell5_spiketimes.csv	Contrast50_Orientation75	Contrast50_Orientation165	0	230	31.22163031	0.8106	0.8158	0.8106	2.070078547	3.393843801	2.355731225	8.36E-14	5.89E-22	1	3.67E-16	outside	1	25	23	24	27.16	41.34783	60.5	56.22333	140.3281	142.5217	500	0	0	0	0	0	0	0	0	NaN	NaN	NaN	NaN	1.99E-18	1.17E-22	1	7.15E-21	1	out_prml	0.001553957	1.20E-07	0.25	0.25
BR140219crossori0001-sort_reduceddata_MT_cell6_spiketimes.csv	Contrast50_Orientation120	Contrast50_Orientation210	0	230	47.97717013	0.172	0.4693	0.172	0.521347581	0.85125	0.078965161	6.94E-14	1.69E-14	1	2.76E-13	outside	1	47	26	20	56.70213	39.38462	73.95	29.56152	33.52615	5.839474	500	0	0	0	0	0	0	0	0	NaN	NaN	NaN	NaN	7.13E-14	1.87E-17	1	2.85E-13	1	out_prml	0.9969797	0.6768268	0.25	0.25
BR140219crossori0001-sort_reduceddata_MT_cell6_spiketimes.csv	Contrast50_Orientation30	Contrast50_Orientation120	0	230	245.2296587	0.1172	0.1765	0.1172	1.511165049	0.521347581	0.202533926	4.33E-05	3.03E-05	0.999741379	0.000184984	outside	0.999741379	21	47	23	19.61905	56.70213	65.82609	29.64762	29.56152	13.33202	500	0	0	0	0	0	0	0	0	NaN	NaN	NaN	NaN	0.000220233	4.71E-08	0.9988384	0.000941343	0.998838377	out_prml	0.06631528	0.9969797	0.25	0.25
BR140219crossori0001-sort_reduceddata_MT_cell6_spiketimes.csv	Contrast50_Orientation75	Contrast50_Orientation165	0	230	49.76514849	0.1784	0.9383	0.1784	1.263657957	0.571661238	0.161750783	2.89E-17	8.96E-23	1	1.26E-16	outside	1	25	23	24	33.68	53.3913	74.625	42.56	30.52174	12.07065	500	0	0	0	0	0	0	0	0	NaN	NaN	NaN	NaN	4.25E-17	3.55E-21	1	1.85E-16	1	out_prml	0.1741239	0.9443029	0.25	0.25
BR140219crossori0001-sort_reduceddata_MT_cell7_spiketimes.csv	Contrast50_Orientation120	Contrast50_Orientation210	0	230	23.0021987	0.5072	0.0195	0.0195	3.858163576	5.84579795	0.465587045	3.22E-16	5.55E-19	1	1.30E-15	outside	1	47	26	20	36.51064	26.26923	52	140.864	153.5646	24.21053	500	0	0	0	0	0	0	0	0	NaN	NaN	NaN	NaN	1.04E-15	3.11E-19	1	4.20E-15	1	out_prml	2.46E-17	4.32E-19	0.25	0.25
BR140219crossori0001-sort_reduceddata_MT_cell7_spiketimes.csv	Contrast50_Orientation30	Contrast50_Orientation120	0	230	72.28492142	0.271	0.5052	0.271	3.4	3.858163576	2.541261176	6.75E-12	2.30E-14	1	1.27E-12	outside	1	21	47	23	19	36.51064	49.95652	64.6	140.864	126.9526	500	0	0	0	0	0	0	0	0	NaN	NaN	NaN	NaN	2.79E-15	5.94E-19	1	4.13E-16	1	out_prml	3.85E-07	2.46E-17	0.25	0.25
BR140219crossori0001-sort_reduceddata_MT_cell7_spiketimes.csv	Contrast50_Orientation75	Contrast50_Orientation165	0	230	33.27668749	0.1206	0.4681	0.1206	3.074845679	3.483903877	1.924285126	3.51E-24	5.79E-42	1	5.39E-25	outside	1	25	23	24	21.6	34.86957	57.20833	66.41667	121.4822	110.0851	500	0	0	0	0	0	0	0	0	NaN	NaN	NaN	NaN	2.86E-28	1.85E-32	1	3.98E-29	1	out_prml	5.74E-07	5.72E-08	0.25	0.25
BR140219crossori0001-sort_reduceddata_MT_cell8_spiketimes.csv	Contrast50_Orientation120	Contrast50_Orientation210	0	230	66.98374747	0.0587	0.7077	0.0587	0.522381825	0.884572606	0.140112833	3.72E-12	5.01E-13	1	1.49E-11	outside	1	47	26	20	57.57447	37.34615	73.7	30.07586	33.03538	10.32632	500	0	0	0	0	0	0	0	0	NaN	NaN	NaN	NaN	6.18E-12	1.58E-15	1	2.46E-11	1	out_prml	0.9969077	0.6291345	0.25	0.25
BR140219crossori0001-sort_reduceddata_MT_cell8_spiketimes.csv	Contrast50_Orientation30	Contrast50_Orientation120	0	230	103.0786783	0.0175	0.0579	0.0175	1.074090909	0.522381825	0.145570286	1.44E-15	6.92E-18	1	6.17E-15	outside	1	21	47	23	31.42857	57.57447	75.13043	33.75714	30.07586	10.93676	500	0	0	0	0	0	0	0	0	NaN	NaN	NaN	NaN	5.26E-15	4.38E-19	1	2.25E-14	1	out_prml	0.3692769	0.9969077	0.25	0.25
BR140219crossori0001-sort_reduceddata_MT_cell8_spiketimes.csv	Contrast50_Orientation75	Contrast50_Orientation165	0	230	51.626279	0.1667	0.1593	0.1593	1.154562384	0.413713405	0.087167467	5.08E-16	3.41E-20	1	2.22E-15	outside	1	25	23	24	35.8	56.43478	77.29167	41.33333	23.34783	6.737319	500	0	0	0	0	0	0	0	0	NaN	NaN	NaN	NaN	6.89E-16	6.01E-20	1	3.01E-15	1	out_prml	0.2724833	0.9927846	0.25	0.25
BR140219crossori0001-sort_reduceddata_MT_cell9_spiketimes.csv	Contrast50_Orientation120	Contrast50_Orientation210	0	230	4.090306376	5.00E-04	0.0861	5.00E-04	8.151408596	7.047272727	0.920908304	0.099386983	0.059341608	0.31396973	0.52730168	single	0.52730168	47	26	20	22.3617	17.76923	27.35	182.2794	125.2246	25.18684	500	0	0	0	0	0	0	0	0	NaN	NaN	NaN	NaN	0.02698788	0.000552667	0.7937595	0.1787	0.793759503	out_prml	3.85E-53	1.08E-24	0.25	0.25
BR140219crossori0001-sort_reduceddata_MT_cell9_spiketimes.csv	Contrast50_Orientation30	Contrast50_Orientation120	0	230	21.71414752	0.0568	4.00E-04	4.00E-04	5.079054054	8.151408596	3.103211603	0.000383526	6.88E-07	0.999614316	1.47E-06	outside	0.999614316	21	47	23	14.09524	22.3617	30.52174	71.59048	182.2794	94.71542	500	0	0	0	0	0	0	0	0	NaN	NaN	NaN	NaN	7.05E-08	5.21E-12	0.9999999	1.71E-10	0.999999929	out_prml	6.56E-13	3.85E-53	0.25	0.25
BR140219crossori0001-sort_reduceddata_MT_cell9_spiketimes.csv	Contrast50_Orientation75	Contrast50_Orientation165	0	230	13.73453995	0.3207	0.3377	0.3207	2.782051282	6.752033255	3.8621734	1.44E-11	8.11E-18	1	1.42E-13	outside	1	25	23	24	14.56	21.86957	35.29167	40.50667	147.664	136.3025	500	0	0	0	0	0	0	0	0	NaN	NaN	NaN	NaN	1.23E-19	1.53E-23	1	9.45E-22	1	out_prml	6.67E-06	9.00E-21	0.25	0.25
BR140220crossori0002-sort_reduceddata_MT_cell10_spiketimes.csv	Contrast50_Orientation120	Contrast50_Orientation210	0	230	3.254015881	0.3066	0.0255	0.0255	2.293070931	1.150050556	1.379937304	0.327091773	0.043551507	0.064727659	0.564629061	single	0.564629061	46	24	21	11.78261	8.958333	15.19048	27.01836	10.30254	20.9619	500	0	0	0	0	0	0	0	0	NaN	NaN	NaN	NaN	0.004268403	0.000198263	0.9712879	0.0242454	0.971287937	out_prml	1.83E-06	0.2800336	0.25	0.25
BR140220crossori0002-sort_reduceddata_MT_cell28_spiketimes.csv	Contrast50_Orientation75	Contrast50_Orientation165	0	230	10.83134582	0.0157	0	0	5.791820315	12.15525982	6.287865578	1	9.11E-11	3.95E-15	3.00E-11	mixture	1	20	25	23	54.95	42.08	49.86957	318.2605	511.4933	313.5731	500	0	0	0	0	0	0	0	0	NaN	NaN	NaN	NaN	0.9989327	0.0010673	3.24E-10	4.25E-12	0.9989327	mix_prml	7.82E-15	7.74E-48	0.25	0.25
BR140220crossori0002-sort_reduceddata_MT_cell9_spiketimes.csv	Contrast50_Orientation120	Contrast50_Orientation210	0	230	4.457497842	0.3623	0.2856	0.2856	1.308881697	2.098228663	1.087165775	0.075860452	0.017661313	0.676208059	0.230270176	outside	0.676208059	46	24	21	13.43478	10.125	17.80952	17.58454	21.24457	19.3619	500	0	0	0	0	0	0	0	0	NaN	NaN	NaN	NaN	0.000725904	1.13E-05	0.9955833	0.003679501	0.995583308	out_prml	0.07994487	0.001549887	0.25	0.25
BR140221crossori0002-sort_reduceddata_MT_cell1_spiketimes.csv	Contrast50_Orientation105	Contrast50_Orientation195	0	230	47.42590974	0.1546	0.3341	0.1546	0.736134454	1.104803863	0.964145269	2.08E-07	6.75E-09	0.999998687	1.10E-06	outside	0.999998687	36	38	34	8.5	16.78947	23.11765	6.257143	18.54908	22.28877	500	0	0	0	0	0	0	0	0	NaN	NaN	NaN	NaN	2.49E-07	3.78E-11	0.9999984	1.33E-06	0.999998418	out_prml	0.8723583	0.30402	0.25	0.25
BR140221crossori0002-sort_reduceddata_MT_cell1_spiketimes.csv	Contrast50_Orientation150	Contrast50_Orientation240	0	230	62.63990722	0.5775	0.0809	0.0809	1.480614836	0.842538286	0.654229854	3.19E-32	1.49E-50	1	1.65E-31	outside	1	77	37	34	9.961039	18.43243	33.32353	14.74846	15.53003	21.80125	500	0	0	0	0	0	0	0	0	NaN	NaN	NaN	NaN	4.00E-32	5.14E-37	1	2.07E-31	1	out_prml	0.004137447	0.7346677	0.25	0.25
BR140221crossori0002-sort_reduceddata_MT_cell1_spiketimes.csv	Contrast50_Orientation60	Contrast50_Orientation150	0	230	5.997638524	0.7308	0.5755	0.5755	0.848648649	1.480614836	0.700244971	1.59E-26	2.41E-31	1	8.44E-26	outside	1	38	77	39	7.5	9.961039	18.17949	6.364865	14.74846	12.73009	500	0	0	0	0	0	0	0	0	NaN	NaN	NaN	NaN	5.53E-27	8.50E-32	1	3.75E-26	1	out_prml	0.7285579	0.004137447	0.25	0.25
BR140221crossori0002-sort_reduceddata_MT_cell10_spiketimes.csv	Contrast50_Orientation105	Contrast50_Orientation195	0	230	36.33281452	0.0781	0.0164	0.0164	0.613452299	0.435617436	0.165598747	1.55E-12	1.18E-14	1	8.16E-12	outside	1	36	38	34	40.47222	54.71053	68.85294	24.82778	23.83286	11.40196	500	0	0	0	0	0	0	0	0	NaN	NaN	NaN	NaN	1.69E-11	5.49E-16	1	8.80E-11	1	out_prml	0.9646741	0.9988885	0.25	0.25
BR140221crossori0002-sort_reduceddata_MT_cell10_spiketimes.csv	Contrast50_Orientation150	Contrast50_Orientation240	0	230	22.15807951	0	0.0737	0	0.279469334	0.706934645	0.12624937	4.86E-20	2.74E-24	1	2.55E-19	outside	1	77	37	34	51.85714	42.13514	67.23529	14.49248	29.78679	8.488414	500	0	0	0	0	0	0	0	0	NaN	NaN	NaN	NaN	1.43E-19	2.44E-24	1	7.59E-19	1	out_prml	1	0.904951	0.25	0.25
BR140221crossori0002-sort_reduceddata_MT_cell10_spiketimes.csv	Contrast50_Orientation60	Contrast50_Orientation150	0	230	65.76058726	0.8426	3.00E-04	3.00E-04	0.934444248	0.279469334	0.104368063	3.30E-24	2.58E-29	1	1.84E-23	outside	1	38	77	39	36.23684	51.85714	67.84615	33.86131	14.49248	7.080972	500	0	0	0	0	0	0	0	0	NaN	NaN	NaN	NaN	6.09E-23	1.72E-28	1	3.39E-22	1	out_prml	0.583302	1	0.25	0.25
BR140221crossori0002-sort_reduceddata_MT_cell11_spiketimes.csv	Contrast50_Orientation105	Contrast50_Orientation195	0	230	30.2865546	0.3282	0.2266	0.2266	0.80447036	0.557040186	0.098516868	9.78E-27	8.91E-39	1	5.05E-26	outside	1	36	38	34	36.75	49.18421	69.58824	29.56429	27.39758	6.855615	500	0	0	0	0	0	0	0	0	NaN	NaN	NaN	NaN	2.54E-26	2.22E-31	1	1.32E-25	1	out_prml	0.787321	0.9865342	0.25	0.25
BR140221crossori0002-sort_reduceddata_MT_cell11_spiketimes.csv	Contrast50_Orientation150	Contrast50_Orientation240	0	230	44.39266421	0.039	0.7465	0.039	0.579551038	1.008868809	0.094288611	1.83E-43	9.28E-55	1	9.52E-43	outside	1	77	37	34	48.68831	35.89189	71.20588	28.21736	36.21021	6.713904	500	0	0	0	0	0	0	0	0	NaN	NaN	NaN	NaN	2.69E-43	1.10E-48	1	1.40E-42	1	out_prml	0.9987632	0.4537753	0.25	0.25
BR140221crossori0002-sort_reduceddata_MT_cell11_spiketimes.csv	Contrast50_Orientation60	Contrast50_Orientation150	0	230	190.2324544	0.3482	0.0375	0.0375	1.598690473	0.579551038	0.178279303	5.88E-21	8.71E-25	1	3.27E-20	outside	1	38	77	39	24.65789	48.68831	63.02564	39.42034	28.21736	11.23617	500	0	0	0	0	0	0	0	0	NaN	NaN	NaN	NaN	1.78E-19	4.69E-25	1	9.91E-19	1	out_prml	0.01180815	0.9987632	0.25	0.25
BR140221crossori0002-sort_reduceddata_MT_cell12_spiketimes.csv	Contrast50_Orientation105	Contrast50_Orientation195	0	230	33.37412554	0.246	0.3932	0.246	0.700952381	0.671940785	0.419264414	3.90E-14	2.40E-19	1	2.06E-13	outside	1	36	38	34	30	41.89474	55.32353	21.02857	28.15078	23.19519	500	0	0	0	0	0	0	0	0	NaN	NaN	NaN	NaN	3.69E-13	1.11E-17	1	1.94E-12	1	out_prml	0.906811	0.9362375	0.25	0.25
BR140221crossori0002-sort_reduceddata_MT_cell12_spiketimes.csv	Contrast50_Orientation150	Contrast50_Orientation240	0	230	226.4293811	0.1691	0.0314	0.0314	0.901412336	0.332115677	0.178942712	8.79E-06	2.01E-06	0.999943589	4.56E-05	outside	0.999943589	77	37	34	30.97403	59.18919	68.5	27.92037	19.65766	12.25758	500	0	0	0	0	0	0	0	0	NaN	NaN	NaN	NaN	0.000147831	7.89E-09	0.9990854	0.000766781	0.99908538	out_prml	0.7171433	0.9999456	0.25	0.25
BR140221crossori0002-sort_reduceddata_MT_cell12_spiketimes.csv	Contrast50_Orientation60	Contrast50_Orientation150	0	230	35.27759672	0.5559	0.1683	0.1683	0.740643829	0.901412336	0.288408747	1.74E-20	3.24E-27	1	9.79E-20	outside	1	38	77	39	41.31579	30.97403	57.02564	30.60028	27.92037	16.44669	500	0	0	0	0	0	0	0	0	NaN	NaN	NaN	NaN	2.60E-19	2.05E-24	1	1.45E-18	1	out_prml	0.8750183	0.7171433	0.25	0.25
BR140221crossori0002-sort_reduceddata_MT_cell13_spiketimes.csv	Contrast50_Orientation105	Contrast50_Orientation195	0	230	36.72275856	0.0063	0.0096	0.0063	0.49669855	0.374861348	0.172612198	1.87E-18	4.13E-26	1	9.66E-18	outside	1	36	38	34	38.58333	52.57895	69.70588	19.16429	19.70982	12.03209	500	0	0	0	0	0	0	0	0	NaN	NaN	NaN	NaN	3.05E-17	4.72E-22	1	1.58E-16	1	out_prml	0.9944339	0.9998051	0.25	0.25
BR140221crossori0002-sort_reduceddata_MT_cell13_spiketimes.csv	Contrast50_Orientation150	Contrast50_Orientation240	0	230	35.46381962	2.00E-04	0.413	2.00E-04	0.501267991	0.593275653	0.096838493	6.62E-31	1.25E-37	1	3.47E-30	outside	1	77	37	34	51.48052	39.56757	70.64706	25.80554	23.47447	6.841355	500	0	0	0	0	0	0	0	0	NaN	NaN	NaN	NaN	3.21E-30	2.31E-35	1	1.67E-29	1	out_prml	0.9999157	0.9747828	0.25	0.25
BR140221crossori0002-sort_reduceddata_MT_cell13_spiketimes.csv	Contrast50_Orientation60	Contrast50_Orientation150	0	230	149.807355	0.9918	2.00E-04	2.00E-04	0.95234837	0.501267991	0.148074633	5.53E-17	1.83E-19	1	3.07E-16	outside	1	38	77	39	29.10526	51.48052	64.58974	27.71835	25.80554	9.564103	500	0	0	0	0	0	0	0	0	NaN	NaN	NaN	NaN	1.64E-15	6.44E-21	1	9.12E-15	1	out_prml	0.5518748	0.9999157	0.25	0.25
BR140221crossori0002-sort_reduceddata_MT_cell14_spiketimes.csv	Contrast50_Orientation105	Contrast50_Orientation195	0	230	37.91667703	0.6097	0.0449	0.0449	1.045216142	0.653686548	0.289760545	2.82E-12	4.30E-15	1	1.48E-11	outside	1	36	38	34	33.13889	46.44737	59.44118	34.6373	30.36202	17.22371	500	0	0	0	0	0	0	0	0	NaN	NaN	NaN	NaN	2.88E-11	9.53E-16	1	1.50E-10	1	out_prml	0.3951701	0.948191	0.25	0.25
BR140221crossori0002-sort_reduceddata_MT_cell14_spiketimes.csv	Contrast50_Orientation150	Contrast50_Orientation240	0	230	170.2290769	0.5515	0.0031	0.0031	0.967138323	0.317564289	0.18217409	0.00014439	4.29E-05	0.999064383	0.000748342	outside	0.999064383	77	37	34	36.18182	61.89189	70.11765	34.99282	19.65465	12.77362	500	0	0	0	0	0	0	0	0	NaN	NaN	NaN	NaN	0.002357937	2.23E-07	0.9854091	0.01223276	0.985409084	out_prml	0.559846	0.999969	0.25	0.25
BR140221crossori0002-sort_reduceddata_MT_cell14_spiketimes.csv	Contrast50_Orientation60	Contrast50_Orientation150	0	230	24.92517795	0.7201	0.542	0.542	0.968478871	0.967138323	0.256576158	6.34E-17	8.27E-23	1	3.60E-16	outside	1	38	77	39	45.57895	36.18182	60.48718	44.14225	34.99282	15.51957	500	0	0	0	0	0	0	0	0	NaN	NaN	NaN	NaN	8.21E-16	9.62E-21	1	4.66E-15	1	out_prml	0.5236147	0.559846	0.25	0.25
BR140221crossori0002-sort_reduceddata_MT_cell15_spiketimes.csv	Contrast50_Orientation105	Contrast50_Orientation195	0	230	54.18978992	0.0765	0.332	0.0765	0.713540622	0.546903781	0.147794723	8.58E-30	4.80E-43	1	4.45E-29	outside	1	36	38	34	27.69444	42.47368	62.76471	19.76111	23.22902	9.276292	500	0	0	0	0	0	0	0	0	NaN	NaN	NaN	NaN	2.16E-29	1.47E-34	1	1.12E-28	1	out_prml	0.8952441	0.9886324	0.25	0.25
BR140221crossori0002-sort_reduceddata_MT_cell15_spiketimes.csv	Contrast50_Orientation150	Contrast50_Orientation240	0	230	39.14077283	0.3256	0.0861	0.0861	0.528698915	0.807566962	0.146783402	2.26E-50	4.31E-62	1	1.18E-49	outside	1	77	37	34	40.44156	29.48649	62.91176	21.38141	23.81231	9.234403	500	0	0	0	0	0	0	0	0	NaN	NaN	NaN	NaN	2.91E-50	1.16E-55	1	1.51E-49	1	out_prml	0.9997635	0.7868652	0.25	0.25
BR140221crossori0002-sort_reduceddata_MT_cell15_spiketimes.csv	Contrast50_Orientation60	Contrast50_Orientation150	0	230	165.2933874	0.0745	0.3209	0.0745	1.3901385	0.528698915	0.354770421	1.17E-26	9.82E-32	1	6.52E-26	outside	1	38	77	39	20.07895	40.44156	55.46154	27.91252	21.38141	19.67611	500	0	0	0	0	0	0	0	0	NaN	NaN	NaN	NaN	3.45E-25	8.30E-31	1	1.92E-24	1	out_prml	0.05769567	0.9997635	0.25	0.25
BR140221crossori0002-sort_reduceddata_MT_cell16_spiketimes.csv	Contrast50_Orientation105	Contrast50_Orientation195	0	230	19.13115466	0.6815	0.7506	0.6815	0.74843266	0.741703511	0.268714254	1.45E-17	5.10E-22	1	7.38E-17	outside	1	36	38	34	32.02778	41.34211	56.41176	23.97063	30.66358	15.15865	500	0	0	0	0	0	0	0	0	NaN	NaN	NaN	NaN	9.53E-17	2.22E-21	1	5.03E-16	1	out_prml	0.8587668	0.8738679	0.25	0.25
BR140221crossori0002-sort_reduceddata_MT_cell16_spiketimes.csv	Contrast50_Orientation150	Contrast50_Orientation240	0	230	123.3705832	0.4314	0.0289	0.0289	0.767375483	0.294983116	0.128732982	1.40E-05	1.42E-06	0.999911711	7.29E-05	outside	0.999911711	77	37	34	34.84416	56.02703	64.94118	26.73855	16.52703	8.360071	500	0	0	0	0	0	0	0	0	NaN	NaN	NaN	NaN	0.000133672	1.04E-08	0.9991727	0.00069362	0.999172698	out_prml	0.9342241	0.999988	0.25	0.25
BR140221crossori0002-sort_reduceddata_MT_cell16_spiketimes.csv	Contrast50_Orientation60	Contrast50_Orientation150	0	230	9.933665798	0.4967	0.4354	0.4354	0.764004519	0.767375483	0.239061509	5.92E-17	9.80E-23	1	3.39E-16	outside	1	38	77	39	40.92105	34.84416	55.33333	31.26387	26.73855	13.22807	500	0	0	0	0	0	0	0	0	NaN	NaN	NaN	NaN	1.48E-16	2.34E-21	1	8.84E-16	1	out_prml	0.8482284	0.9342241	0.25	0.25
BR140221crossori0002-sort_reduceddata_MT_cell17_spiketimes.csv	Contrast50_Orientation105	Contrast50_Orientation195	0	230	65.087903	0.0658	0.4306	0.0658	1.831828275	0.655292054	0.694827058	2.37E-10	1.25E-12	0.999999999	1.22E-09	outside	0.999999999	36	38	34	21.44444	36.07895	46.58824	39.28254	23.64225	32.37077	500	0	0	0	0	0	0	0	0	NaN	NaN	NaN	NaN	1.70E-09	9.27E-14	1	8.93E-09	0.999999989	out_prml	0.001920051	0.9472083	0.25	0.25
BR140221crossori0002-sort_reduceddata_MT_cell17_spiketimes.csv	Contrast50_Orientation150	Contrast50_Orientation240	0	230	317.8721875	0.5981	0.0379	0.0379	1.087719298	0.375588452	0.30324989	1.12E-09	2.75E-10	0.999999993	5.81E-09	outside	0.999999993	77	37	34	22.71429	52.94595	64.94118	24.70677	19.88589	19.6934	500	0	0	0	0	0	0	0	0	NaN	NaN	NaN	NaN	3.00E-08	7.38E-13	0.9999998	1.56E-07	0.999999814	out_prml	0.2811551	0.9997588	0.25	0.25
BR140221crossori0002-sort_reduceddata_MT_cell17_spiketimes.csv	Contrast50_Orientation60	Contrast50_Orientation150	0	230	7.296496932	0.7586	0.597	0.597	1.329200199	1.087719298	0.624620104	6.28E-45	1.83E-73	1	3.66E-44	outside	1	38	77	39	27.13158	22.71429	47.51282	36.0633	24.70677	29.67746	500	0	0	0	0	0	0	0	0	NaN	NaN	NaN	NaN	2.50E-45	8.68E-51	1	1.41E-44	1	out_prml	0.08682003	0.2811551	0.25	0.25
BR140221crossori0002-sort_reduceddata_MT_cell18_spiketimes.csv	Contrast50_Orientation105	Contrast50_Orientation195	0	230	14.28229417	0.6135	0.0179	0.0179	2.372187105	7.669385498	2.070485418	1.40E-17	1.36E-27	1	3.93E-17	outside	1	36	38	34	6.277778	10.28947	18.76471	14.89206	78.91394	38.85205	500	0	0	0	0	0	0	0	0	NaN	NaN	NaN	NaN	5.71E-21	6.36E-25	1	1.86E-20	1	out_prml	8.88E-06	8.33E-40	0.25	0.25
BR140221crossori0002-sort_reduceddata_MT_cell18_spiketimes.csv	Contrast50_Orientation150	Contrast50_Orientation240	0	230	87.94293261	0.9645	0.8258	0.8258	1.792858505	1.116703952	1.471551235	1.62E-19	1.26E-28	1	8.35E-19	outside	1	77	37	34	7.168831	16.10811	26.67647	12.8527	17.98799	39.25579	500	0	0	0	0	0	0	0	0	NaN	NaN	NaN	NaN	1.08E-20	5.99E-25	1	5.75E-20	1	out_prml	2.71E-05	0.28944	0.25	0.25
BR140221crossori0002-sort_reduceddata_MT_cell19_spiketimes.csv	Contrast50_Orientation105	Contrast50_Orientation195	0	230	52.07860291	0.2908	0.2193	0.2193	0.471326773	0.457012568	0.096503089	6.33E-17	9.08E-21	1	3.27E-16	outside	1	36	38	34	35.08333	51.15789	67.23529	16.53571	23.3798	6.488414	500	0	0	0	0	0	0	0	0	NaN	NaN	NaN	NaN	5.58E-16	8.55E-21	1	2.89E-15	1	out_prml	0.9966665	0.9981248	0.25	0.25
BR140221crossori0002-sort_reduceddata_MT_cell19_spiketimes.csv	Contrast50_Orientation150	Contrast50_Orientation240	0	230	26.20800525	0.0617	0.0944	0.0617	0.375652603	0.566713648	0.137865613	1.41E-32	3.33E-37	1	7.25E-32	outside	1	77	37	34	48.44156	38.35135	67.64706	18.1972	21.73423	9.326203	500	0	0	0	0	0	0	0	0	NaN	NaN	NaN	NaN	4.70E-32	3.79E-37	1	2.45E-31	1	out_prml	0.9999999	0.9829731	0.25	0.25
BR140221crossori0002-sort_reduceddata_MT_cell19_spiketimes.csv	Contrast50_Orientation60	Contrast50_Orientation150	0	230	103.2090754	0.16	0.0576	0.0576	1.239172623	0.375652603	0.169230121	1.43E-24	5.91E-29	1	7.96E-24	outside	1	38	77	39	30.05263	48.44156	64.05128	37.2404	18.1972	10.83941	500	0	0	0	0	0	0	0	0	NaN	NaN	NaN	NaN	4.85E-23	1.23E-28	1	2.69E-22	1	out_prml	0.1508721	0.9999999	0.25	0.25
BR140221crossori0002-sort_reduceddata_MT_cell2_spiketimes.csv	Contrast50_Orientation105	Contrast50_Orientation195	0	230	24.91104227	0.3951	0.7381	0.3951	0.717404866	0.942000691	0.469706445	2.63E-13	1.22E-15	1	1.36E-12	outside	1	36	38	34	25.44444	34.97368	47.02941	18.25397	32.94523	22.09002	500	0	0	0	0	0	0	0	0	NaN	NaN	NaN	NaN	1.48E-12	7.10E-17	1	8.00E-12	1	out_prml	0.8915231	0.5700422	0.25	0.25
BR140221crossori0002-sort_reduceddata_MT_cell2_spiketimes.csv	Contrast50_Orientation60	Contrast50_Orientation150	0	230	4.639161598	0.0855	0.0981	0.0855	0.727799228	0.833283674	0.314123917	2.45E-56	6.44E-73	1	1.83E-55	outside	1	38	77	39	28	32.11688	52.66667	20.37838	26.76247	16.54386	500	0	0	0	0	0	0	0	0	NaN	NaN	NaN	NaN	3.85E-56	8.03E-62	1	2.18E-55	1	out_prml	0.8884647	0.8499488	0.25	0.25
BR140221crossori0002-sort_reduceddata_MT_cell20_spiketimes.csv	Contrast50_Orientation105	Contrast50_Orientation195	0	230	3.424008981	0.5138	0.1183	0.1183	2.770546056	8.018308631	2.215804453	1.76E-31	1.56E-52	1	7.72E-31	outside	1	36	38	34	7.194444	9.789474	21.29412	19.93254	78.49502	47.1836	500	0	0	0	0	0	0	0	0	NaN	NaN	NaN	NaN	1.66E-36	1.08E-40	1	9.69E-36	1	out_prml	9.94E-08	2.84E-42	0.25	0.25
BR140221crossori0002-sort_reduceddata_MT_cell20_spiketimes.csv	Contrast50_Orientation150	Contrast50_Orientation240	0	230	5.599802009	0.6946	0.0887	0.0887	1.523429985	1.726233454	1.928051464	1.93E-41	1.37E-54	1	1.33E-40	outside	1	77	37	34	9.948052	7.486486	21.05882	15.15516	12.92342	40.6025	500	0	0	0	0	0	0	0	0	NaN	NaN	NaN	NaN	1.17E-45	3.71E-50	1	6.83E-45	1	out_prml	0.00223697	0.004365683	0.25	0.25
BR140221crossori0002-sort_reduceddata_MT_cell20_spiketimes.csv	Contrast50_Orientation60	Contrast50_Orientation150	0	230	28.38944179	0.4235	0.6926	0.4235	2.366093366	1.523429985	1.492666091	0.103376024	0.023401447	0.495597541	0.377624988	outside	0.495597541	38	77	39	5.5	9.948052	12.51282	13.01351	15.15516	18.67746	500	0	0	0	0	0	0	0	0	NaN	NaN	NaN	NaN	0.003448599	3.57E-06	0.986736	0.009811874	0.986735954	out_prml	5.59E-06	0.00223697	0.25	0.25
BR140221crossori0002-sort_reduceddata_MT_cell21_spiketimes.csv	Contrast50_Orientation105	Contrast50_Orientation195	0	230	25.20073901	0.2876	0.2368	0.2368	0.8693153	0.71603008	0.27520765	4.32E-22	1.97E-28	1	2.25E-21	outside	1	36	38	34	28.16667	38.21053	54.61765	24.48571	27.35989	15.03119	500	0	0	0	0	0	0	0	0	NaN	NaN	NaN	NaN	2.68E-21	4.13E-26	1	1.40E-20	1	out_prml	0.6885765	0.899974	0.25	0.25
BR140221crossori0002-sort_reduceddata_MT_cell21_spiketimes.csv	Contrast50_Orientation150	Contrast50_Orientation240	0	230	23.12988253	0.1202	0.8655	0.1202	0.564997584	1.139242424	0.341304418	8.57E-32	1.98E-37	1	4.46E-31	outside	1	77	37	34	38.19481	29.72973	55.23529	21.57997	33.86937	18.85205	500	0	0	0	0	0	0	0	0	NaN	NaN	NaN	NaN	2.85E-31	2.72E-36	1	1.49E-30	1	out_prml	0.9992051	0.2600574	0.25	0.25
BR140221crossori0002-sort_reduceddata_MT_cell21_spiketimes.csv	Contrast50_Orientation60	Contrast50_Orientation150	0	230	143.9599695	0.3937	0.125	0.125	1.176020316	0.564997584	0.405769941	2.68E-21	6.07E-25	1	1.49E-20	outside	1	38	77	39	19.60526	38.19481	51.12821	23.05619	21.57997	20.74629	500	0	0	0	0	0	0	0	0	NaN	NaN	NaN	NaN	6.66E-20	2.29E-25	1	3.70E-19	1	out_prml	0.2138123	0.9992051	0.25	0.25
BR140221crossori0002-sort_reduceddata_MT_cell22_spiketimes.csv	Contrast50_Orientation105	Contrast50_Orientation195	0	230	12.15134271	0.3726	0.5101	0.3726	0.757142857	0.772972973	0.685772683	4.38E-36	1.01E-66	1	2.25E-35	outside	1	36	38	34	0.8888889	2.5	10.02941	0.6730159	1.932432	6.877897	500	0	0	0	0	0	0	0	0	NaN	NaN	NaN	NaN	7.09E-37	1.80E-41	1	3.69E-36	1	out_prml	0.8486667	0.8371632	0.25	0.25
BR140221crossori0002-sort_reduceddata_MT_cell22_spiketimes.csv	Contrast50_Orientation150	Contrast50_Orientation240	0	230	65.82592405	0.7633	0.2758	0.2758	1.029152808	0.865740741	0.537019681	2.72E-47	2.08E-63	1	1.41E-46	outside	1	77	37	34	3.493506	0.3243243	11.41176	3.595352	0.2807808	6.128342	500	0	0	0	0	0	0	0	0	NaN	NaN	NaN	NaN	1.52E-47	1.13E-52	1	7.96E-47	1	out_prml	0.4082804	0.6976761	0.25	0.25
BR140221crossori0002-sort_reduceddata_MT_cell22_spiketimes.csv	Contrast50_Orientation60	Contrast50_Orientation150	0	230	81.81433229	0.5131	0.7538	0.5131	0.864864865	1.029152808	0.952054795	0.162280117	0.0839072	0.004267225	0.749545459	single	0.749545459	38	77	39	0.1578947	3.493506	3.74359	0.1365576	3.595352	3.564103	500	0	0	0	0	0	0	0	0	NaN	NaN	NaN	NaN	0.115813	0.004692481	0.000942211	0.8785523	0.878552272	sing_prml	0.7023591	0.4082804	0.25	0.25
BR140221crossori0002-sort_reduceddata_MT_cell23_spiketimes.csv	Contrast50_Orientation105	Contrast50_Orientation195	0	230	18.77036179	0.4154	0.012	0.012	2.555428571	5.719423423	1.473603704	5.79E-33	5.98E-49	1	3.03E-32	outside	1	36	38	34	5.555556	9.868421	21.55882	14.19683	56.44168	31.76916	500	0	0	0	0	0	0	0	0	NaN	NaN	NaN	NaN	1.45E-34	3.96E-39	1	7.58E-34	1	out_prml	1.18E-06	2.39E-26	0.25	0.25
BR140221crossori0002-sort_reduceddata_MT_cell23_spiketimes.csv	Contrast50_Orientation150	Contrast50_Orientation240	0	230	19.94285937	0.4861	0.1874	0.1874	1.355847953	1.563607085	0.799294888	2.92E-49	5.44E-65	1	1.49E-48	outside	1	77	37	34	9.350649	5.594595	21.23529	12.67806	8.747748	16.97326	500	0	0	0	0	0	0	0	0	NaN	NaN	NaN	NaN	5.68E-50	5.54E-55	1	2.96E-49	1	out_prml	0.02120245	0.01681743	0.25	0.25
BR140221crossori0002-sort_reduceddata_MT_cell23_spiketimes.csv	Contrast50_Orientation60	Contrast50_Orientation150	0	230	38.45279024	0.8226	0.4966	0.4966	1.513513514	1.355847953	1.361181338	0.147497506	0.019618632	0.495391976	0.337491886	outside	0.495391976	38	77	39	4.526316	9.350649	11.74359	6.85064	12.67806	15.98516	500	0	0	0	0	0	0	0	0	NaN	NaN	NaN	NaN	0.01196291	9.98E-06	0.9597892	0.02823791	0.959789194	out_prml	0.02332884	0.02120245	0.25	0.25
BR140221crossori0002-sort_reduceddata_MT_cell24_spiketimes.csv	Contrast50_Orientation105	Contrast50_Orientation195	0	230	16.1299706	0.0639	2.00E-04	2.00E-04	0.375481957	0.310081664	0.175193173	0.012413034	0.001844686	0.918243735	0.067498544	outside	0.918243735	36	38	34	48.16667	58.52632	66.32353	18.08571	18.14794	11.61943	500	0	0	0	0	0	0	0	0	NaN	NaN	NaN	NaN	0.00190292	9.38E-07	0.9853962	0.01269993	0.985396208	out_prml	0.9997092	0.9999823	0.25	0.25
BR140221crossori0002-sort_reduceddata_MT_cell24_spiketimes.csv	Contrast50_Orientation60	Contrast50_Orientation150	0	230	11.61271039	0.3323	0	0	0.536759557	0.271108595	0.109196909	8.54E-17	1.97E-19	1	4.71E-16	outside	1	38	77	39	45.71053	53.12987	66.89744	24.53556	14.40396	7.304993	500	0	0	0	0	0	0	0	0	NaN	NaN	NaN	NaN	9.71E-17	1.25E-21	1	6.20E-16	1	out_prml	0.9904637	1	0.25	0.25
BR140221crossori0002-sort_reduceddata_MT_cell26_spiketimes.csv	Contrast50_Orientation105	Contrast50_Orientation195	0	230	13.08651882	0.8193	0.6847	0.6847	0.578325123	0.716103604	0.509288869	1.36E-19	1.11E-26	1	7.31E-19	outside	1	36	38	34	32.22222	25.26316	46.82353	18.63492	18.09104	23.8467	500	0	0	0	0	0	0	0	0	NaN	NaN	NaN	NaN	2.66E-19	7.35E-24	1	1.45E-18	1	out_prml	0.9781269	0.8999045	0.25	0.25
BR140221crossori0002-sort_reduceddata_MT_cell26_spiketimes.csv	Contrast50_Orientation60	Contrast50_Orientation150	0	230	33.42853943	0.4163	0.0488	0.0488	0.652813935	0.670751427	0.229475964	1.57E-31	4.45E-50	1	8.71E-31	outside	1	38	77	39	30.05263	21.55844	47.35897	19.61878	14.46036	10.86775	500	0	0	0	0	0	0	0	0	NaN	NaN	NaN	NaN	9.98E-31	3.90E-36	1	5.55E-30	1	out_prml	0.9487197	0.9878555	0.25	0.25
BR140221crossori0002-sort_reduceddata_MT_cell27_spiketimes.csv	Contrast50_Orientation60	Contrast50_Orientation150	0	230	7.420362998	0.2193	0.3088	0.2193	8.021445358	3.154556167	2.463131178	0.937759528	0.010344542	1.81E-06	0.05189412	mixture	0.937759528	38	77	39	9.684211	6.961039	10.10256	77.68137	21.95899	24.88394	500	0	0	0	0	0	0	0	0	NaN	NaN	NaN	NaN	0.9390381	0.03022925	0.000687526	0.03004515	0.939038082	mix_prml	2.69E-42	7.44E-19	0.25	0.25
BR140221crossori0002-sort_reduceddata_MT_cell28_spiketimes.csv	Contrast50_Orientation105	Contrast50_Orientation195	0	230	8.5491709	0.6882	0.2702	0.2702	0.90266876	0.59842143	0.338365284	4.72E-35	4.46E-53	1	2.47E-34	outside	1	36	38	34	22.75	17.84211	40.02941	20.53571	10.6771	13.54456	500	0	0	0	0	0	0	0	0	NaN	NaN	NaN	NaN	4.84E-35	5.60E-40	1	2.52E-34	1	out_prml	0.6333465	0.9746516	0.25	0.25
BR140221crossori0002-sort_reduceddata_MT_cell28_spiketimes.csv	Contrast50_Orientation150	Contrast50_Orientation240	0	230	5.537155955	0.1518	0.285	0.1518	0.659701988	0.960726268	0.672904758	5.32E-48	6.25E-64	1	2.56E-47	outside	1	77	37	34	18.53247	15.21622	34.14706	12.22591	14.61862	22.97772	500	0	0	0	0	0	0	0	0	NaN	NaN	NaN	NaN	1.10E-48	1.07E-53	1	6.00E-48	1	out_prml	0.9904164	0.535828	0.25	0.25
BR140221crossori0002-sort_reduceddata_MT_cell29_spiketimes.csv	Contrast50_Orientation105	Contrast50_Orientation195	0	230	3.909231494	1.00E-04	0.0012	1.00E-04	10.70974456	13.51225644	10.39558525	1	3.23E-22	2.39E-16	3.61E-19	mixture	1	36	38	34	12.58333	9.052632	18.41176	134.7643	122.3215	191.4011	500	0	0	0	0	0	0	0	0	NaN	NaN	NaN	NaN	5.29E-29	5.49E-35	1	7.66E-48	1	out_prml	1.63E-58	1.80E-82	0.25	0.25
BR140221crossori0002-sort_reduceddata_MT_cell3_spiketimes.csv	Contrast50_Orientation105	Contrast50_Orientation195	0	230	4.865377601	0.5282	0.7038	0.5282	1.133425798	1.134426561	0.576462297	5.55E-19	6.99E-26	1	3.78E-18	outside	1	36	38	34	17.16667	21.07895	32.88235	19.45714	23.91252	18.95544	500	0	0	0	0	0	0	0	0	NaN	NaN	NaN	NaN	4.70E-19	2.44E-23	1	2.68E-18	1	out_prml	0.2695919	0.2640499	0.25	0.25
BR140221crossori0002-sort_reduceddata_MT_cell3_spiketimes.csv	Contrast50_Orientation60	Contrast50_Orientation150	0	230	51.97535093	0.8851	0.8227	0.8227	0.953837049	0.985931243	0.629375162	3.71E-34	8.90E-43	1	2.06E-33	outside	1	38	77	39	10.81579	18.94805	31.23077	10.3165	18.68148	19.65587	500	0	0	0	0	0	0	0	0	NaN	NaN	NaN	NaN	1.92E-33	6.51E-39	1	1.07E-32	1	out_prml	0.5492621	0.5131486	0.25	0.25
BR140221crossori0002-sort_reduceddata_MT_cell30_spiketimes.csv	Contrast50_Orientation60	Contrast50_Orientation150	0	230	9.986440243	0.4812	0.7423	0.4812	0.60418483	0.860028883	0.279634587	3.45E-56	4.54E-96	1	1.99E-55	outside	1	38	77	39	26.10526	21.2987	48.89744	15.7724	18.3175	13.67341	500	0	0	0	0	0	0	0	0	NaN	NaN	NaN	NaN	1.14E-56	2.32E-62	1	6.36E-56	1	out_prml	0.9725102	0.8028866	0.25	0.25
BR140221crossori0002-sort_reduceddata_MT_cell32_spiketimes.csv	Contrast50_Orientation150	Contrast50_Orientation240	0	230	14.09998062	0.1983	0.4029	0.1983	0.756429492	0.895622896	0.699546068	6.21E-29	3.08E-35	1	3.23E-28	outside	1	77	37	34	29.15584	23.18919	43.58824	22.05434	20.76877	30.49198	500	0	0	0	0	0	0	0	0	NaN	NaN	NaN	NaN	4.97E-29	8.27E-34	1	2.72E-28	1	out_prml	0.9439708	0.6479836	0.25	0.25
BR140221crossori0002-sort_reduceddata_MT_cell4_spiketimes.csv	Contrast50_Orientation105	Contrast50_Orientation195	0	230	25.45180324	0.0461	0.4253	0.0461	0.769397301	0.620519928	0.596191422	3.09E-15	1.99E-19	1	1.63E-14	outside	1	36	38	34	29.69444	40.02632	53.82353	22.84683	24.83713	32.08913	500	0	0	0	0	0	0	0	0	NaN	NaN	NaN	NaN	1.22E-14	4.45E-19	1	6.43E-14	1	out_prml	0.8338074	0.9657027	0.25	0.25
BR140221crossori0002-sort_reduceddata_MT_cell5_spiketimes.csv	Contrast50_Orientation105	Contrast50_Orientation195	0	230	20.09745142	0.1026	0.8411	0.1026	1.207178044	1.026908747	0.68872267	3.98E-21	8.46E-30	1	2.06E-20	outside	1	36	38	34	16.91667	24.05263	37.17647	20.42143	24.69986	25.60428	500	0	0	0	0	0	0	0	0	NaN	NaN	NaN	NaN	5.37E-21	1.54E-25	1	2.87E-20	1	out_prml	0.1862852	0.4238154	0.25	0.25
BR140221crossori0002-sort_reduceddata_MT_cell5_spiketimes.csv	Contrast50_Orientation60	Contrast50_Orientation150	0	230	87.58988406	0.8018	0.3574	0.3574	0.95010395	1.004969648	0.614746891	9.45E-30	5.44E-38	1	5.25E-29	outside	1	38	77	39	9.921053	20.49351	32.23077	9.426031	20.59535	19.81377	500	0	0	0	0	0	0	0	0	NaN	NaN	NaN	NaN	9.89E-29	3.45E-34	1	5.49E-28	1	out_prml	0.5558146	0.466262	0.25	0.25
BR140221crossori0002-sort_reduceddata_MT_cell6_spiketimes.csv	Contrast50_Orientation105	Contrast50_Orientation195	0	230	33.63759088	0.3488	0.0473	0.0473	1.525	0.836405384	0.602707661	6.00E-07	6.72E-07	0.999995425	3.30E-06	outside	0.999995425	36	38	34	23.11111	33.76316	42.26471	35.24444	28.23969	25.47326	500	0	0	0	0	0	0	0	0	NaN	NaN	NaN	NaN	2.09E-06	3.05E-10	0.9999862	1.17E-05	0.999986226	out_prml	0.02410477	0.7477583	0.25	0.25
BR140221crossori0002-sort_reduceddata_MT_cell6_spiketimes.csv	Contrast50_Orientation150	Contrast50_Orientation240	0	230	90.58256783	0.7775	0.4135	0.4135	0.844914252	0.475609756	0.499399279	1.64E-12	4.51E-15	1	8.61E-12	outside	1	77	37	34	25.42857	41	53.41176	21.48496	19.5	26.6738	500	0	0	0	0	0	0	0	0	NaN	NaN	NaN	NaN	2.16E-11	7.77E-16	1	1.14E-10	1	out_prml	0.8303658	0.9967707	0.25	0.25
BR140221crossori0002-sort_reduceddata_MT_cell7_spiketimes.csv	Contrast50_Orientation105	Contrast50_Orientation195	0	230	33.07395203	0.5343	0.8469	0.5343	1.555306122	0.928399776	0.473705389	1.36E-15	6.20E-17	1	7.09E-15	outside	1	36	38	34	31.11111	43.21053	57.58824	48.3873	40.11664	27.27986	500	0	0	0	0	0	0	0	0	NaN	NaN	NaN	NaN	7.06E-15	2.00E-19	1	3.71E-14	1	out_prml	0.01918325	0.593893	0.25	0.25
BR140221crossori0002-sort_reduceddata_MT_cell7_spiketimes.csv	Contrast50_Orientation60	Contrast50_Orientation150	0	230	67.22020993	0.1763	0.0486	0.0486	1.565912852	0.971912955	0.658337583	8.39E-20	2.22E-24	1	4.61E-19	outside	1	38	77	39	24.5	37.81818	50.28205	38.36486	36.75598	33.10256	500	0	0	0	0	0	0	0	0	NaN	NaN	NaN	NaN	5.48E-19	3.88E-24	1	3.28E-18	1	out_prml	0.01542347	0.5479776	0.25	0.25
BR140221crossori0002-sort_reduceddata_MT_cell8_spiketimes.csv	Contrast50_Orientation105	Contrast50_Orientation195	0	230	81.19984987	0.0798	0.9397	0.0798	1.846012052	0.77620679	0.605982304	0.000877042	0.000319148	0.995299069	0.003504742	outside	0.995299069	36	38	34	22.38889	39.23684	45.52941	41.33016	30.4559	27.59002	500	0	0	0	0	0	0	0	0	NaN	NaN	NaN	NaN	0.008617772	2.07E-06	0.9549274	0.03645271	0.954927448	out_prml	0.001690031	0.83307	0.25	0.25
BR140221crossori0002-sort_reduceddata_MT_cell8_spiketimes.csv	Contrast50_Orientation150	Contrast50_Orientation240	0	230	229.7061179	0.7457	6.00E-04	6.00E-04	1.146995127	0.27877796	0.187098255	4.04E-11	8.78E-13	1	2.09E-10	outside	1	77	37	34	23.98701	49.54054	62.11765	27.51299	13.81081	11.6221	500	0	0	0	0	0	0	0	0	NaN	NaN	NaN	NaN	6.33E-10	1.22E-14	1	3.29E-09	0.999999996	out_prml	0.1791336	0.9999943	0.25	0.25
BR140221crossori0002-sort_reduceddata_MT_cell8_spiketimes.csv	Contrast50_Orientation60	Contrast50_Orientation150	0	230	7.765235104	0.4198	0.7499	0.4198	1.344992051	1.146995127	0.408285565	1.13E-34	1.26E-53	1	6.43E-34	outside	1	38	77	39	28.63158	23.98701	46.61538	38.50925	27.51299	19.03239	500	0	0	0	0	0	0	0	0	NaN	NaN	NaN	NaN	2.66E-34	1.38E-39	1	1.49E-33	1	out_prml	0.07829834	0.1791336	0.25	0.25
BR140221crossori0002-sort_reduceddata_MT_cell9_spiketimes.csv	Contrast50_Orientation105	Contrast50_Orientation195	0	230	39.89175672	0.3526	0.0379	0.0379	1.172433597	0.75183723	0.442898643	8.06E-27	1.63E-38	1	4.18E-26	outside	1	36	38	34	33.16667	46.84211	66.88235	38.88571	35.21764	29.6221	500	0	0	0	0	0	0	0	0	NaN	NaN	NaN	NaN	2.68E-26	2.94E-31	1	1.39E-25	1	out_prml	0.2229359	0.8625536	0.25	0.25
BR140221crossori0002-sort_reduceddata_MT_cell9_spiketimes.csv	Contrast50_Orientation150	Contrast50_Orientation240	0	230	12.67743027	0.7711	0.6892	0.6892	0.765689273	0.98194051	0.154502774	3.81E-58	8.95E-71	1	2.04E-57	outside	1	77	37	34	45.36364	38.16216	71	34.73445	37.47297	10.9697	500	0	0	0	0	0	0	0	0	NaN	NaN	NaN	NaN	1.89E-58	8.66E-64	1	9.83E-58	1	out_prml	0.9357994	0.4993211	0.25	0.25
BR140221crossori0002-sort_reduceddata_MT_cell9_spiketimes.csv	Contrast50_Orientation60	Contrast50_Orientation150	0	230	141.7669028	0.0107	0.7836	0.0107	1.511351351	0.765689273	0.389654692	4.77E-18	1.03E-20	1	2.66E-17	outside	1	38	77	39	25	45.36364	58.15385	37.78378	34.73445	22.65992	500	0	0	0	0	0	0	0	0	NaN	NaN	NaN	NaN	2.20E-16	9.71E-22	1	1.22E-15	1	out_prml	0.02372208	0.9357994	0.25	0.25
ST140519crossori0001-sort_reduceddata_MT_cell107_spiketimes.csv	Contrast50_Orientation180	Contrast50_Orientation270	0	230	3.409979257	0.6101	0.3749	0.3749	1.270440252	0.730769231	0.522522523	3.53E-11	1.81E-15	1	8.42E-11	outside	1	7	9	7	7.571429	13	31.71429	9.619048	9.5	16.57143	500	0	0	0	0	0	0	0	0	NaN	NaN	NaN	NaN	4.57E-14	4.26E-16	1	1.09E-13	1	out_prml	0.2670731	0.6644601	0.25	0.25
ST140519crossori0001-sort_reduceddata_MT_cell110_spiketimes.csv	Contrast50_Orientation180	Contrast50_Orientation270	0	230	4.916585372	0.4684	0.3714	0.3714	1.212121212	0.75	1.702222222	4.87E-05	4.68E-06	0.999830137	0.000116445	outside	0.999830137	7	9	7	3.142857	0.6666667	10.71429	3.809524	0.5	18.2381	500	0	0	0	0	0	0	0	0	NaN	NaN	NaN	NaN	3.92E-07	1.16E-08	0.9999986	9.51E-07	0.999998645	out_prml	0.2963603	0.6472319	0.25	0.25
ST140519crossori0001-sort_reduceddata_MT_cell114_spiketimes.csv	Contrast50_Orientation180	Contrast50_Orientation270	0	230	7.706650573	0.564	0.4515	0.4515	0.845878136	1.116071429	1.346846847	0.033868063	0.034166374	0.850930806	0.081034758	outside	0.850930806	7	9	7	13.28571	6.222222	21.14286	11.2381	6.944444	28.47619	500	0	0	0	0	0	0	0	0	NaN	NaN	NaN	NaN	0.003661258	0.000164472	0.9873993	0.008774992	0.987399278	out_prml	0.5341963	0.3483574	0.25	0.25
ST140519crossori0001-sort_reduceddata_MT_cell122_spiketimes.csv	Contrast50_Orientation180	Contrast50_Orientation270	0	230	5.226311125	0.6895	0.7382	0.6895	1.795698925	1.181818182	1.333333333	0.293958162	0.262645674	0.001919801	0.441476362	single	0.441476362	7	9	7	4.428571	1.222222	3.857143	7.952381	1.444444	5.142857	500	0	0	0	0	0	0	0	0	NaN	NaN	NaN	NaN	0.3256537	0.3923629	0.006135968	0.2758475	0.392362884	int_prml	0.09561103	0.3054125	0.25	0.25
ST140519crossori0001-sort_reduceddata_MT_cell124_spiketimes.csv	Contrast50_Orientation225	Contrast50_Orientation315	0	230	6.679315733	0.1721	0.3608	0.1721	1.138461538	0.266917293	0.666666667	0.195413429	0.511643166	0.010129844	0.282813562	intermediate	0.511643166	11	9	9	8.272727	14.77778	12	9.418182	3.944444	8	500	0	0	0	0	0	0	0	0	NaN	NaN	NaN	NaN	0.2095827	0.6312815	0.003486328	0.1556495	0.63128152	int_prml	0.3283482	0.9765791	0.25	0.25
ST140519crossori0001-sort_reduceddata_MT_cell125_spiketimes.csv	Contrast50_Orientation225	Contrast50_Orientation315	0	230	3.82908965	0.7353	0.0859	0.0859	1.181818182	0.682119205	0.732919255	0.222597177	0.199237765	0.000427813	0.577737244	single	0.577737244	11	9	9	11	16.77778	17.88889	13	11.44444	13.11111	500	0	0	0	0	0	0	0	0	NaN	NaN	NaN	NaN	0.2330191	0.1383569	0.06622137	0.5624027	0.562402656	sing_prml	0.2974092	0.7078044	0.25	0.25
ST140523crossori0001-sort_reduceddata_MT_cell100_spiketimes.csv	Contrast50_Orientation90	Contrast50_Orientation180	0	230	8.087959154	0.6039	0.1615	0.1615	0.904856953	0.4	0.657735247	9.44E-12	1.22E-14	1	3.38E-11	outside	1	19	16	16	8.789474	14	26.125	7.953216	5.6	17.18333	500	0	0	0	0	0	0	0	0	NaN	NaN	NaN	NaN	1.91E-12	2.81E-15	1	6.84E-12	1	out_prml	0.5724956	0.9797477	0.25	0.25
ST140523crossori0001-sort_reduceddata_MT_cell102_spiketimes.csv	Contrast50_Orientation90	Contrast50_Orientation180	0	230	8.401609193	0.1604	0.064	0.064	0.795004307	0.289855072	0.874251497	1.70E-08	6.64E-11	0.99999992	6.25E-08	outside	0.99999992	19	16	16	6.789474	11.5	20.875	5.397661	3.333333	18.25	500	0	0	0	0	0	0	0	0	NaN	NaN	NaN	NaN	2.02E-09	5.73E-12	1	7.48E-09	0.99999999	out_prml	0.7086655	0.996356	0.25	0.25
ST140523crossori0001-sort_reduceddata_MT_cell103_spiketimes.csv	Contrast50_Orientation90	Contrast50_Orientation180	0	230	10.56447557	0.0648	0.2676	0.0648	0.807656396	0.731485758	0.827491409	2.86E-19	5.71E-31	1	1.01E-18	outside	1	19	16	16	18.78947	27.0625	48.5	15.17544	19.79583	40.13333	500	0	0	0	0	0	0	0	0	NaN	NaN	NaN	NaN	4.71E-21	3.71E-24	1	1.68E-20	1	out_prml	0.6934192	0.7545565	0.25	0.25
ST140523crossori0001-sort_reduceddata_MT_cell104_spiketimes.csv	Contrast50_Orientation90	Contrast50_Orientation180	0	230	5.106358391	0.4858	0.1589	0.1589	0.988662132	0.44822695	0.553709199	3.68E-08	4.35E-10	0.999999827	1.35E-07	outside	0.999999827	19	16	16	7.736842	11.75	21.0625	7.649123	5.266667	11.6625	500	0	0	0	0	0	0	0	0	NaN	NaN	NaN	NaN	4.60E-09	1.31E-11	1	1.68E-08	0.999999979	out_prml	0.4691712	0.9648755	0.25	0.25
ST140523crossori0001-sort_reduceddata_MT_cell105_spiketimes.csv	Contrast50_Orientation90	Contrast50_Orientation180	0	230	17.93467012	0.5959	0.2924	0.2924	0.658365262	1.02745098	0.589390681	2.61E-10	5.19E-14	0.999999999	9.31E-10	outside	0.999999999	19	16	16	9.157895	17	29.0625	6.02924	17.46667	17.12917	500	0	0	0	0	0	0	0	0	NaN	NaN	NaN	NaN	1.23E-10	1.90E-13	1	4.40E-10	0.999999999	out_prml	0.8548553	0.4221837	0.25	0.25
ST140523crossori0001-sort_reduceddata_MT_cell107_spiketimes.csv	Contrast50_Orientation135	Contrast50_Orientation225	0	230	14.02619552	0.2638	0.2982	0.2638	0.927392739	1.160714286	0.409295872	1.52E-19	7.56E-33	1	5.92E-19	outside	1	17	13	19	17.82353	28	50.57895	16.52941	32.5	20.70175	500	0	0	0	0	0	0	0	0	NaN	NaN	NaN	NaN	6.10E-21	1.90E-24	1	2.37E-20	1	out_prml	0.5365133	0.3052928	0.25	0.25
ST140523crossori0001-sort_reduceddata_MT_cell107_spiketimes.csv	Contrast50_Orientation90	Contrast50_Orientation180	0	230	40.96384156	0.5098	0.3832	0.3832	0.746892655	1.139541161	0.337701508	0.000214717	8.68E-05	0.998931654	0.000766818	outside	0.998931654	19	16	16	15.52632	30.875	40.0625	11.59649	35.18333	13.52917	500	0	0	0	0	0	0	0	0	NaN	NaN	NaN	NaN	0.00055577	1.49E-06	0.9974562	0.001986543	0.997456201	out_prml	0.7645463	0.3133284	0.25	0.25
ST140523crossori0001-sort_reduceddata_MT_cell108_spiketimes.csv	Contrast50_Orientation90	Contrast50_Orientation180	0	230	3.223256266	0.1117	0.3406	0.1117	0.571428571	0.526380368	0.660465116	0.00382734	0.00089652	0.980018243	0.015257897	outside	0.980018243	19	16	16	7	10.1875	16.125	4	5.3625	10.65	500	0	0	0	0	0	0	0	0	NaN	NaN	NaN	NaN	0.000161165	1.69E-06	0.9992059	0.000631215	0.999205929	out_prml	0.9221803	0.9278958	0.25	0.25
ST140523crossori0001-sort_reduceddata_MT_cell109_spiketimes.csv	Contrast50_Orientation135	Contrast50_Orientation225	0	230	12.19575569	0.644	0.5432	0.5432	0.90502611	0.83875969	0.341460806	3.38E-16	1.15E-26	1	1.32E-15	outside	1	17	13	19	22.52941	33.07692	54.68421	20.38971	27.74359	18.67251	500	0	0	0	0	0	0	0	0	NaN	NaN	NaN	NaN	5.28E-17	2.17E-20	1	2.05E-16	1	out_prml	0.5629703	0.610248	0.25	0.25
ST140523crossori0001-sort_reduceddata_MT_cell109_spiketimes.csv	Contrast50_Orientation90	Contrast50_Orientation180	0	230	11.25978958	0.182	0.3711	0.182	0.584910238	0.606195787	0.35009311	5.33E-05	5.93E-05	0.999692358	0.000195121	outside	0.999692358	19	16	16	24.10526	33.625	44.75	14.09942	20.38333	15.66667	500	0	0	0	0	0	0	0	0	NaN	NaN	NaN	NaN	3.31E-05	1.18E-07	0.9998476	0.000119239	0.999847571	out_prml	0.9132886	0.8726081	0.25	0.25
ST140523crossori0001-sort_reduceddata_MT_cell110_spiketimes.csv	Contrast50_Orientation90	Contrast50_Orientation180	0	230	10.5798206	0.229	0.0022	0.0022	0.375364128	0.323137255	0.2125	4.46E-07	6.28E-09	0.999997952	1.60E-06	outside	0.999997952	19	16	16	14.05263	21.25	32	5.274854	6.866667	6.8	500	0	0	0	0	0	0	0	0	NaN	NaN	NaN	NaN	1.87E-07	4.56E-10	0.9999991	6.69E-07	0.999999144	out_prml	0.9920237	0.993344	0.25	0.25
ST140523crossori0001-sort_reduceddata_MT_cell111_spiketimes.csv	Contrast50_Orientation135	Contrast50_Orientation225	0	230	11.20849786	0.6673	0.5471	0.5471	0.586012862	0.54388422	0.532417195	2.06E-19	9.47E-37	1	8.00E-19	outside	1	17	13	19	18.29412	27.46154	49.78947	10.72059	14.9359	26.50877	500	0	0	0	0	0	0	0	0	NaN	NaN	NaN	NaN	6.67E-21	2.33E-24	1	2.59E-20	1	out_prml	0.8971158	0.8872488	0.25	0.25
ST140523crossori0001-sort_reduceddata_MT_cell111_spiketimes.csv	Contrast50_Orientation90	Contrast50_Orientation180	0	230	4.610310953	0.4816	0.7896	0.4816	1.582582583	0.434889435	0.939597315	1.68E-06	8.65E-08	0.999992416	5.82E-06	outside	0.999992416	19	16	16	19.47368	25.4375	37.25	30.81871	11.0625	35	500	0	0	0	0	0	0	0	0	NaN	NaN	NaN	NaN	1.31E-07	5.65E-10	0.9999994	4.88E-07	0.999999381	out_prml	0.0550275	0.9695543	0.25	0.25
ST140523crossori0001-sort_reduceddata_MT_cell112_spiketimes.csv	Contrast50_Orientation90	Contrast50_Orientation180	0	230	6.064443601	0.1969	0.1528	0.1528	0.631086142	0.725037037	0.382905983	0.064625509	0.012581298	0.697022409	0.225770785	outside	0.697022409	19	16	16	9.368421	14.0625	19.5	5.912281	10.19583	7.466667	500	0	0	0	0	0	0	0	0	NaN	NaN	NaN	NaN	0.004900262	6.22E-05	0.9758381	0.01919939	0.975838136	out_prml	0.8784809	0.7613651	0.25	0.25
ST140523crossori0001-sort_reduceddata_MT_cell123_spiketimes.csv	Contrast50_Orientation90	Contrast50_Orientation180	0	230	3.263965327	0.0265	0.4539	0.0265	1.492784993	0.560573477	1.258128079	0.119639461	0.173628069	0.000166722	0.706565747	single	0.706565747	19	16	16	8.105263	11.625	12.6875	12.09942	6.516667	15.9625	500	0	0	0	0	0	0	0	0	NaN	NaN	NaN	NaN	0.2362621	0.1189892	0.02812469	0.616624	0.61662403	sing_prml	0.08146379	0.9063591	0.25	0.25
ST140523crossori0001-sort_reduceddata_MT_cell124_spiketimes.csv	Contrast50_Orientation90	Contrast50_Orientation180	0	230	116.8636792	0.3306	0.001	0.001	0.81027668	0.111786559	0.110977644	0.142697451	0.150394665	0.197095094	0.509812791	single	0.509812791	19	16	16	26.63158	61.6875	62.4375	21.57895	6.895833	6.929167	500	0	0	0	0	0	0	0	0	NaN	NaN	NaN	NaN	0.1966519	0.004415027	0.09620795	0.7027252	0.702725153	sing_prml	0.6902388	0.9999909	0.25	0.25
ST140523crossori0001-sort_reduceddata_MT_cell125_spiketimes.csv	Contrast50_Orientation90	Contrast50_Orientation180	0	230	4.435848458	0.3789	0.1068	0.1068	3.230452675	3.392592593	5.066666667	0.91042856	0.009951633	2.36E-05	0.079596248	mixture	0.91042856	19	16	16	1.421053	3.375	4.75	4.590643	11.45	24.06667	500	0	0	0	0	0	0	0	0	NaN	NaN	NaN	NaN	0.004223313	0.000169168	0.9954389	0.000168626	0.995438894	out_prml	4.06E-06	8.61E-06	0.25	0.25
ST140523crossori0001-sort_reduceddata_MT_cell126_spiketimes.csv	Contrast50_Orientation90	Contrast50_Orientation180	0	230	73.98829683	0.0395	0.5912	0.0395	0.417089679	0.485025498	0.299517983	0.000126716	1.04E-05	0.999410184	0.000452709	outside	0.999410184	19	16	16	20.73684	44.9375	56.1875	8.649123	21.79583	16.82917	500	0	0	0	0	0	0	0	0	NaN	NaN	NaN	NaN	0.000269045	4.81E-07	0.998769	0.000961472	0.998769002	out_prml	0.9851016	0.9495526	0.25	0.25
ST140523crossori0001-sort_reduceddata_MT_cell127_spiketimes.csv	Contrast50_Orientation90	Contrast50_Orientation180	0	230	4.21666309	0.014	0.0364	0.014	3.247149297	3.462028986	4.074306839	0.779203948	0.024684873	0.001481254	0.194629925	mixture	0.779203948	19	16	16	22.05263	28.75	33.8125	71.60819	99.53333	137.7625	500	0	0	0	0	0	0	0	0	NaN	NaN	NaN	NaN	0.000533766	1.51E-05	0.9993877	6.34E-05	0.999387695	out_prml	3.64E-06	5.80E-06	0.25	0.25
ST140523crossori0001-sort_reduceddata_MT_cell128_spiketimes.csv	Contrast50_Orientation135	Contrast50_Orientation225	0	230	9.244988962	0.2561	0.3093	0.2561	0.828070175	0.915862808	0.219316702	4.27E-24	2.41E-39	1	1.66E-23	outside	1	17	13	19	33.52941	23.92308	58.36842	27.76471	21.91026	12.80117	500	0	0	0	0	0	0	0	0	NaN	NaN	NaN	NaN	1.15E-25	2.73E-29	1	4.48E-25	1	out_prml	0.6544629	0.5297456	0.25	0.25
ST140523crossori0001-sort_reduceddata_MT_cell128_spiketimes.csv	Contrast50_Orientation90	Contrast50_Orientation180	0	230	52.23710713	0.4896	0.1248	0.1248	0.835493827	0.761795293	0.177489177	3.16E-08	2.19E-08	0.999999833	1.13E-07	outside	0.999999833	19	16	16	18.94737	38.0625	52.9375	15.83041	28.99583	9.395833	500	0	0	0	0	0	0	0	0	NaN	NaN	NaN	NaN	2.56E-08	2.54E-11	0.9999999	9.15E-08	0.999999883	out_prml	0.6592951	0.7217849	0.25	0.25
ST140523crossori0001-sort_reduceddata_MT_cell130_spiketimes.csv	Contrast50_Orientation90	Contrast50_Orientation180	0	230	7.807234336	0.3481	0.394	0.3481	0.607294317	1.300294985	0.137494221	1.48E-12	3.10E-17	1	5.35E-12	outside	1	19	16	16	20.68421	28.25	45.0625	12.5614	36.73333	6.195833	500	0	0	0	0	0	0	0	0	NaN	NaN	NaN	NaN	3.55E-13	4.12E-16	1	1.27E-12	1	out_prml	0.8972493	0.1917786	0.25	0.25
ST140603crossori0001-sort_reduceddata_MT_cell100_spiketimes.csv	Contrast50_Orientation0	Contrast50_Orientation90	0	230	4.725584112	0.0344	0.4428	0.0344	0.405330882	0.68015992	0.413896116	1.32E-11	3.79E-15	1	5.43E-11	outside	1	18	19	19	42.66667	35.10526	60.68421	17.29412	23.87719	25.11696	500	0	0	0	0	0	0	0	0	NaN	NaN	NaN	NaN	3.63E-12	3.32E-15	1	1.44E-11	1	out_prml	0.9849215	0.8344477	0.25	0.25
ST140603crossori0001-sort_reduceddata_MT_cell101_spiketimes.csv	Contrast50_Orientation0	Contrast50_Orientation90	0	230	12.77645911	0.773	0.7404	0.7404	0.800904977	1.055312955	0.467268623	5.68E-14	2.20E-20	1	2.21E-13	outside	1	18	19	19	6.5	12.05263	23.31579	5.205882	12.7193	10.89474	500	0	0	0	0	0	0	0	0	NaN	NaN	NaN	NaN	1.52E-14	9.60E-18	1	5.92E-14	1	out_prml	0.6941156	0.3920924	0.25	0.25
ST140603crossori0001-sort_reduceddata_MT_cell101_spiketimes.csv	Contrast50_Orientation45	Contrast50_Orientation135	0	230	8.302949504	0.8963	0.0256	0.0256	1.039655172	0.734668721	0.466497462	4.99E-26	1.17E-42	1	2.04E-25	outside	1	21	23	21	8.285714	12.82609	28.14286	8.614286	9.422925	13.12857	500	0	0	0	0	0	0	0	0	NaN	NaN	NaN	NaN	3.69E-27	7.60E-31	1	1.51E-26	1	out_prml	0.4093991	0.807729	0.25	0.25
ST140603crossori0001-sort_reduceddata_MT_cell103_spiketimes.csv	Contrast50_Orientation0	Contrast50_Orientation90	0	230	4.585577661	0.6697	0.495	0.495	0.831355718	1.258160237	0.343915344	2.24E-27	1.63E-40	1	8.70E-27	outside	1	18	19	19	12.94444	17.73684	37.57895	10.76144	22.31579	12.92398	500	0	0	0	0	0	0	0	0	NaN	NaN	NaN	NaN	3.06E-29	8.74E-33	1	1.19E-28	1	out_prml	0.6576627	0.2045263	0.25	0.25
ST140603crossori0001-sort_reduceddata_MT_cell103_spiketimes.csv	Contrast50_Orientation45	Contrast50_Orientation135	0	230	13.65971002	0.3368	0.1282	0.1282	0.670070423	1.477320574	0.626431181	1.11E-25	6.94E-38	1	4.55E-25	outside	1	21	23	21	13.52381	20.65217	39.09524	9.061905	30.50988	24.49048	500	0	0	0	0	0	0	0	0	NaN	NaN	NaN	NaN	6.17E-27	1.06E-30	1	2.52E-26	1	out_prml	0.8595049	0.06924586	0.25	0.25
ST140603crossori0001-sort_reduceddata_MT_cell105_spiketimes.csv	Contrast50_Orientation0	Contrast50_Orientation90	0	230	12.32184798	0.1355	0.9268	0.1355	2	0.899641577	0.657668232	5.29E-44	7.12E-87	1	2.06E-43	outside	1	18	19	19	0.1111111	1.631579	14.94737	0.2222222	1.467836	9.830409	500	0	0	0	0	0	0	0	0	NaN	NaN	NaN	NaN	3.99E-50	8.36E-54	1	1.64E-49	1	out_prml	0.008396123	0.5790416	0.25	0.25
ST140603crossori0001-sort_reduceddata_MT_cell105_spiketimes.csv	Contrast50_Orientation45	Contrast50_Orientation135	0	230	4.61033665	0.1416	0.7655	0.1416	0.448387097	1.009090909	0.771153846	1.90E-39	5.84E-88	1	7.79E-39	outside	1	21	23	21	1.47619	0.4347826	12.38095	0.6619048	0.4387352	9.547619	500	0	0	0	0	0	0	0	0	NaN	NaN	NaN	NaN	5.96E-44	1.18E-47	1	2.46E-43	1	out_prml	0.9832779	0.4480066	0.25	0.25
ST140603crossori0001-sort_reduceddata_MT_cell106_spiketimes.csv	Contrast50_Orientation45	Contrast50_Orientation135	0	230	8.476682262	0.3047	0.0057	0.0057	0.498347107	0.53038674	0.542391304	2.95E-27	2.58E-41	1	1.20E-26	outside	1	21	23	21	17.28571	23.6087	43.80952	8.614286	12.52174	23.7619	500	0	0	0	0	0	0	0	0	NaN	NaN	NaN	NaN	1.75E-28	2.98E-32	1	7.17E-28	1	out_prml	0.9687674	0.9638521	0.25	0.25
ST140603crossori0001-sort_reduceddata_MT_cell107_spiketimes.csv	Contrast50_Orientation0	Contrast50_Orientation90	0	230	3.769110362	0.2771	0.1918	0.1918	0.723237598	1.222222222	0.377292853	5.57E-38	8.78E-66	1	2.20E-37	outside	1	18	19	19	21.27778	26.84211	55.47368	15.38889	32.80702	20.92982	500	0	0	0	0	0	0	0	0	NaN	NaN	NaN	NaN	4.67E-41	7.99E-45	1	1.82E-40	1	out_prml	0.7819516	0.2319851	0.25	0.25
ST140603crossori0001-sort_reduceddata_MT_cell108_spiketimes.csv	Contrast50_Orientation0	Contrast50_Orientation90	0	230	3.386645161	0.047	0.0146	0.0146	0.503798567	0.915471924	0.586089907	7.97E-30	5.51E-49	1	3.13E-29	outside	1	18	19	19	15.05556	19.57895	41.36842	7.584967	17.92398	24.24561	500	0	0	0	0	0	0	0	0	NaN	NaN	NaN	NaN	4.36E-32	1.18E-35	1	1.70E-31	1	out_prml	0.9529403	0.5591908	0.25	0.25
ST140603crossori0001-sort_reduceddata_MT_cell110_spiketimes.csv	Contrast50_Orientation45	Contrast50_Orientation135	0	230	5.328994225	0.2865	0.8421	0.2865	1.124111675	0.975073314	0.526612903	6.46E-09	1.19E-11	0.999999964	3.00E-08	outside	0.999999964	21	23	21	18.7619	24.26087	35.42857	21.09048	23.65613	18.65714	500	0	0	0	0	0	0	0	0	NaN	NaN	NaN	NaN	1.90E-09	1.92E-12	1	8.32E-09	0.99999999	out_prml	0.3149267	0.4929978	0.25	0.25
ST140603crossori0001-sort_reduceddata_MT_cell116_spiketimes.csv	Contrast50_Orientation0	Contrast50_Orientation90	0	230	4.844286323	0.4761	0.4841	0.4761	0.88627451	1.157696759	0.624097301	9.43E-39	4.93E-71	1	3.68E-38	outside	1	18	19	19	15	20.21053	46.15789	13.29412	23.39766	28.80702	500	0	0	0	0	0	0	0	0	NaN	NaN	NaN	NaN	3.56E-42	6.12E-46	1	1.39E-41	1	out_prml	0.5906796	0.287637	0.25	0.25
ST140603crossori0001-sort_reduceddata_MT_cell124_spiketimes.csv	Contrast50_Orientation0	Contrast50_Orientation90	0	230	27.48697468	0.0621	0.3494	0.0621	0.370135747	1.492753623	0.29591195	7.18E-23	6.50E-36	1	2.79E-22	outside	1	18	19	19	32.5	19.36842	55.78947	12.02941	28.91228	16.50877	500	0	0	0	0	0	0	0	0	NaN	NaN	NaN	NaN	2.66E-24	5.53E-28	1	1.04E-23	1	out_prml	0.9909964	0.08147466	0.25	0.25
ST140603crossori0001-sort_reduceddata_MT_cell124_spiketimes.csv	Contrast50_Orientation45	Contrast50_Orientation135	0	230	32.12280051	0.7173	0.2405	0.2405	0.755772647	0.985454545	0.811462451	4.17E-06	1.02E-07	0.99997864	1.71E-05	outside	0.99997864	21	23	21	26.80952	15.21739	36.14286	20.2619	14.99605	29.32857	500	0	0	0	0	0	0	0	0	NaN	NaN	NaN	NaN	4.65E-06	5.69E-09	0.999976	1.93E-05	0.999975993	out_prml	0.7697637	0.4791219	0.25	0.25
ST140603crossori0001-sort_reduceddata_MT_cell126_spiketimes.csv	Contrast50_Orientation0	Contrast50_Orientation90	0	230	6.707735797	0.2705	0.4614	0.2705	0.349062702	0.807323232	0.327369376	8.91E-11	7.88E-13	1	3.57E-10	outside	1	18	19	19	30.33333	23.15789	45.10526	10.58824	18.69591	14.76608	500	0	0	0	0	0	0	0	0	NaN	NaN	NaN	NaN	4.90E-11	4.12E-14	1	1.92E-10	1	out_prml	0.9936178	0.6938231	0.25	0.25
ST140603crossori0001-sort_reduceddata_MT_cell126_spiketimes.csv	Contrast50_Orientation45	Contrast50_Orientation135	0	230	4.418778007	0.9461	0.0213	0.0213	0.681767956	0.492903721	0.802362205	1.18E-06	3.75E-08	0.999993927	4.86E-06	outside	0.999993927	21	23	21	25.85714	20.6087	36.28571	17.62857	10.1581	29.11429	500	0	0	0	0	0	0	0	0	NaN	NaN	NaN	NaN	9.59E-08	2.41E-10	0.9999995	4.34E-07	0.99999947	out_prml	0.8484925	0.9769051	0.25	0.25
ST140603crossori0001-sort_reduceddata_MT_cell130_spiketimes.csv	Contrast50_Orientation45	Contrast50_Orientation135	0	230	4.17748725	0.2305	0.0162	0.0162	0.880874317	0.33589299	0.309331919	2.00E-09	1.63E-12	0.999999989	8.81E-09	outside	0.999999989	21	23	21	26.14286	31.91304	44.90476	23.02857	10.71937	13.89048	500	0	0	0	0	0	0	0	0	NaN	NaN	NaN	NaN	5.79E-10	5.48E-13	1	2.46E-09	0.999999997	out_prml	0.6125902	0.9984447	0.25	0.25
ST140603crossori0001-sort_reduceddata_MT_cell131_spiketimes.csv	Contrast50_Orientation0	Contrast50_Orientation90	0	230	4.38785745	0.2567	0.507	0.2567	0.380314502	0.642592593	0.681818182	0.049218047	0.012933498	0.74147677	0.196371684	outside	0.74147677	18	19	19	5.611111	3.157895	9.263158	2.133987	2.02924	6.315789	500	0	0	0	0	0	0	0	0	NaN	NaN	NaN	NaN	0.001852796	2.23E-05	0.9896696	0.00845534	0.989669584	out_prml	0.9894732	0.8687837	0.25	0.25
ST140605crossori0001-sort_reduceddata_MT_cell100_spiketimes.csv	Contrast50_Orientation0	Contrast50_Orientation90	0	230	4.639871924	0.0927	0.0032	0.0032	0.748196624	0.316853122	0.306325515	7.53E-11	3.31E-15	1	3.28E-10	outside	1	18	18	22	43.94444	36.22222	60.90909	32.87908	11.47712	18.65801	500	0	0	0	0	0	0	0	0	NaN	NaN	NaN	NaN	4.15E-11	2.28E-14	1	1.78E-10	1	out_prml	0.7547621	0.9964497	0.25	0.25
ST140605crossori0001-sort_reduceddata_MT_cell101_spiketimes.csv	Contrast50_Orientation0	Contrast50_Orientation90	0	230	7.702127876	0.4292	0.1195	0.1195	0.876396128	0.510436433	0.667045025	4.64E-21	1.66E-35	1	1.94E-20	outside	1	18	18	22	21.94444	15.5	40.04545	19.23203	7.911765	26.71212	500	0	0	0	0	0	0	0	0	NaN	NaN	NaN	NaN	5.79E-22	1.30E-25	1	2.42E-21	1	out_prml	0.6027756	0.9498415	0.25	0.25
ST140605crossori0001-sort_reduceddata_MT_cell103_spiketimes.csv	Contrast50_Orientation0	Contrast50_Orientation90	0	230	8.390827039	0.1284	0.6132	0.1284	0.523818708	0.587081892	0.228988468	8.87E-14	2.40E-22	1	3.71E-13	outside	1	18	18	22	33.88889	25.5	50.86364	17.75163	14.97059	11.64719	500	0	0	0	0	0	0	0	0	NaN	NaN	NaN	NaN	6.69E-14	2.12E-17	1	2.80E-13	1	out_prml	0.9431975	0.9044305	0.25	0.25
ST140605crossori0001-sort_reduceddata_MT_cell105_spiketimes.csv	Contrast50_Orientation0	Contrast50_Orientation90	0	230	10.94271135	0.129	0.0704	0.0704	0.447825732	0.483708725	0.350997792	4.76E-06	7.02E-06	0.999968863	1.94E-05	outside	0.999968863	18	18	22	40.05556	29.88889	51.95455	17.93791	14.45752	18.23593	500	0	0	0	0	0	0	0	0	NaN	NaN	NaN	NaN	5.12E-06	5.07E-09	0.9999729	2.20E-05	0.999972903	out_prml	0.9741364	0.9615419	0.25	0.25
ST140605crossori0001-sort_reduceddata_MT_cell107_spiketimes.csv	Contrast50_Orientation0	Contrast50_Orientation90	0	230	8.55596422	0.0669	0.6025	0.0669	0.454734471	1.109227443	0.360248447	0.000134826	2.75E-05	0.999273502	0.000564134	outside	0.999273502	18	18	22	37.72222	28.72222	48.09091	17.15359	31.85948	17.32468	500	0	0	0	0	0	0	0	0	NaN	NaN	NaN	NaN	7.41E-05	1.27E-07	0.9995979	0.000327871	0.999597925	out_prml	0.971975	0.3368095	0.25	0.25
ST140605crossori0001-sort_reduceddata_MT_cell122_spiketimes.csv	Contrast50_Orientation0	Contrast50_Orientation90	0	230	6.305482353	0.0146	0.6252	0.0146	0.315381948	1.177845684	0.273736488	0.00051753	2.29E-05	0.99726736	0.002192187	outside	0.99726736	18	18	22	28.27778	21.38889	37.04545	8.918301	25.19281	10.14069	500	0	0	0	0	0	0	0	0	NaN	NaN	NaN	NaN	0.000129865	2.82E-07	0.9992925	0.000577375	0.999292479	out_prml	0.9965503	0.2730353	0.25	0.25
ST140605crossori0001-sort_reduceddata_MT_cell126_spiketimes.csv	Contrast50_Orientation0	Contrast50_Orientation90	0	230	18.88815465	0.0376	0.1326	0.0376	0.632270785	0.400992713	0.409189641	4.52E-21	6.11E-38	1	1.89E-20	outside	1	18	18	22	19.88889	30.94444	51.81818	12.57516	12.4085	21.20346	500	0	0	0	0	0	0	0	0	NaN	NaN	NaN	NaN	1.15E-21	1.79E-25	1	4.83E-21	1	out_prml	0.8693303	0.9857985	0.25	0.25
ST140605crossori0001-sort_reduceddata_MT_cell129_spiketimes.csv	Contrast50_Orientation0	Contrast50_Orientation90	0	230	9.053906451	0.0021	0.0016	0.0016	0.429560059	0.311418685	0.354609929	2.02E-12	2.74E-17	1	8.52E-12	outside	1	18	18	22	6.611111	11.33333	21.36364	2.839869	3.529412	7.575758	500	0	0	0	0	0	0	0	0	NaN	NaN	NaN	NaN	1.62E-12	8.06E-16	1	6.79E-12	1	out_prml	0.9792826	0.9968101	0.25	0.25
ST140605crossori0001-sort_reduceddata_MT_cell134_spiketimes.csv	Contrast50_Orientation0	Contrast50_Orientation90	0	230	7.450813414	0.0094	0.0027	0.0027	0.185172294	0.190045249	0.326560232	1.35E-12	6.33E-16	1	5.83E-12	outside	1	18	18	22	18.77778	13	31.31818	3.477124	2.470588	10.22727	500	0	0	0	0	0	0	0	0	NaN	NaN	NaN	NaN	6.06E-13	2.59E-16	1	2.55E-12	1	out_prml	0.999902	0.9998821	0.25	0.25
ST140609crossori0001-sort_reduceddata_MT_cell100_spiketimes.csv	Contrast50_Orientation135	Contrast50_Orientation225	0	230	11.00857493	0.2706	0.4854	0.2706	2.622680412	1.405714286	1.261339093	2.59E-05	2.39E-06	0.999894238	7.75E-05	outside	0.999894238	11	11	11	17.63636	28.63636	42.09091	46.25455	40.25455	53.09091	500	0	0	0	0	0	0	0	0	NaN	NaN	NaN	NaN	1.81E-06	1.53E-08	0.9999928	5.42E-06	0.999992757	out_prml	0.003446829	0.1704011	0.25	0.25
ST140609crossori0001-sort_reduceddata_MT_cell100_spiketimes.csv	Contrast50_Orientation180	Contrast50_Orientation270	0	230	21.96758945	0.5014	0.0367	0.0367	1.814448669	1.615763547	0.489477452	0.000839172	0.000373052	0.996182166	0.002605611	outside	0.996182166	21	10	12	25.04762	40.6	52.91667	45.44762	65.6	25.90152	500	0	0	0	0	0	0	0	0	NaN	NaN	NaN	NaN	0.000704649	5.36E-06	0.9970999	0.002190112	0.997099878	out_prml	0.01422076	0.1043133	0.25	0.25
ST140609crossori0001-sort_reduceddata_MT_cell100_spiketimes.csv	Contrast50_Orientation90	Contrast50_Orientation180	0	230	6.338392084	0.3632	0.5115	0.3632	1.056451613	1.814448669	0.47027027	1.41E-06	4.89E-07	0.999993967	4.13E-06	outside	0.999993967	9	21	11	17.22222	25.04762	37	18.19444	45.44762	17.4	500	0	0	0	0	0	0	0	0	NaN	NaN	NaN	NaN	2.57E-07	1.86E-09	0.999999	7.67E-07	0.999998974	out_prml	0.3906426	0.01422076	0.25	0.25
ST140609crossori0001-sort_reduceddata_MT_cell101_spiketimes.csv	Contrast50_Orientation135	Contrast50_Orientation225	0	230	28.64313516	0.5359	0.6764	0.5359	0.477862595	0.362962963	0.36169265	2.49E-06	9.89E-08	0.999990003	7.41E-06	outside	0.999990003	11	11	11	11.90909	27	40.81818	5.690909	9.8	14.76364	500	0	0	0	0	0	0	0	0	NaN	NaN	NaN	NaN	8.21E-07	3.49E-09	0.9999967	2.44E-06	0.999996732	out_prml	0.9054669	0.9625125	0.25	0.25
ST140609crossori0001-sort_reduceddata_MT_cell102_spiketimes.csv	Contrast50_Orientation135	Contrast50_Orientation225	0	230	9.17583709	0.7081	0.2585	0.2585	1.824	0.95562701	0.773871734	0.004265875	0.001814046	0.981135774	0.012784306	outside	0.981135774	11	11	11	18.18182	28.27273	38.27273	33.16364	27.01818	29.61818	500	0	0	0	0	0	0	0	0	NaN	NaN	NaN	NaN	0.000902663	1.35E-05	0.9963409	0.002742944	0.99634093	out_prml	0.05104764	0.480246	0.25	0.25
ST140609crossori0001-sort_reduceddata_MT_cell102_spiketimes.csv	Contrast50_Orientation180	Contrast50_Orientation270	0	230	20.70444386	0.2938	0.1292	0.1292	1.928087649	1.596612116	0.499323817	0.001271178	0.000660809	0.994122032	0.003945982	outside	0.994122032	21	10	12	23.90476	38.7	50.41667	46.09048	61.78889	25.17424	500	0	0	0	0	0	0	0	0	NaN	NaN	NaN	NaN	0.000980487	8.09E-06	0.995965	0.003046402	0.995965019	out_prml	0.007555121	0.1097748	0.25	0.25
ST140609crossori0001-sort_reduceddata_MT_cell103_spiketimes.csv	Contrast50_Orientation135	Contrast50_Orientation225	0	230	45.42325125	0.5268	0.669	0.5268	0.254929577	0.876839237	0.481092437	0.002588973	0.000658957	0.98905551	0.007696559	outside	0.98905551	11	11	11	12.90909	33.36364	43.27273	3.290909	29.25455	20.81818	500	0	0	0	0	0	0	0	0	NaN	NaN	NaN	NaN	0.002736715	1.99E-05	0.9891019	0.008141484	0.9891019	out_prml	0.9901377	0.5542161	0.25	0.25
ST140609crossori0001-sort_reduceddata_MT_cell103_spiketimes.csv	Contrast50_Orientation180	Contrast50_Orientation270	0	230	15.1461292	0.6234	0.6414	0.6234	0.704048583	0.522748375	0.185164529	3.91E-08	3.43E-10	0.999999839	1.21E-07	outside	0.999999839	21	10	12	23.52381	35.9	54.33333	16.5619	18.76667	10.06061	500	0	0	0	0	0	0	0	0	NaN	NaN	NaN	NaN	8.16E-09	2.68E-11	1	2.53E-08	0.999999966	out_prml	0.8263669	0.8592505	0.25	0.25
ST140609crossori0001-sort_reduceddata_MT_cell103_spiketimes.csv	Contrast50_Orientation90	Contrast50_Orientation180	0	230	12.42237125	0.0888	0.6159	0.0888	2.227822581	0.704048583	0.534870317	0.002449581	0.000874627	0.989304676	0.007371116	outside	0.989304676	9	21	11	13.77778	23.52381	31.54545	30.69444	16.5619	16.87273	500	0	0	0	0	0	0	0	0	NaN	NaN	NaN	NaN	0.000606033	6.49E-06	0.9975599	0.001827573	0.9975599	out_prml	0.02259668	0.8263669	0.25	0.25
ST140609crossori0001-sort_reduceddata_MT_cell105_spiketimes.csv	Contrast50_Orientation135	Contrast50_Orientation225	0	230	26.6878246	0.761	0.4858	0.4858	1.720833333	1.050209205	0.248580442	0.009139856	0.004288121	0.959416773	0.02715525	outside	0.959416773	11	11	11	8.727273	21.72727	28.81818	15.01818	22.81818	7.163636	500	0	0	0	0	0	0	0	0	NaN	NaN	NaN	NaN	0.010065	0.000117197	0.9598637	0.02995406	0.959863743	out_prml	0.06987934	0.3976	0.25	0.25
ST140609crossori0001-sort_reduceddata_MT_cell105_spiketimes.csv	Contrast50_Orientation180	Contrast50_Orientation270	0	230	14.40783716	0.7471	0.4574	0.4574	0.675471698	0.911268159	0.357943764	2.45E-07	7.33E-09	0.999998983	7.64E-07	outside	0.999998983	21	10	12	17.66667	28.3	43.91667	11.93333	25.78889	15.7197	500	0	0	0	0	0	0	0	0	NaN	NaN	NaN	NaN	6.46E-08	2.61E-10	0.9999997	2.01E-07	0.999999735	out_prml	0.8544731	0.5139831	0.25	0.25
ST140609crossori0001-sort_reduceddata_MT_cell105_spiketimes.csv	Contrast50_Orientation90	Contrast50_Orientation180	0	230	4.527450134	0.3787	0.7562	0.3787	0.854166667	0.675471698	0.5376	0.194429823	0.096348212	0.127964282	0.581257683	single	0.581257683	9	21	11	12	17.66667	22.72727	10.25	11.93333	12.21818	500	0	0	0	0	0	0	0	0	NaN	NaN	NaN	NaN	0.02837973	0.001285491	0.8750671	0.09526764	0.87506713	out_prml	0.554717	0.8544731	0.25	0.25
ST140609crossori0001-sort_reduceddata_MT_cell108_spiketimes.csv	Contrast50_Orientation90	Contrast50_Orientation180	0	230	7.723958564	0.0875	0.8737	0.0875	1.017142857	0.616091954	0.265269461	0.000103302	0.000175078	0.999413131	0.000308489	outside	0.999413131	9	21	11	19.44444	12.42857	30.36364	19.77778	7.657143	8.054545	500	0	0	0	0	0	0	0	0	NaN	NaN	NaN	NaN	3.70E-05	3.73E-07	0.9998525	0.000110139	0.999852491	out_prml	0.4201896	0.9045532	0.25	0.25
ST140609crossori0001-sort_reduceddata_MT_cell111_spiketimes.csv	Contrast50_Orientation135	Contrast50_Orientation225	0	230	10.06001513	0.2512	0.6863	0.2512	1.468405797	0.935714286	1.080777538	0.003322135	0.004617107	0.982348306	0.009712451	outside	0.982348306	11	11	11	31.36364	20.36364	42.09091	46.05455	19.05455	45.49091	500	0	0	0	0	0	0	0	0	NaN	NaN	NaN	NaN	0.0006501	8.53E-06	0.9973778	0.001963589	0.997377776	out_prml	0.1440121	0.4985777	0.25	0.25
ST140609crossori0001-sort_reduceddata_MT_cell111_spiketimes.csv	Contrast50_Orientation90	Contrast50_Orientation180	0	230	29.04111973	0.3417	0.4964	0.3417	1.039915966	1.299352052	0.178359511	0.000955561	0.00015117	0.99605287	0.002840399	outside	0.99605287	9	21	11	39.66667	22.04762	52.09091	41.25	28.64762	9.290909	500	0	0	0	0	0	0	0	0	NaN	NaN	NaN	NaN	0.001030185	7.90E-06	0.9958985	0.00306344	0.995898478	out_prml	0.4029151	0.1662403	0.25	0.25
ST140609crossori0001-sort_reduceddata_MT_cell112_spiketimes.csv	Contrast50_Orientation135	Contrast50_Orientation225	0	230	25.39796803	0.5035	0.7677	0.5035	2.014150943	0.519512195	0.925795053	0.023722231	0.009576616	0.896120339	0.070580815	outside	0.896120339	11	11	11	19.27273	7.454545	25.72727	38.81818	3.872727	23.81818	500	0	0	0	0	0	0	0	0	NaN	NaN	NaN	NaN	0.01900332	0.000319101	0.9238421	0.05683552	0.923842061	out_prml	0.0279423	0.8777682	0.25	0.25
ST140609crossori0001-sort_reduceddata_MT_cell113_spiketimes.csv	Contrast50_Orientation135	Contrast50_Orientation225	0	230	5.502130077	0.0019	0.2816	0.0019	0.516296296	1.046236559	1.236966825	4.07E-06	2.61E-08	0.999983357	1.25E-05	outside	0.999983357	11	11	11	24.54545	16.90909	38.36364	12.67273	17.69091	47.45455	500	0	0	0	0	0	0	0	0	NaN	NaN	NaN	NaN	1.80E-07	1.48E-09	0.9999993	5.45E-07	0.999999273	out_prml	0.8800293	0.4009063	0.25	0.25
ST140609crossori0001-sort_reduceddata_MT_cell113_spiketimes.csv	Contrast50_Orientation90	Contrast50_Orientation180	0	230	27.56228957	0.3417	0.7421	0.3417	1.206070288	1.07721519	0.446586345	0.00382424	0.001181145	0.983618949	0.011375665	outside	0.983618949	9	21	11	34.77778	18.80952	45.27273	41.94444	20.2619	20.21818	500	0	0	0	0	0	0	0	0	NaN	NaN	NaN	NaN	0.003798914	3.88E-05	0.9848632	0.01129902	0.984863221	out_prml	0.2905635	0.3657407	0.25	0.25
ST140609crossori0001-sort_reduceddata_MT_cell114_spiketimes.csv	Contrast50_Orientation135	Contrast50_Orientation225	0	230	23.62310414	0.7038	0.0346	0.0346	1.804587156	3.85	0.276510067	0.005144764	0.003099237	0.976471461	0.015284539	outside	0.976471461	11	11	11	19.81818	8	27.09091	35.76364	30.8	7.490909	500	0	0	0	0	0	0	0	0	NaN	NaN	NaN	NaN	0.007274118	7.65E-05	0.9709993	0.02165008	0.970999291	out_prml	0.05419477	3.11E-05	0.25	0.25
ST140609crossori0001-sort_reduceddata_MT_cell114_spiketimes.csv	Contrast50_Orientation90	Contrast50_Orientation180	0	230	5.334542245	0.3628	0.0615	0.0615	0.664516129	1.989958159	0.225958702	2.29E-07	5.68E-09	0.99999909	6.76E-07	outside	0.99999909	9	21	11	17.22222	11.38095	30.81818	11.44444	22.64762	6.963636	500	0	0	0	0	0	0	0	0	NaN	NaN	NaN	NaN	2.65E-08	1.66E-10	0.9999999	7.88E-08	0.999999894	out_prml	0.723315	0.005295648	0.25	0.25
ST140609crossori0001-sort_reduceddata_MT_cell115_spiketimes.csv	Contrast50_Orientation180	Contrast50_Orientation270	0	230	6.5017461	0.0496	0.2242	0.0496	2.337837838	2.302600473	0.151668585	2.93E-08	1.03E-10	0.99999988	9.10E-08	outside	0.99999988	21	10	12	12.33333	18.8	32.91667	28.83333	43.28889	4.992424	500	0	0	0	0	0	0	0	0	NaN	NaN	NaN	NaN	6.82E-09	2.91E-11	1	2.12E-08	0.999999972	out_prml	0.000633943	0.01393681	0.25	0.25
ST140609crossori0001-sort_reduceddata_MT_cell115_spiketimes.csv	Contrast50_Orientation90	Contrast50_Orientation180	0	230	18.75802229	0.1767	0.0527	0.0527	2.635714286	2.337837838	0.759383033	6.03E-05	0.000357636	0.99940282	0.000179246	outside	0.99940282	9	21	11	23.33333	12.33333	35.36364	61.5	28.83333	26.85455	500	0	0	0	0	0	0	0	0	NaN	NaN	NaN	NaN	2.81E-05	2.08E-07	0.9998879	8.37E-05	0.999887927	out_prml	0.006923189	0.000633943	0.25	0.25
ST140609crossori0001-sort_reduceddata_MT_cell116_spiketimes.csv	Contrast50_Orientation90	Contrast50_Orientation180	0	230	4.489534751	0.0755	0.5054	0.0755	0.183962264	0.941463415	0.16369863	7.48E-07	4.60E-09	0.999997026	2.22E-06	outside	0.999997026	9	21	11	35.33333	27.33333	53.09091	6.5	25.73333	8.690909	500	0	0	0	0	0	0	0	0	NaN	NaN	NaN	NaN	9.60E-08	6.37E-10	0.9999996	2.86E-07	0.999999618	out_prml	0.9931679	0.5329474	0.25	0.25
ST140609crossori0001-sort_reduceddata_MT_cell118_spiketimes.csv	Contrast50_Orientation135	Contrast50_Orientation225	0	230	6.880442843	0.0031	0.1501	0.0031	0.882962963	2.740112994	0.40874036	0.000335004	9.89E-05	0.998562724	0.001003364	outside	0.998562724	11	11	11	24.54545	16.09091	35.36364	21.67273	44.09091	14.45455	500	0	0	0	0	0	0	0	0	NaN	NaN	NaN	NaN	8.43E-05	9.15E-07	0.9996614	0.000253381	0.999661393	out_prml	0.5483452	0.002249482	0.25	0.25
ST140609crossori0001-sort_reduceddata_MT_cell118_spiketimes.csv	Contrast50_Orientation90	Contrast50_Orientation180	0	230	17.4665961	0.3341	0.757	0.3341	1.172413793	1.271067416	0.199514563	0.015613189	0.009752421	0.928059028	0.046575361	outside	0.928059028	9	21	11	29	16.95238	37.45455	34	21.54762	7.472727	500	0	0	0	0	0	0	0	0	NaN	NaN	NaN	NaN	0.01595117	0.000248937	0.9363246	0.04747531	0.936324576	out_prml	0.3113147	0.1857841	0.25	0.25
ST140609crossori0001-sort_reduceddata_MT_cell128_spiketimes.csv	Contrast50_Orientation135	Contrast50_Orientation225	0	230	5.666444922	0.2528	0.469	0.2528	0.656	1.214323607	0.248275862	2.81E-15	1.75E-23	1	8.38E-15	outside	1	11	11	11	25	34.27273	60.63636	16.4	41.61818	15.05455	500	0	0	0	0	0	0	0	0	NaN	NaN	NaN	NaN	1.94E-17	4.49E-20	1	5.77E-17	1	out_prml	0.7662276	0.2755846	0.25	0.25
ST140609crossori0001-sort_reduceddata_MT_cell131_spiketimes.csv	Contrast50_Orientation135	Contrast50_Orientation225	0	230	21.98780401	0.7113	0.471	0.471	0.998876404	0.993548387	0.743984221	1.91E-06	3.76E-08	0.999992381	5.67E-06	outside	0.999992381	11	11	11	16.18182	31	46.09091	16.16364	30.8	34.29091	500	0	0	0	0	0	0	0	0	NaN	NaN	NaN	NaN	3.09E-07	1.55E-09	0.9999988	9.21E-07	0.999998768	out_prml	0.4414796	0.4461717	0.25	0.25
ST140609crossori0001-sort_reduceddata_MT_cell131_spiketimes.csv	Contrast50_Orientation180	Contrast50_Orientation270	0	230	27.33109001	0.2828	0.4485	0.2828	1.063449692	0.849067112	0.452830189	0.000234728	0.000255502	0.998779638	0.000730132	outside	0.998779638	21	10	12	23.19048	39.9	53	24.6619	33.87778	24	500	0	0	0	0	0	0	0	0	NaN	NaN	NaN	NaN	0.000228834	1.38E-06	0.9990597	0.00071011	0.999059673	out_prml	0.3814546	0.5706276	0.25	0.25
ST140609crossori0001-sort_reduceddata_MT_cell131_spiketimes.csv	Contrast50_Orientation90	Contrast50_Orientation180	0	230	12.81542622	0.0213	0.2934	0.0213	1.657024793	1.063449692	0.769230769	1.67E-07	3.95E-08	0.999999301	4.93E-07	outside	0.999999301	9	21	11	13.44444	23.19048	35.45455	22.27778	24.6619	27.27273	500	0	0	0	0	0	0	0	0	NaN	NaN	NaN	NaN	2.47E-08	1.25E-10	0.9999999	7.41E-08	0.999999901	out_prml	0.1033334	0.3814546	0.25	0.25
ST140610crossori0001-sort_reduceddata_MT_cell104_spiketimes.csv	Contrast50_Orientation180	Contrast50_Orientation270	0	230	60.9580561	0.0013	0.288	0.0013	0.23622347	0.527468494	0.102953586	1.16E-09	2.30E-10	0.999999994	4.84E-09	outside	0.999999994	20	23	22	55.3	32.30435	71.81818	13.06316	17.03953	7.393939	500	0	0	0	0	0	0	0	0	NaN	NaN	NaN	NaN	1.87E-09	4.37E-13	1	7.81E-09	0.99999999	out_prml	0.9997442	0.9650212	0.25	0.25
ST140610crossori0001-sort_reduceddata_MT_cell106_spiketimes.csv	Contrast50_Orientation180	Contrast50_Orientation270	0	230	108.453605	0.0237	0.6575	0.0237	0.438443936	0.894774517	0.238740046	0.000638999	9.43E-05	0.996595504	0.002671178	outside	0.996595504	20	23	22	57.5	27.6087	67.13636	25.21053	24.70356	16.02814	500	0	0	0	0	0	0	0	0	NaN	NaN	NaN	NaN	0.002710462	1.78E-06	0.9859548	0.01133294	0.985954826	out_prml	0.983026	0.6027339	0.25	0.25
ST140610crossori0001-sort_reduceddata_MT_cell108_spiketimes.csv	Contrast50_Orientation180	Contrast50_Orientation270	0	230	39.30377614	0.0121	0.5011	0.0121	0.390436877	0.919017764	0.135531136	0.002973293	0.003785501	0.980834672	0.012406534	outside	0.980834672	20	23	22	38.25	22.69565	45.5	14.93421	20.85771	6.166667	500	0	0	0	0	0	0	0	0	NaN	NaN	NaN	NaN	0.007202284	1.01E-05	0.9626207	0.03016698	0.962620682	out_prml	0.9916274	0.569381	0.25	0.25
ST140610crossori0001-sort_reduceddata_MT_cell109_spiketimes.csv	Contrast50_Orientation180	Contrast50_Orientation270	0	230	194.615919	0.1686	0.6423	0.1686	0.635295528	0.821818182	0.465406519	0.012106434	0.931882661	0.005437044	0.050573862	intermediate	0.931882661	20	23	22	21.95	2.173913	17.86364	13.94474	1.786561	8.313853	500	0	0	0	0	0	0	0	0	NaN	NaN	NaN	NaN	0.07307099	0.6208613	3.66E-05	0.3060311	0.620861274	int_prml	0.8825848	0.7012347	0.25	0.25
ST140610crossori0001-sort_reduceddata_MT_cell111_spiketimes.csv	Contrast50_Orientation180	Contrast50_Orientation270	0	230	260.1805362	3.00E-04	0.1125	3.00E-04	0.236719706	2.138665132	0.318253296	0.13236722	0.164543214	0.149734237	0.553355329	single	0.553355329	20	23	22	53.75	13.73913	53.68182	12.72368	29.3834	17.08442	500	0	0	0	0	0	0	0	0	NaN	NaN	NaN	NaN	0.1910349	0.002726318	0.007385359	0.7988535	0.798853457	sing_prml	0.9997401	0.00144549	0.25	0.25
ST140610crossori0001-sort_reduceddata_MT_cell113_spiketimes.csv	Contrast50_Orientation180	Contrast50_Orientation270	0	230	344.6947822	0.0193	0.9033	0.0193	0.249307479	1.040909091	0.314336598	0.025176574	0.856930336	0.012643531	0.105249559	intermediate	0.856930336	20	23	22	57	11.30435	51.04545	14.21053	11.7668	16.04545	500	0	0	0	0	0	0	0	0	NaN	NaN	NaN	NaN	0.1557096	0.1928439	0.000276182	0.6511703	0.651170313	sing_prml	0.9996176	0.4073946	0.25	0.25
ST140610crossori0001-sort_reduceddata_MT_cell114_spiketimes.csv	Contrast50_Orientation180	Contrast50_Orientation270	0	230	4.116736833	0.0175	0.8634	0.0175	1.106432749	0.850505051	0.50591485	4.36E-13	1.20E-18	1	1.91E-12	outside	1	20	23	22	22.5	17.6087	36.04545	24.89474	14.97628	18.23593	500	0	0	0	0	0	0	0	0	NaN	NaN	NaN	NaN	1.20E-13	5.79E-17	1	5.20E-13	1	out_prml	0.3355743	0.6630931	0.25	0.25
ST140610crossori0001-sort_reduceddata_MT_cell115_spiketimes.csv	Contrast50_Orientation180	Contrast50_Orientation270	0	230	274.9934062	0.0721	0.0155	0.0155	0.326494202	0.906069	0.204128068	0.032169277	0.81714711	0.016201373	0.13448224	intermediate	0.81714711	20	23	22	59	15.69565	53.27273	19.26316	14.22134	10.87446	500	0	0	0	0	0	0	0	0	NaN	NaN	NaN	NaN	0.1659543	0.139826	0.000269774	0.6939499	0.69394988	sing_prml	0.9973991	0.5871985	0.25	0.25
ST140610crossori0001-sort_reduceddata_MT_cell116_spiketimes.csv	Contrast50_Orientation180	Contrast50_Orientation270	0	230	5.287858954	0.2803	0.7754	0.2803	1.910319276	1.051948052	0.667301587	5.04E-12	1.88E-14	1	2.06E-11	outside	1	20	23	22	24.15	18.56522	37.5	46.13421	19.52964	25.02381	500	0	0	0	0	0	0	0	0	NaN	NaN	NaN	NaN	1.29E-12	8.72E-16	1	5.70E-12	1	out_prml	0.009705624	0.3937008	0.25	0.25
ST140610crossori0001-sort_reduceddata_MT_cell118_spiketimes.csv	Contrast50_Orientation180	Contrast50_Orientation270	0	230	4.459609282	0.7769	0.155	0.155	1.850717703	1.281419775	0.773198022	8.63E-12	1.98E-15	1	3.73E-11	outside	1	20	23	22	27.5	21.82609	41.59091	50.89474	27.96838	32.15801	500	0	0	0	0	0	0	0	0	NaN	NaN	NaN	NaN	1.38E-12	9.02E-16	1	6.04E-12	1	out_prml	0.01334627	0.1694298	0.25	0.25
ST140610crossori0001-sort_reduceddata_MT_cell120_spiketimes.csv	Contrast50_Orientation180	Contrast50_Orientation270	0	230	8.925745323	0.0843	0.5472	0.0843	1.103737605	0.57209033	0.653825575	4.28E-10	8.27E-13	0.999999998	1.81E-09	outside	0.999999998	20	23	22	27.6	20.47826	40.45455	30.46316	11.71542	26.45022	500	0	0	0	0	0	0	0	0	NaN	NaN	NaN	NaN	1.76E-10	1.18E-13	1	7.66E-10	0.999999999	out_prml	0.3384047	0.944069	0.25	0.25
ST140610crossori0001-sort_reduceddata_MT_cell125_spiketimes.csv	Contrast50_Orientation180	Contrast50_Orientation270	0	230	5.335347946	0.6453	0.4243	0.4243	0.735715435	0.692194674	0.4698863	4.43E-22	1.04E-32	1	1.88E-21	outside	1	20	23	22	16.35	21.52174	38.45455	12.02895	14.89723	18.06926	500	0	0	0	0	0	0	0	0	NaN	NaN	NaN	NaN	8.68E-23	1.66E-26	1	3.64E-22	1	out_prml	0.7849378	0.8522563	0.25	0.25
ST140610crossori0001-sort_reduceddata_MT_cell127_spiketimes.csv	Contrast50_Orientation180	Contrast50_Orientation270	0	230	8.931087371	0.0163	0.0274	0.0163	0.630750104	0.738850772	0.713080169	2.49E-35	4.52E-50	1	1.04E-34	outside	1	20	23	22	12.7	18.43478	39.5	8.010526	13.62055	28.16667	500	0	0	0	0	0	0	0	0	NaN	NaN	NaN	NaN	1.80E-37	2.01E-41	1	7.54E-37	1	out_prml	0.8862974	0.803046	0.25	0.25
ST140610crossori0001-sort_reduceddata_MT_cell130_spiketimes.csv	Contrast50_Orientation180	Contrast50_Orientation270	0	230	25.78252522	0.624	0.8304	0.624	1.087719298	0.741277979	0.403123537	6.87E-21	1.05E-29	1	2.87E-20	outside	1	20	23	22	19.8	31.6087	50.86364	21.53684	23.43083	20.50433	500	0	0	0	0	0	0	0	0	NaN	NaN	NaN	NaN	2.64E-21	3.85E-25	1	1.10E-20	1	out_prml	0.355508	0.8003051	0.25	0.25
ST140610crossori0001-sort_reduceddata_MT_cell131_spiketimes.csv	Contrast50_Orientation180	Contrast50_Orientation270	0	230	18.71776146	0	0.68	0	NaN	0.852941176	1.174603175	0.195548976	0.781785597	0.000414152	0.022251276	intermediate	0.781785597	20	23	22	0	1.478261	0.5454545	0	1.26087	0.6406926	500	0	0	0	0	0	0	0	0	NaN	NaN	NaN	NaN	NaN	NaN	NaN	NaN	NaN	NaN	NaN	NaN	0.25	0.25
ST140610crossori0001-sort_reduceddata_MT_cell133_spiketimes.csv	Contrast50_Orientation180	Contrast50_Orientation270	0	230	21.60489164	0.4302	0.6273	0.4302	0.676806084	1.005027704	0.201940035	7.06E-20	2.81E-28	1	2.95E-19	outside	1	20	23	22	26.3	38.52174	58.90909	17.8	38.71542	11.8961	500	0	0	0	0	0	0	0	0	NaN	NaN	NaN	NaN	3.81E-20	5.72E-24	1	1.59E-19	1	out_prml	0.8456945	0.4533034	0.25	0.25
ST140610crossori0001-sort_reduceddata_MT_cell134_spiketimes.csv	Contrast50_Orientation180	Contrast50_Orientation270	0	230	12.7620708	0	0.0045	0	NaN	0.477272727	1.349206349	0.513586282	0.328551579	7.08E-05	0.157791368	mixture	0.513586282	20	23	22	0	1.043478	0.5454545	0	0.4980237	0.7359307	500	0	0	0	0	0	0	0	0	NaN	NaN	NaN	NaN	NaN	NaN	NaN	NaN	NaN	NaN	NaN	NaN	0.25	0.25
ST140610crossori0001-sort_reduceddata_MT_cell99_spiketimes.csv	Contrast50_Orientation180	Contrast50_Orientation270	0	230	8.297253437	0.0597	0.362	0.0597	0.772403983	0.943434343	0.941523189	0.115336005	0.09961338	0.014176212	0.770874404	single	0.770874404	20	23	22	24.05	17.6087	27.90909	18.57632	16.61265	26.27706	500	0	0	0	0	0	0	0	0	NaN	NaN	NaN	NaN	0.09221914	0.003187834	0.3430877	0.5615053	0.561505296	sing_prml	0.7429759	0.5358861	0.25	0.25
ST140707crossori0001-sort_reduceddata_MT_cell100_spiketimes.csv	Contrast50_Orientation45	Contrast50_Orientation135	0	230	12.38302681	0.5473	0.0064	0.0064	0.881348414	3.120260304	3.122410546	1.52E-05	1.29E-08	0.999953943	3.08E-05	outside	0.999953943	28	26	28	11.92857	17.73077	25.28571	10.51323	55.32462	78.95238	500	0	0	0	0	0	0	0	0	NaN	NaN	NaN	NaN	1.48E-12	5.08E-15	1	3.74E-12	1	out_prml	0.641584	2.33E-07	0.25	0.25
ST140707crossori0001-sort_reduceddata_MT_cell100_spiketimes.csv	Contrast50_Orientation90	Contrast50_Orientation180	0	230	49.86740047	0	0.0381	0	2.423203463	3.481020734	3.242774566	0.000237333	1.83E-06	0.999645779	0.000115053	outside	0.999645779	51	23	26	13.58824	24.78261	33.26923	32.92706	86.26877	107.8846	500	0	0	0	0	0	0	0	0	NaN	NaN	NaN	NaN	2.17E-10	8.91E-13	1	8.37E-11	1	out_prml	7.68E-08	5.86E-08	0.25	0.25
ST140707crossori0001-sort_reduceddata_MT_cell101_spiketimes.csv	Contrast50_Orientation0	Contrast50_Orientation90	0	230	6.418628033	0.0397	0.374	0.0397	5.817217462	2.168156182	2.804614892	5.93E-41	2.03E-79	1	2.45E-40	outside	1	20	51	24	12.9	9.039216	33.91667	75.04211	19.59843	95.12319	500	0	0	0	0	0	0	0	0	NaN	NaN	NaN	NaN	2.01E-49	3.68E-53	1	8.67E-49	1	out_prml	6.37E-15	3.37E-06	0.25	0.25
ST140707crossori0001-sort_reduceddata_MT_cell102_spiketimes.csv	Contrast50_Orientation45	Contrast50_Orientation135	0	230	13.87622393	0.9633	0.0508	0.0508	1.141330385	3.112321755	2.538011696	0.000607002	1.60E-05	0.999141849	0.000235116	outside	0.999141849	28	26	28	14.35714	21.03846	28.5	16.38624	65.47846	72.33333	500	0	0	0	0	0	0	0	0	NaN	NaN	NaN	NaN	1.64E-08	2.33E-11	1	5.83E-09	0.999999978	out_prml	0.2787641	2.51E-07	0.25	0.25
ST140707crossori0001-sort_reduceddata_MT_cell102_spiketimes.csv	Contrast50_Orientation90	Contrast50_Orientation180	0	230	65.95150179	1.00E-04	0.0019	1.00E-04	2.753801453	3.46146813	2.49214639	0.000151316	1.47E-05	0.999461575	0.000372422	outside	0.999461575	51	23	26	16.19608	30.26087	38.88462	44.60078	104.747	96.90615	500	0	0	0	0	0	0	0	0	NaN	NaN	NaN	NaN	1.74E-08	2.30E-10	0.9999999	6.48E-08	0.999999918	out_prml	3.97E-10	6.88E-08	0.25	0.25
ST140707crossori0001-sort_reduceddata_MT_cell103_spiketimes.csv	Contrast50_Orientation0	Contrast50_Orientation90	0	230	12.52816151	0.0365	0.2285	0.0365	5.181818182	1.526031042	2.677632667	4.90E-34	3.89E-65	1	2.14E-33	outside	1	20	51	24	13.75	8.843137	32.875	71.25	13.4949	88.02717	500	0	0	0	0	0	0	0	0	NaN	NaN	NaN	NaN	2.97E-41	5.40E-45	1	1.31E-40	1	out_prml	1.02E-12	0.00970563	0.25	0.25
ST140707crossori0001-sort_reduceddata_MT_cell103_spiketimes.csv	Contrast50_Orientation90	Contrast50_Orientation180	0	230	27.33797467	0.2275	0.0019	0.0019	1.526031042	5.381818182	1.864648863	3.66E-49	6.80E-93	1	1.66E-48	outside	1	51	23	26	8.843137	15.65217	38.88462	13.4949	84.23715	72.50615	500	0	0	0	0	0	0	0	0	NaN	NaN	NaN	NaN	4.40E-55	2.03E-59	1	2.00E-54	1	out_prml	0.00970563	3.40E-15	0.25	0.25
ST140707crossori0001-sort_reduceddata_MT_cell104_spiketimes.csv	Contrast50_Orientation45	Contrast50_Orientation135	0	230	9.237935664	0.0862	0.0053	0.0053	1.613893686	0.62939759	1.315243264	9.18E-08	2.40E-08	0.999999589	2.95E-07	outside	0.999999589	28	26	28	13.78571	19.15385	27.78571	22.24868	12.05538	36.54497	500	0	0	0	0	0	0	0	0	NaN	NaN	NaN	NaN	2.62E-09	2.31E-12	1	1.16E-08	0.999999986	out_prml	0.02286509	0.9224938	0.25	0.25
ST140707crossori0001-sort_reduceddata_MT_cell104_spiketimes.csv	Contrast50_Orientation90	Contrast50_Orientation180	0	230	98.36197482	0.0343	0.4161	0.0343	1.36246696	1.020380799	0.951462451	6.17E-07	3.39E-08	0.999996564	2.79E-06	outside	0.999996564	51	23	26	13.35294	29.47826	38.92308	18.19294	30.07905	37.03385	500	0	0	0	0	0	0	0	0	NaN	NaN	NaN	NaN	1.51E-06	6.80E-10	0.9999915	7.02E-06	0.999991469	out_prml	0.04499894	0.4334144	0.25	0.25
ST140707crossori0001-sort_reduceddata_MT_cell105_spiketimes.csv	Contrast50_Orientation0	Contrast50_Orientation90	0	230	7.273553832	0.1903	0.3909	0.1903	3.007412898	1.611726027	2.521550913	1.44E-36	9.76E-77	1	5.72E-36	outside	1	20	51	24	10.65	7.156863	28.875	32.02895	11.5349	72.80978	500	0	0	0	0	0	0	0	0	NaN	NaN	NaN	NaN	9.20E-44	1.93E-47	1	3.85E-43	1	out_prml	1.09E-05	0.003949639	0.25	0.25
ST140707crossori0001-sort_reduceddata_MT_cell105_spiketimes.csv	Contrast50_Orientation45	Contrast50_Orientation135	0	230	3.327638609	0.2979	0.0893	0.0893	1.516139993	1.839277978	1.645124266	3.47E-51	3.06E-100	1	1.66E-50	outside	1	28	26	28	7.785714	10.65385	29.96429	11.80423	19.59538	49.29497	500	0	0	0	0	0	0	0	0	NaN	NaN	NaN	NaN	2.58E-56	1.17E-60	1	1.24E-55	1	out_prml	0.04177488	0.006448829	0.25	0.25
ST140707crossori0001-sort_reduceddata_MT_cell105_spiketimes.csv	Contrast50_Orientation90	Contrast50_Orientation180	0	230	40.27668812	0.4074	0.0046	0.0046	1.611726027	3.911772593	1.931875	7.62E-56	2.12E-115	1	3.46E-55	outside	1	51	23	26	7.156863	14.73913	39.38462	11.5349	57.65613	76.08615	500	0	0	0	0	0	0	0	0	NaN	NaN	NaN	NaN	8.70E-63	3.20E-67	1	3.95E-62	1	out_prml	0.003949639	1.59E-09	0.25	0.25
ST140707crossori0001-sort_reduceddata_MT_cell106_spiketimes.csv	Contrast50_Orientation0	Contrast50_Orientation90	0	230	11.16739702	0.037	0.5916	0.037	1.469951474	0.90175	1.714062628	9.77E-07	4.57E-09	0.999995338	3.68E-06	outside	0.999995338	20	51	24	14.1	9.411765	22.04167	20.72632	8.487059	37.7808	500	0	0	0	0	0	0	0	0	NaN	NaN	NaN	NaN	3.78E-09	8.76E-12	1	1.78E-08	0.999999978	out_prml	0.08480307	0.6704074	0.25	0.25
ST140707crossori0001-sort_reduceddata_MT_cell106_spiketimes.csv	Contrast50_Orientation45	Contrast50_Orientation135	0	230	7.844145947	0.0884	0.8285	0.0884	1.412739588	1.222478386	1.664941506	1.02E-17	2.41E-28	1	4.52E-17	outside	1	28	26	28	9.178571	13.34615	24.53571	12.96693	16.31538	40.85053	500	0	0	0	0	0	0	0	0	NaN	NaN	NaN	NaN	3.17E-20	9.08E-24	1	1.59E-19	1	out_prml	0.07561489	0.2039355	0.25	0.25
ST140707crossori0001-sort_reduceddata_MT_cell106_spiketimes.csv	Contrast50_Orientation90	Contrast50_Orientation180	0	230	112.3584419	0.6007	0.8486	0.6007	0.90175	0.880128721	0.588134415	5.02E-07	2.74E-08	0.999997191	2.28E-06	outside	0.999997191	51	23	26	9.411765	24.56522	33.19231	8.487059	21.62055	19.52154	500	0	0	0	0	0	0	0	0	NaN	NaN	NaN	NaN	3.61E-06	1.10E-09	0.99998	1.64E-05	0.999979979	out_prml	0.6704074	0.6228294	0.25	0.25
ST140707crossori0001-sort_reduceddata_MT_cell107_spiketimes.csv	Contrast50_Orientation0	Contrast50_Orientation90	0	230	7.742763991	0.3442	0.2061	0.2061	3.343594836	2.157526652	1.721836108	9.67E-39	4.27E-71	1	4.23E-38	outside	1	20	51	24	13.25	9.196078	33.625	44.30263	19.84078	57.89674	500	0	0	0	0	0	0	0	0	NaN	NaN	NaN	NaN	1.26E-43	1.40E-47	1	5.58E-43	1	out_prml	1.06E-06	3.92E-06	0.25	0.25
ST140707crossori0001-sort_reduceddata_MT_cell107_spiketimes.csv	Contrast50_Orientation45	Contrast50_Orientation135	0	230	10.39931845	0.0686	0.6822	0.0686	2.112880799	1.68990099	1.016908982	3.06E-50	1.56E-87	1	1.44E-49	outside	1	28	26	28	10.46429	15.53846	37.39286	22.10979	26.25846	38.02513	500	0	0	0	0	0	0	0	0	NaN	NaN	NaN	NaN	2.38E-53	7.05E-58	1	1.12E-52	1	out_prml	0.000634255	0.01690234	0.25	0.25
ST140707crossori0001-sort_reduceddata_MT_cell107_spiketimes.csv	Contrast50_Orientation90	Contrast50_Orientation180	0	230	80.99120551	0.2081	0.6639	0.2081	2.157526652	1.172672398	0.687684729	2.69E-46	5.94E-90	1	1.22E-45	outside	1	51	23	26	9.196078	21.6087	46.84615	19.84078	25.33992	32.21538	500	0	0	0	0	0	0	0	0	NaN	NaN	NaN	NaN	5.86E-49	1.29E-53	1	2.66E-48	1	out_prml	3.92E-06	0.2604211	0.25	0.25
ST140707crossori0001-sort_reduceddata_MT_cell108_spiketimes.csv	Contrast50_Orientation0	Contrast50_Orientation90	0	230	55.60517991	0.0439	0.4551	0.0439	2.770218228	1.170688259	1.773099781	2.16E-06	1.04E-08	0.999988469	9.36E-06	outside	0.999988469	20	51	24	20.5	9.686275	28.95833	56.78947	11.33961	51.34601	500	0	0	0	0	0	0	0	0	NaN	NaN	NaN	NaN	5.25E-08	6.32E-11	0.9999997	2.37E-07	0.99999971	out_prml	5.31E-05	0.1907755	0.25	0.25
ST140707crossori0001-sort_reduceddata_MT_cell108_spiketimes.csv	Contrast50_Orientation90	Contrast50_Orientation180	0	230	111.0008984	0.4525	0.9578	0.4525	1.170688259	1.036014596	0.489032258	9.04E-07	1.02E-07	0.999994892	4.10E-06	outside	0.999994892	51	23	26	9.686275	24.91304	33.38462	11.33961	25.81028	16.32615	500	0	0	0	0	0	0	0	0	NaN	NaN	NaN	NaN	9.69E-06	2.97E-09	0.9999463	4.40E-05	0.999946298	out_prml	0.1907755	0.4135349	0.25	0.25
ST140707crossori0001-sort_reduceddata_MT_cell109_spiketimes.csv	Contrast50_Orientation0	Contrast50_Orientation90	0	230	10.17330526	0.0174	0.04	0.0174	4.497076023	1.609764919	2.031615318	2.15E-22	2.92E-40	1	9.24E-22	outside	1	20	51	24	15.75	10.84314	31.45833	70.82895	17.4549	63.91123	500	0	0	0	0	0	0	0	0	NaN	NaN	NaN	NaN	4.53E-27	1.68E-30	1	2.13E-26	1	out_prml	2.11E-10	0.00403446	0.25	0.25
ST140707crossori0001-sort_reduceddata_MT_cell109_spiketimes.csv	Contrast50_Orientation45	Contrast50_Orientation135	0	230	8.130740398	0.0098	0.1633	0.0098	2.811594203	1.241891253	1.438481158	4.54E-44	1.77E-78	1	2.14E-43	outside	1	28	26	28	11.5	16.26923	36.82143	32.33333	20.20462	52.96693	500	0	0	0	0	0	0	0	0	NaN	NaN	NaN	NaN	9.99E-48	4.42E-52	1	4.81E-47	1	out_prml	1.55E-06	0.1874579	0.25	0.25
ST140707crossori0001-sort_reduceddata_MT_cell109_spiketimes.csv	Contrast50_Orientation90	Contrast50_Orientation180	0	230	63.09318485	0.0407	0.9587	0.0407	1.609764919	1.18623983	0.755464256	4.87E-43	1.65E-77	1	2.21E-42	outside	1	51	23	26	10.84314	22.34783	46.80769	17.4549	26.50988	35.36154	500	0	0	0	0	0	0	0	0	NaN	NaN	NaN	NaN	1.86E-45	5.29E-50	1	8.45E-45	1	out_prml	0.00403446	0.2475289	0.25	0.25
ST140707crossori0001-sort_reduceddata_MT_cell110_spiketimes.csv	Contrast50_Orientation0	Contrast50_Orientation90	0	230	59.42639016	0.0285	0.6808	0.0285	3.375501534	1.234391144	2.914337824	1.93E-05	3.72E-07	0.999892435	8.79E-05	outside	0.999892435	20	51	24	22.3	10.62745	30.79167	75.27368	13.11843	89.73732	500	0	0	0	0	0	0	0	0	NaN	NaN	NaN	NaN	1.46E-10	9.55E-13	1	7.68E-10	0.999999999	out_prml	8.43E-07	0.1236986	0.25	0.25
ST140707crossori0001-sort_reduceddata_MT_cell110_spiketimes.csv	Contrast50_Orientation90	Contrast50_Orientation180	0	230	56.25698147	0.6866	0.0096	0.0096	1.234391144	0.740074212	1.028972431	1.22E-08	5.74E-10	0.999999932	5.53E-08	outside	0.999999932	51	23	26	10.62745	21.30435	30.69231	13.11843	15.7668	31.58154	500	0	0	0	0	0	0	0	0	NaN	NaN	NaN	NaN	1.17E-08	4.60E-12	0.9999999	5.38E-08	0.999999934	out_prml	0.1236986	0.8016665	0.25	0.25
ST140707crossori0001-sort_reduceddata_MT_cell111_spiketimes.csv	Contrast50_Orientation0	Contrast50_Orientation90	0	230	3.839846601	0.0775	0.0725	0.0725	5.255691131	2.558273381	2.062719704	1.09E-21	2.11E-33	1	4.70E-21	outside	1	20	51	24	14.45	10.90196	29.375	75.94474	27.8902	60.59239	500	0	0	0	0	0	0	0	0	NaN	NaN	NaN	NaN	5.24E-26	2.37E-29	1	2.57E-25	1	out_prml	5.68E-13	9.35E-09	0.25	0.25
ST140707crossori0001-sort_reduceddata_MT_cell111_spiketimes.csv	Contrast50_Orientation45	Contrast50_Orientation135	0	230	6.038885518	0.3708	0.4145	0.3708	1.598915989	1.145120773	0.872770558	5.53E-36	1.21E-64	1	2.60E-35	outside	1	28	26	28	11.71429	15.92308	33.89286	18.73016	18.23385	29.58069	500	0	0	0	0	0	0	0	0	NaN	NaN	NaN	NaN	1.22E-37	5.61E-42	1	5.78E-37	1	out_prml	0.02513917	0.2797639	0.25	0.25
ST140707crossori0001-sort_reduceddata_MT_cell111_spiketimes.csv	Contrast50_Orientation90	Contrast50_Orientation180	0	230	59.86021223	0.0744	0.7621	0.0744	2.558273381	1.221289516	0.575264055	2.94E-39	1.05E-69	1	1.34E-38	outside	1	51	23	26	10.90196	22.13043	45.15385	27.8902	27.02767	25.97538	500	0	0	0	0	0	0	0	0	NaN	NaN	NaN	NaN	3.42E-41	1.08E-45	1	1.55E-40	1	out_prml	9.35E-09	0.2162687	0.25	0.25
ST140707crossori0001-sort_reduceddata_MT_cell112_spiketimes.csv	Contrast50_Orientation0	Contrast50_Orientation90	0	230	70.63936279	0.0605	0.5949	0.0605	3.133796907	1.320081633	1.781291173	7.34E-10	1.96E-13	0.999999996	3.17E-09	outside	0.999999996	20	51	24	21.95	9.607843	33	68.78684	12.68314	58.78261	500	0	0	0	0	0	0	0	0	NaN	NaN	NaN	NaN	1.04E-11	7.22E-15	1	4.58E-11	1	out_prml	4.57E-06	0.06413874	0.25	0.25
ST140707crossori0001-sort_reduceddata_MT_cell112_spiketimes.csv	Contrast50_Orientation90	Contrast50_Orientation180	0	230	45.74928225	0.5874	0.5132	0.5132	1.320081633	1.039232229	1.048043776	1.97E-09	6.88E-12	0.999999989	8.98E-09	outside	0.999999989	51	23	26	9.607843	18.73913	28.11538	12.68314	19.47431	29.46615	500	0	0	0	0	0	0	0	0	NaN	NaN	NaN	NaN	8.55E-10	3.47E-13	1	3.99E-09	0.999999995	out_prml	0.06413874	0.4094937	0.25	0.25
ST140707crossori0001-sort_reduceddata_MT_cell113_spiketimes.csv	Contrast50_Orientation90	Contrast50_Orientation180	0	230	21.70055104	0.2417	0.5452	0.2417	1.44351585	1.163977984	1.184405458	1.13E-28	4.86E-46	1	5.10E-28	outside	1	51	23	26	13.60784	20.82609	39.46154	19.64314	24.24111	46.73846	500	0	0	0	0	0	0	0	0	NaN	NaN	NaN	NaN	1.99E-30	1.48E-34	1	9.07E-30	1	out_prml	0.02171882	0.2689141	0.25	0.25
ST140707crossori0001-sort_reduceddata_MT_cell115_spiketimes.csv	Contrast50_Orientation45	Contrast50_Orientation135	0	230	4.409811551	0.0701	0.7573	0.0701	1.760325771	0.951372549	1.754385965	5.73E-24	4.72E-38	1	2.88E-23	outside	1	28	26	28	13.64286	17.65385	32.57143	24.01587	16.79538	57.14286	500	0	0	0	0	0	0	0	0	NaN	NaN	NaN	NaN	2.70E-27	4.44E-31	1	1.39E-26	1	out_prml	0.008662813	0.5318626	0.25	0.25
ST140707crossori0001-sort_reduceddata_MT_cell115_spiketimes.csv	Contrast50_Orientation90	Contrast50_Orientation180	0	230	16.7074935	0.0152	0.7689	0.0152	1.238283262	1.434277843	1.553270242	1.07E-23	6.06E-42	1	4.78E-23	outside	1	51	23	26	13.70588	20.08696	36.57692	16.97176	28.81028	56.81385	500	0	0	0	0	0	0	0	0	NaN	NaN	NaN	NaN	4.59E-26	6.48E-30	1	2.14E-25	1	out_prml	0.1202796	0.08532206	0.25	0.25
ST140707crossori0001-sort_reduceddata_MT_cell117_spiketimes.csv	Contrast50_Orientation90	Contrast50_Orientation180	0	230	12.68321832	0.2641	0.5934	0.2641	1.544991023	1.551136364	0.861409922	7.55E-20	1.10E-30	1	3.41E-19	outside	1	51	23	26	10.92157	16	29.46154	16.87373	24.81818	25.37846	500	0	0	0	0	0	0	0	0	NaN	NaN	NaN	NaN	1.49E-20	2.40E-24	1	6.89E-20	1	out_prml	0.007997156	0.04770517	0.25	0.25
ST140707crossori0001-sort_reduceddata_MT_cell119_spiketimes.csv	Contrast50_Orientation90	Contrast50_Orientation180	0	230	10.60726543	0.6538	0.1029	0.1029	1.704583333	0.966001478	0.710921596	6.02E-16	7.56E-24	1	2.77E-15	outside	1	51	23	26	11.29412	16.04348	27.96154	19.25176	15.49802	19.87846	500	0	0	0	0	0	0	0	0	NaN	NaN	NaN	NaN	2.09E-16	4.65E-20	1	9.83E-16	1	out_prml	0.001395951	0.5052122	0.25	0.25
ST140707crossori0001-sort_reduceddata_MT_cell121_spiketimes.csv	Contrast50_Orientation90	Contrast50_Orientation180	0	230	12.12191752	0.2594	0.5707	0.2594	1.43490566	1.190062389	0.72	5.05E-14	4.63E-21	1	2.22E-13	outside	1	51	23	26	12.47059	17.73913	29.30769	17.89412	21.11067	21.10154	500	0	0	0	0	0	0	0	0	NaN	NaN	NaN	NaN	1.97E-14	5.44E-18	1	9.58E-14	1	out_prml	0.02353785	0.2439763	0.25	0.25
ST140707crossori0001-sort_reduceddata_MT_cell123_spiketimes.csv	Contrast50_Orientation90	Contrast50_Orientation180	0	230	8.103029447	0.6346	0.9709	0.6346	1.361157556	1.052732045	1.013068702	4.21E-08	1.43E-10	0.999999745	2.12E-07	outside	0.999999745	51	23	26	12.19608	16.56522	25.19231	16.60078	17.43874	25.52154	500	0	0	0	0	0	0	0	0	NaN	NaN	NaN	NaN	3.68E-09	4.00E-12	1	1.97E-08	0.999999977	out_prml	0.0455071	0.3927366	0.25	0.25
ST140707crossori0001-sort_reduceddata_MT_cell125_spiketimes.csv	Contrast50_Orientation90	Contrast50_Orientation180	0	230	5.963312959	0.0326	0.0852	0.0326	2.012066116	1.601398601	1.244785047	1.90E-07	3.15E-10	0.999998984	8.26E-07	outside	0.999998984	51	23	26	9.490196	13	20.57692	19.0949	20.81818	25.61385	500	0	0	0	0	0	0	0	0	NaN	NaN	NaN	NaN	3.89E-09	5.84E-12	1	2.06E-08	0.999999976	out_prml	2.94E-05	0.03664666	0.25	0.25
ST140707crossori0001-sort_reduceddata_MT_cell127_spiketimes.csv	Contrast50_Orientation90	Contrast50_Orientation180	0	230	18.68833357	5.00E-04	0.0126	5.00E-04	3.114415584	3.374447998	2.365247411	0.003279332	0.000184829	0.990269287	0.006266551	outside	0.990269287	51	23	26	18.11765	25.95652	33.42308	56.42588	87.58893	79.05385	500	0	0	0	0	0	0	0	0	NaN	NaN	NaN	NaN	5.46E-07	2.80E-09	0.9999986	8.06E-07	0.999998646	out_prml	8.73E-13	1.40E-07	0.25	0.25
ST140707crossori0001-sort_reduceddata_MT_cell98_spiketimes.csv	Contrast50_Orientation45	Contrast50_Orientation135	0	230	5.046145648	0.511	0.0081	0.0081	1.203520352	3.942636917	3.002849003	0.002856299	1.31E-05	0.99617368	0.000956876	outside	0.99617368	28	26	28	14.42857	18.96154	26	17.36508	74.75846	78.07407	500	0	0	0	0	0	0	0	0	NaN	NaN	NaN	NaN	5.61E-10	9.66E-13	1	1.33E-10	0.999999999	out_prml	0.2142458	1.09E-10	0.25	0.25
ST140707crossori0001-sort_reduceddata_MT_cell98_spiketimes.csv	Contrast50_Orientation90	Contrast50_Orientation180	0	230	30.95259192	0.0014	0.0029	0.0014	2.860769231	3.680215618	1.845515744	9.37E-05	3.92E-06	0.999591696	0.000310674	outside	0.999591696	51	23	26	17.33333	27.13043	35.42308	49.58667	99.84585	65.37385	500	0	0	0	0	0	0	0	0	NaN	NaN	NaN	NaN	5.12E-07	1.98E-09	0.9999973	2.17E-06	0.999997317	out_prml	6.70E-11	1.12E-08	0.25	0.25
ST140708crossori0001-sort_reduceddata_MT_cell100_spiketimes.csv	Contrast50_Orientation180	Contrast50_Orientation270	0	230	8.113732338	0.4277	0.4535	0.4277	1.670547514	2.113870968	1.611354447	2.78E-73	6.28E-98	1	1.36E-72	outside	1	29	63	29	7.827586	11.11111	29.24138	13.07635	23.48746	47.11823	500	0	0	0	0	0	0	0	0	NaN	NaN	NaN	NaN	6.66E-78	1.15E-82	1	3.22E-77	1	out_prml	0.01446662	7.36E-07	0.25	0.25
ST140708crossori0001-sort_reduceddata_MT_cell100_spiketimes.csv	Contrast50_Orientation270	Contrast50_Orientation360	0	230	20.79639607	0.4583	0.7391	0.4583	2.113870968	2.430905963	1.752853207	8.76E-64	2.75E-88	1	4.36E-63	outside	1	63	33	31	11.11111	6.606061	27.32258	23.48746	16.05871	47.89247	500	0	0	0	0	0	0	0	0	NaN	NaN	NaN	NaN	8.28E-68	1.18E-72	1	4.11E-67	1	out_prml	7.36E-07	1.10E-05	0.25	0.25
ST140708crossori0001-sort_reduceddata_MT_cell102_spiketimes.csv	Contrast50_Orientation270	Contrast50_Orientation360	0	230	9.787307575	0.6144	0.0205	0.0205	1.916017798	2.188461538	3.073584906	5.39E-70	5.18E-101	1	2.75E-69	outside	1	63	33	31	6.444444	3.939394	20.51613	12.34767	8.621212	63.05806	500	0	0	0	0	0	0	0	0	NaN	NaN	NaN	NaN	1.58E-80	3.63E-85	1	8.07E-80	1	out_prml	1.93E-05	0.000117337	0.25	0.25
ST140708crossori0001-sort_reduceddata_MT_cell104_spiketimes.csv	Contrast50_Orientation270	Contrast50_Orientation360	0	230	3.275303037	0.0029	0.0401	0.0029	3.444207574	2.914372247	3.066592675	1.69E-99	2.68E-153	1	4.01E-94	outside	1	63	33	31	9.126984	6.878788	29.06452	31.43523	20.04735	89.12903	500	0	0	0	0	0	0	0	0	NaN	NaN	NaN	NaN	5.09E-111	7.00E-116	1	6.64E-108	1	out_prml	1.59E-18	6.68E-08	0.25	0.25
ST140708crossori0001-sort_reduceddata_MT_cell106_spiketimes.csv	Contrast50_Orientation180	Contrast50_Orientation270	0	230	10.33291825	0.7652	0.2769	0.2769	1.292740047	2.055860119	1.27956044	1.51E-15	9.69E-24	1	3.11E-15	outside	1	29	63	29	12.62069	8.873016	22.41379	16.31527	18.24168	28.6798	500	0	0	0	0	0	0	0	0	NaN	NaN	NaN	NaN	1.40E-17	2.79E-21	1	3.25E-17	1	out_prml	0.1376565	1.97E-06	0.25	0.25
ST140708crossori0001-sort_reduceddata_MT_cell107_spiketimes.csv	Contrast50_Orientation270	Contrast50_Orientation360	0	230	6.891111616	0.5928	0.314	0.314	1.161461226	1.034322034	0.767961827	0.003978971	0.004797418	0.933499557	0.057724054	outside	0.933499557	63	33	31	11.98413	8.939394	15.77419	13.9191	9.246212	12.11398	500	0	0	0	0	0	0	0	0	NaN	NaN	NaN	NaN	0.000270696	9.82E-07	0.997438	0.002290361	0.997437961	out_prml	0.1803992	0.4133371	0.25	0.25
ST140708crossori0001-sort_reduceddata_MT_cell109_spiketimes.csv	Contrast50_Orientation270	Contrast50_Orientation360	0	230	4.519123091	0.0192	0.0308	0.0192	1.981405383	1.708705357	1.934249714	0.338213203	0.013709223	0.393187334	0.25489024	outside	0.393187334	63	33	31	14.95238	11.87879	18.77419	29.62673	20.29735	36.31398	500	0	0	0	0	0	0	0	0	NaN	NaN	NaN	NaN	7.62E-05	6.15E-07	0.9997017	0.000221524	0.999701659	out_prml	6.76E-06	0.00750685	0.25	0.25
ST140708crossori0001-sort_reduceddata_MT_cell111_spiketimes.csv	Contrast50_Orientation270	Contrast50_Orientation360	0	230	9.580423283	0.9832	0.4267	0.4267	1.414485697	1.03736413	1.568791209	0.131007092	0.041502952	0.124648001	0.702841954	single	0.702841954	63	33	31	11.77778	8.363636	14.67742	16.6595	8.676136	23.02581	500	0	0	0	0	0	0	0	0	NaN	NaN	NaN	NaN	0.001686532	2.02E-05	0.9862933	0.01199991	0.986293319	out_prml	0.0175531	0.4087215	0.25	0.25
ST140708crossori0001-sort_reduceddata_MT_cell113_spiketimes.csv	Contrast50_Orientation270	Contrast50_Orientation360	0	230	10.88269298	0.0476	0.1671	0.0476	2.348440416	2.194047619	1.524353741	0.016636506	0.065853957	0.010230738	0.907278799	single	0.907278799	63	33	31	13.44444	9.545455	15.80645	31.57348	20.94318	24.09462	500	0	0	0	0	0	0	0	0	NaN	NaN	NaN	NaN	0.05195676	0.001231067	0.5967771	0.3500351	0.596777068	out_prml	1.12E-08	0.000111303	0.25	0.25
ST140708crossori0001-sort_reduceddata_MT_cell122_spiketimes.csv	Contrast50_Orientation180	Contrast50_Orientation270	0	230	20.02047619	0.1674	2.00E-04	2.00E-04	1.824023727	3.502940652	1.023450447	3.94E-60	1.35E-117	1	1.88E-59	outside	1	29	63	29	9.965517	5.746032	29.72414	18.17734	20.12801	30.42118	500	0	0	0	0	0	0	0	0	NaN	NaN	NaN	NaN	4.57E-64	8.13E-69	1	2.19E-63	1	out_prml	0.004897458	4.25E-19	0.25	0.25
ST140708crossori0001-sort_reduceddata_MT_cell122_spiketimes.csv	Contrast50_Orientation225	Contrast50_Orientation315	0	230	12.72862914	7.00E-04	0.0521	7.00E-04	3.011108026	2.457598936	2.096860926	4.50E-16	4.16E-25	1	2.01E-15	outside	1	27	32	28	10.25926	6.0625	19.67857	30.89174	14.89919	41.26323	500	0	0	0	0	0	0	0	0	NaN	NaN	NaN	NaN	5.50E-20	2.40E-23	1	2.98E-19	1	out_prml	3.84E-07	1.13E-05	0.25	0.25
ST140708crossori0001-sort_reduceddata_MT_cell124_spiketimes.csv	Contrast50_Orientation180	Contrast50_Orientation270	0	230	42.63913855	0.669	0.0028	0.0028	0.854658385	3.541268697	1.20085335	1.99E-52	1.33E-95	1	9.54E-52	outside	1	29	63	29	11.89655	5.68254	31.17241	10.16749	20.1234	37.4335	500	0	0	0	0	0	0	0	0	NaN	NaN	NaN	NaN	7.29E-56	1.58E-60	1	3.50E-55	1	out_prml	0.6852023	1.79E-19	0.25	0.25
ST140708crossori0001-sort_reduceddata_MT_cell124_spiketimes.csv	Contrast50_Orientation225	Contrast50_Orientation315	0	230	31.2450408	0.2557	0.3653	0.2557	3.373303167	3.219512195	1.601492966	2.88E-09	1.82E-11	0.999999984	1.32E-08	outside	0.999999984	27	32	28	11.33333	5.125	18.42857	38.23077	16.5	29.51323	500	0	0	0	0	0	0	0	0	NaN	NaN	NaN	NaN	6.12E-11	3.60E-14	1	3.12E-10	1	out_prml	1.30E-08	3.72E-09	0.25	0.25
ST140708crossori0001-sort_reduceddata_MT_cell126_spiketimes.csv	Contrast50_Orientation180	Contrast50_Orientation270	0	230	40.32194761	0.3099	0.0391	0.0391	1.753432282	3.977283053	0.740231322	4.18E-45	7.22E-79	1	2.00E-44	outside	1	29	63	29	13.27586	6.761905	31.51724	23.27833	26.89401	23.33005	500	0	0	0	0	0	0	0	0	NaN	NaN	NaN	NaN	5.71E-47	1.04E-51	1	2.74E-46	1	out_prml	0.008143574	7.55E-24	0.25	0.25
ST140708crossori0001-sort_reduceddata_MT_cell126_spiketimes.csv	Contrast50_Orientation225	Contrast50_Orientation315	0	230	32.70952059	0.0163	0.0016	0.0016	3.505606258	3.300509338	0.762406414	3.04E-15	2.33E-20	1	1.45E-14	outside	1	27	32	28	10.92593	4.75	19.96429	38.30199	15.67742	15.2209	500	0	0	0	0	0	0	0	0	NaN	NaN	NaN	NaN	8.11E-15	1.15E-18	1	3.83E-14	1	out_prml	3.64E-09	1.50E-09	0.25	0.25
ST140708crossori0001-sort_reduceddata_MT_cell128_spiketimes.csv	Contrast50_Orientation180	Contrast50_Orientation270	0	230	33.83130302	0.2126	0	0	1.872180451	5.074157649	1.00946556	1.55E-33	5.13E-50	1	7.42E-33	outside	1	29	63	29	17.03448	9.984127	33.82759	31.89163	50.66103	34.14778	500	0	0	0	0	0	0	0	0	NaN	NaN	NaN	NaN	8.92E-35	2.67E-39	1	4.28E-34	1	out_prml	0.003429232	1.80E-35	0.25	0.25
ST140708crossori0001-sort_reduceddata_MT_cell128_spiketimes.csv	Contrast50_Orientation225	Contrast50_Orientation315	0	230	19.7536265	0.3761	0.0151	0.0151	2.719976452	3.271347249	0.774185557	5.56E-07	5.08E-09	0.999996833	2.61E-06	outside	0.999996833	27	32	28	14.51852	8.5	21.35714	39.49003	27.80645	16.53439	500	0	0	0	0	0	0	0	0	NaN	NaN	NaN	NaN	1.17E-06	5.50E-10	0.9999929	5.89E-06	0.999992938	out_prml	5.21E-06	2.08E-09	0.25	0.25
ST140708crossori0001-sort_reduceddata_MT_cell98_spiketimes.csv	Contrast50_Orientation180	Contrast50_Orientation270	0	230	7.761347833	0.0143	0	0	3.32208589	3.415683678	1.990563968	2.76E-56	1.88E-75	1	1.33E-55	outside	1	29	63	29	5.62069	8.507937	22.44828	18.67241	29.06042	44.68473	500	0	0	0	0	0	0	0	0	NaN	NaN	NaN	NaN	3.73E-61	1.22E-65	1	1.84E-60	1	out_prml	6.65E-09	3.01E-18	0.25	0.25
ST140708crossori0001-sort_reduceddata_MT_cell98_spiketimes.csv	Contrast50_Orientation270	Contrast50_Orientation360	0	230	11.31356395	0	0.0293	0	3.415683678	2.583216292	2.732745962	2.99E-55	9.61E-76	1	1.48E-54	outside	1	63	33	31	8.507937	5.393939	21.96774	29.06042	13.93371	60.03226	500	0	0	0	0	0	0	0	0	NaN	NaN	NaN	NaN	7.40E-63	2.10E-67	1	3.88E-62	1	out_prml	3.01E-18	2.32E-06	0.25	0.25
ST140708crossori0001-sort_reduceddata_MT_cell99_spiketimes.csv	Contrast50_Orientation180	Contrast50_Orientation270	0	230	9.664218506	0.8709	5.00E-04	5.00E-04	1.32032967	5.243139143	0.724331927	3.38E-19	2.41E-31	1	1.69E-18	outside	1	29	63	29	13.44828	9.571429	24.51724	17.75616	50.18433	17.75862	500	0	0	0	0	0	0	0	0	NaN	NaN	NaN	NaN	1.23E-19	1.31E-23	1	6.23E-19	1	out_prml	0.1195406	2.53E-37	0.25	0.25
ST140708crossori0001-sort_reduceddata_MT_cell99_spiketimes.csv	Contrast50_Orientation225	Contrast50_Orientation315	0	230	3.964162289	0.0158	0.0187	0.0158	4.824408807	1.978672354	1.07966457	0.002417548	0.000258015	0.980368017	0.01695642	outside	0.980368017	27	32	28	10.48148	7.5625	15.14286	50.56695	14.96371	16.34921	500	0	0	0	0	0	0	0	0	NaN	NaN	NaN	NaN	0.000342736	1.76E-06	0.9974642	0.002191259	0.997464243	out_prml	5.51E-15	0.000935907	0.25	0.25
ST140709crossori0001-sort_reduceddata_MT_cell100_spiketimes.csv	Contrast50_Orientation135	Contrast50_Orientation225	0	230	9.031202127	0.0804	0.3816	0.0804	1.661908646	1.619615887	0.96609998	5.51E-40	4.76E-63	1	3.06E-39	outside	1	41	32	37	14.95122	10.8125	29.67568	24.84756	17.5121	28.66967	500	0	0	0	0	0	0	0	0	NaN	NaN	NaN	NaN	4.94E-41	4.13E-46	1	2.74E-40	1	out_prml	0.005345321	0.01597079	0.25	0.25
ST140709crossori0001-sort_reduceddata_MT_cell100_spiketimes.csv	Contrast50_Orientation180	Contrast50_Orientation270	0	230	152.201399	0.4873	0.0457	0.0457	1.496636174	2.026321974	0.913492943	0.034494678	0.010378403	0.774013904	0.181113015	outside	0.774013904	74	38	34	28.14865	12.10526	31.38235	42.12829	24.52916	28.66756	500	0	0	0	0	0	0	0	0	NaN	NaN	NaN	NaN	0.1188478	5.80E-05	0.2584532	0.6226411	0.622641109	sing_prml	0.003853827	0.000220765	0.25	0.25
ST140709crossori0001-sort_reduceddata_MT_cell100_spiketimes.csv	Contrast50_Orientation90	Contrast50_Orientation180	0	230	97.08616005	0.5931	0.4759	0.4759	1.682677805	1.496636174	0.499313477	0.142683818	0.11833207	0.005162883	0.73382123	single	0.73382123	35	74	37	14.48571	28.14865	28.43243	24.37479	42.12829	14.1967	500	0	0	0	0	0	0	0	0	NaN	NaN	NaN	NaN	0.1378287	0.001058155	0.000193155	0.86092	0.860919993	sing_prml	0.007629914	0.003853827	0.25	0.25
ST140709crossori0001-sort_reduceddata_MT_cell101_spiketimes.csv	Contrast50_Orientation135	Contrast50_Orientation225	0	230	18.49726555	0.8217	0.7489	0.7489	1.105446927	1.383435048	1.223327195	1.34E-08	9.79E-11	0.999999922	6.49E-08	outside	0.999999922	41	32	37	17.46341	11.5625	24.45946	19.30488	15.99597	29.92192	500	0	0	0	0	0	0	0	0	NaN	NaN	NaN	NaN	5.54E-10	9.35E-14	1	3.48E-09	0.999999996	out_prml	0.2980767	0.07589426	0.25	0.25
ST140709crossori0001-sort_reduceddata_MT_cell101_spiketimes.csv	Contrast50_Orientation180	Contrast50_Orientation270	0	230	8.595412092	0.8246	0.7379	0.7379	1.574509517	0.964297631	0.563037785	1.85E-06	5.14E-05	0.999558488	0.000388267	outside	0.999558488	74	38	34	16.44595	12.78947	21.44118	25.8943	12.33286	12.07219	500	0	0	0	0	0	0	0	0	NaN	NaN	NaN	NaN	8.85E-06	7.53E-09	0.999908	8.32E-05	0.999907977	out_prml	0.001265338	0.5309268	0.25	0.25
ST140709crossori0001-sort_reduceddata_MT_cell101_spiketimes.csv	Contrast50_Orientation90	Contrast50_Orientation180	0	230	5.9016223	0.8763	0.823	0.823	1.359969877	1.574509517	0.624075634	3.17E-20	4.05E-31	1	2.11E-19	outside	1	35	74	37	20.08571	16.44595	32.08108	27.31597	25.8943	20.02102	500	0	0	0	0	0	0	0	0	NaN	NaN	NaN	NaN	2.59E-20	7.20E-25	1	1.55E-19	1	out_prml	0.07854739	0.001265338	0.25	0.25
ST140709crossori0001-sort_reduceddata_MT_cell102_spiketimes.csv	Contrast50_Orientation180	Contrast50_Orientation270	0	230	227.4628556	0.0063	0.3181	0.0063	1.821792821	2.578991362	1.235085227	0.137736382	0.096390943	0.057568128	0.708304548	single	0.708304548	74	38	34	29.62162	10.21053	30.11765	53.96446	26.33286	37.19786	500	0	0	0	0	0	0	0	0	NaN	NaN	NaN	NaN	0.1594739	0.00134261	0.002318779	0.8368647	0.836864666	sing_prml	2.28E-05	4.68E-07	0.25	0.25
ST140709crossori0001-sort_reduceddata_MT_cell102_spiketimes.csv	Contrast50_Orientation90	Contrast50_Orientation180	0	230	129.1052681	0.3309	0.0062	0.0062	1.802904564	1.821792821	1.983678594	0.290262229	0.146568978	0.000833945	0.562334847	single	0.562334847	35	74	37	13.77143	29.62162	28.7027	24.82857	53.96446	56.93694	500	0	0	0	0	0	0	0	0	NaN	NaN	NaN	NaN	0.4668977	0.2481907	0.000219754	0.2846919	0.466897722	mix_prml	0.00279541	2.28E-05	0.25	0.25
ST140709crossori0001-sort_reduceddata_MT_cell103_spiketimes.csv	Contrast50_Orientation135	Contrast50_Orientation225	0	230	27.59822785	0.9551	0.2773	0.2773	0.997891566	0.950874974	0.837198637	4.80E-09	4.95E-11	0.999999969	2.58E-08	outside	0.999999969	41	32	37	16.19512	9.5625	22.91892	16.16098	9.092742	19.18769	500	0	0	0	0	0	0	0	0	NaN	NaN	NaN	NaN	5.81E-09	5.12E-13	1	3.59E-08	0.999999958	out_prml	0.4740072	0.5443991	0.25	0.25
ST140709crossori0001-sort_reduceddata_MT_cell103_spiketimes.csv	Contrast50_Orientation180	Contrast50_Orientation270	0	230	27.02313519	0.2413	0.6882	0.2413	1.802330627	0.854354354	1.144416703	0.047764624	0.01337124	0.60875701	0.330107126	outside	0.60875701	74	38	34	14.93243	9.473684	18.20588	26.91318	8.093883	20.83512	500	0	0	0	0	0	0	0	0	NaN	NaN	NaN	NaN	0.01135301	1.75E-05	0.9429479	0.04568156	0.942947907	out_prml	3.20E-05	0.7194339	0.25	0.25
ST140709crossori0001-sort_reduceddata_MT_cell104_spiketimes.csv	Contrast50_Orientation135	Contrast50_Orientation225	0	230	9.417878879	0.542	0.0716	0.0716	1.606311881	2.07730311	0.990157005	6.87E-22	7.09E-34	1	3.91E-21	outside	1	41	32	37	9.853659	13.875	24.86486	15.82805	28.82258	24.62012	500	0	0	0	0	0	0	0	0	NaN	NaN	NaN	NaN	1.26E-22	4.69E-27	1	7.80E-22	1	out_prml	0.008834409	0.00039664	0.25	0.25
ST140709crossori0001-sort_reduceddata_MT_cell104_spiketimes.csv	Contrast50_Orientation180	Contrast50_Orientation270	0	230	236.6161031	0.1419	0.0237	0.0237	1.469226866	1.851774852	1.113998647	0.130309058	0.189550641	0.022901898	0.657238403	single	0.657238403	74	38	34	28.45946	9.236842	27.67647	41.8134	17.10455	30.83155	500	0	0	0	0	0	0	0	0	NaN	NaN	NaN	NaN	0.1536619	0.009671046	0.000182173	0.8364849	0.836484867	sing_prml	0.00559313	0.001239622	0.25	0.25
ST140709crossori0001-sort_reduceddata_MT_cell104_spiketimes.csv	Contrast50_Orientation90	Contrast50_Orientation180	0	230	142.8640181	0.7089	0.141	0.141	2.239252081	1.469226866	1.234168272	0.000322963	0.999627454	3.94E-09	4.96E-05	intermediate	0.999627454	35	74	37	12.31429	28.45946	23.37838	27.57479	41.8134	28.85285	500	0	0	0	0	0	0	0	0	NaN	NaN	NaN	NaN	0.00032456	0.999665	2.15E-11	1.04E-05	0.999664996	int_prml	4.57E-05	0.00559313	0.25	0.25
ST140709crossori0001-sort_reduceddata_MT_cell105_spiketimes.csv	Contrast50_Orientation135	Contrast50_Orientation225	0	230	34.41164501	0.3662	0.5013	0.3662	1.521212121	1.183219033	1.42371476	1.00E-12	1.74E-14	1	5.63E-12	outside	1	41	32	37	20.12195	11.90625	28.97297	30.60976	14.0877	41.24925	500	0	0	0	0	0	0	0	0	NaN	NaN	NaN	NaN	4.50E-14	3.11E-18	1	2.56E-13	1	out_prml	0.01836283	0.2221241	0.25	0.25
ST140709crossori0001-sort_reduceddata_MT_cell105_spiketimes.csv	Contrast50_Orientation180	Contrast50_Orientation270	0	230	37.05318684	0.0341	0.2049	0.0341	2.154667714	1.319176319	1.178293683	0.049868009	0.056132018	0.026065116	0.867934857	single	0.867934857	74	38	34	20.72973	13.26316	23.26471	44.66568	17.49644	27.41266	500	0	0	0	0	0	0	0	0	NaN	NaN	NaN	NaN	0.09540708	0.000459051	0.2228371	0.6812968	0.681296772	sing_prml	4.01E-08	0.09261505	0.25	0.25
ST140709crossori0001-sort_reduceddata_MT_cell106_spiketimes.csv	Contrast50_Orientation135	Contrast50_Orientation225	0	230	19.06310392	0.0074	0.0018	0.0018	3.101822323	3.42763238	2.657189542	1.83E-18	4.63E-30	1	4.17E-18	outside	1	41	32	37	10.70732	16.5625	27.56757	33.2122	56.77016	73.25225	500	0	0	0	0	0	0	0	0	NaN	NaN	NaN	NaN	6.22E-25	5.50E-29	1	1.61E-24	1	out_prml	1.54E-10	3.58E-10	0.25	0.25
ST140709crossori0001-sort_reduceddata_MT_cell106_spiketimes.csv	Contrast50_Orientation180	Contrast50_Orientation270	0	230	211.6151159	0.004	0.0019	0.0019	3.126359028	5.406743377	2.36275068	0.182454494	0.210032	0.00221452	0.605298986	single	0.605298986	74	38	34	29.47297	10.63158	28.17647	92.1431	57.48222	66.57398	500	0	0	0	0	0	0	0	0	NaN	NaN	NaN	NaN	0.09900777	0.6601434	0.00023014	0.2406187	0.660143413	int_prml	7.01E-18	2.94E-24	0.25	0.25
ST140709crossori0001-sort_reduceddata_MT_cell106_spiketimes.csv	Contrast50_Orientation90	Contrast50_Orientation180	0	230	189.4162014	0.0296	0.0031	0.0031	3.251336898	3.126359028	1.695241893	0.000174294	0.999825701	4.75E-14	4.49E-09	intermediate	0.999825701	35	74	37	11	29.47297	22.59459	35.76471	92.1431	38.3033	500	0	0	0	0	0	0	0	0	NaN	NaN	NaN	NaN	2.63E-06	0.9999974	2.15E-17	2.55E-11	0.999997367	int_prml	5.00E-10	7.01E-18	0.25	0.25
ST140709crossori0001-sort_reduceddata_MT_cell107_spiketimes.csv	Contrast50_Orientation135	Contrast50_Orientation225	0	230	20.9684509	0.4574	0	0	1.401617796	3.724472472	1.150564236	7.36E-15	2.32E-19	1	4.10E-14	outside	1	41	32	37	24.12195	16.625	34.59459	33.80976	61.91935	39.8033	500	0	0	0	0	0	0	0	0	NaN	NaN	NaN	NaN	1.49E-15	6.57E-20	1	8.81E-15	1	out_prml	0.04723384	1.17E-11	0.25	0.25
ST140709crossori0001-sort_reduceddata_MT_cell107_spiketimes.csv	Contrast50_Orientation180	Contrast50_Orientation270	0	230	40.13847824	0.0366	3.00E-04	3.00E-04	1.70089276	3.137997811	2.534358139	0.771935581	0.0245487	5.26E-05	0.203463079	mixture	0.771935581	74	38	34	25.60811	16.89474	26.26471	43.55665	53.01565	66.56417	500	0	0	0	0	0	0	0	0	NaN	NaN	NaN	NaN	0.8358588	0.02225525	0.03613437	0.1057516	0.835858823	mix_prml	0.000176717	4.27E-10	0.25	0.25
ST140709crossori0001-sort_reduceddata_MT_cell108_spiketimes.csv	Contrast50_Orientation135	Contrast50_Orientation225	0	230	77.5890124	0	0.3217	0	2.959745763	1.327672551	1.029583333	0.000180245	0.000318547	0.99912318	0.000378027	outside	0.99912318	41	32	37	20.14634	36.03125	43.24324	59.62805	47.8377	44.52252	500	0	0	0	0	0	0	0	0	NaN	NaN	NaN	NaN	0.000473929	9.09E-08	0.9984623	0.001063671	0.998462309	out_prml	1.11E-09	0.1049475	0.25	0.25
ST140709crossori0001-sort_reduceddata_MT_cell108_spiketimes.csv	Contrast50_Orientation180	Contrast50_Orientation270	0	230	144.1127501	0.0441	0.0198	0.0198	1.466323559	3.585807482	0.871207262	0.061424634	0.418517274	0.001435003	0.518623089	single	0.518623089	74	38	34	48.05405	26.71053	45.85294	70.46279	95.77881	39.94742	500	0	0	0	0	0	0	0	0	NaN	NaN	NaN	NaN	0.1897402	0.07340139	4.56E-05	0.7368128	0.736812821	sing_prml	0.005814612	1.06E-12	0.25	0.25
ST140709crossori0001-sort_reduceddata_MT_cell108_spiketimes.csv	Contrast50_Orientation90	Contrast50_Orientation180	0	230	186.478197	0.0592	0.0445	0.0445	2.975176044	1.466323559	1.160155589	2.99E-12	1	1.25E-23	1.30E-17	intermediate	1	35	74	37	23.62857	48.05405	35.51351	70.29916	70.46279	41.2012	500	0	0	0	0	0	0	0	0	NaN	NaN	NaN	NaN	5.36E-12	1	1.74E-24	1.38E-18	1	int_prml	1.37E-08	0.005814612	0.25	0.25
ST140709crossori0001-sort_reduceddata_MT_cell109_spiketimes.csv	Contrast50_Orientation135	Contrast50_Orientation225	0	230	7.172632081	0.0866	0.2847	0.0866	0.855761523	1.964313542	0.68835413	5.56E-16	4.41E-21	1	2.65E-15	outside	1	41	32	37	24.34146	19.40625	35.37838	20.83049	38.11996	24.35285	500	0	0	0	0	0	0	0	0	NaN	NaN	NaN	NaN	3.46E-16	1.53E-20	1	2.27E-15	1	out_prml	0.7268837	0.001057794	0.25	0.25
ST140709crossori0001-sort_reduceddata_MT_cell109_spiketimes.csv	Contrast50_Orientation180	Contrast50_Orientation270	0	230	6.751913049	0.469	0.6595	0.469	1.460689615	1.645675676	1.943304008	0.000156636	0.000142842	0.995041408	0.004659114	outside	0.995041408	74	38	34	25.2973	21.05263	31	36.9515	34.6458	60.24242	500	0	0	0	0	0	0	0	0	NaN	NaN	NaN	NaN	2.53E-07	7.76E-10	0.9999983	1.45E-06	0.9999983	out_prml	0.006267588	0.007967036	0.25	0.25
ST140709crossori0001-sort_reduceddata_MT_cell109_spiketimes.csv	Contrast50_Orientation90	Contrast50_Orientation180	0	230	7.367201283	0.5358	0.4688	0.4688	1.294843863	1.460689615	0.483110352	5.38E-07	5.32E-06	0.999949656	4.45E-05	outside	0.999949656	35	74	37	20.82857	25.2973	31.64865	26.96975	36.9515	15.28979	500	0	0	0	0	0	0	0	0	NaN	NaN	NaN	NaN	1.44E-06	5.71E-10	0.9999846	1.39E-05	0.999984646	out_prml	0.1165449	0.006267588	0.25	0.25
ST140709crossori0001-sort_reduceddata_MT_cell110_spiketimes.csv	Contrast50_Orientation135	Contrast50_Orientation225	0	230	101.6726093	1.00E-04	0.8533	1.00E-04	3.792668622	1.244132859	1.504420469	0.000462548	5.29E-05	0.99737113	0.00211342	outside	0.99737113	41	32	37	16.63415	33.71875	40.08108	63.0878	41.9506	60.2988	500	0	0	0	0	0	0	0	0	NaN	NaN	NaN	NaN	0.000111903	5.73E-08	0.9993347	0.000553318	0.999334721	out_prml	6.52E-15	0.1646121	0.25	0.25
ST140709crossori0001-sort_reduceddata_MT_cell110_spiketimes.csv	Contrast50_Orientation180	Contrast50_Orientation270	0	230	171.7017771	0.2922	0.0334	0.0334	1.501659649	3.42557797	1.178814383	9.88E-05	0.998820495	4.85E-07	0.001080209	intermediate	0.998820495	74	38	34	46.12162	23.65789	40.35294	69.25898	81.04196	47.56863	500	0	0	0	0	0	0	0	0	NaN	NaN	NaN	NaN	0.0002992	0.9989997	6.98E-09	0.00070112	0.998999673	int_prml	0.003595453	9.38E-12	0.25	0.25
ST140709crossori0001-sort_reduceddata_MT_cell110_spiketimes.csv	Contrast50_Orientation90	Contrast50_Orientation180	0	230	205.0330646	0.0019	0.2864	0.0019	3.829056455	1.501659649	1.213060945	7.26E-11	1	1.17E-17	2.09E-12	intermediate	1	35	74	37	21.28571	46.12162	30.64865	81.5042	69.25898	37.17868	500	0	0	0	0	0	0	0	0	NaN	NaN	NaN	NaN	2.56E-10	1	1.40E-18	4.54E-13	1	int_prml	3.51E-13	0.003595453	0.25	0.25
ST140709crossori0001-sort_reduceddata_MT_cell111_spiketimes.csv	Contrast50_Orientation90	Contrast50_Orientation180	0	230	5.161391153	0.6512	0.9028	0.6512	1.010666242	1.098029203	0.471673254	0.00759839	0.085560301	0.001589131	0.905252178	single	0.905252178	35	74	37	21.11429	25.01351	27.35135	21.3395	27.46557	12.9009	500	0	0	0	0	0	0	0	0	NaN	NaN	NaN	NaN	0.05522918	0.005067533	0.01626889	0.9234344	0.923434403	sing_prml	0.4503774	0.2647717	0.25	0.25
ST140709crossori0001-sort_reduceddata_MT_cell112_spiketimes.csv	Contrast50_Orientation135	Contrast50_Orientation225	0	230	75.56225374	0.0205	0.7902	0.0205	3.945482866	1.721875847	1.677955353	0.003757507	0.000131495	0.985692576	0.010418423	outside	0.985692576	41	32	37	15.65854	29.75	35.51351	61.78049	51.22581	59.59009	500	0	0	0	0	0	0	0	0	NaN	NaN	NaN	NaN	0.000187065	1.99E-07	0.9992022	0.000610491	0.999202245	out_prml	6.42E-16	0.007493725	0.25	0.25
ST140709crossori0001-sort_reduceddata_MT_cell112_spiketimes.csv	Contrast50_Orientation180	Contrast50_Orientation270	0	230	128.365474	0.644	0.0074	0.0074	1.567120574	3.831224165	1.166212471	0.016140238	0.630468517	0.000286801	0.353104444	intermediate	0.630468517	74	38	34	40.93243	22.36842	38.26471	64.14606	85.69844	44.62478	500	0	0	0	0	0	0	0	0	NaN	NaN	NaN	NaN	0.09106088	0.327544	3.75E-05	0.5813576	0.581357618	sing_prml	0.001411168	3.52E-14	0.25	0.25
ST140709crossori0001-sort_reduceddata_MT_cell112_spiketimes.csv	Contrast50_Orientation90	Contrast50_Orientation180	0	230	124.5556392	3.00E-04	0.6388	3.00E-04	3.803161575	1.567120574	1.408396947	9.82E-05	0.999889427	2.56E-07	1.21E-05	intermediate	0.999889427	35	74	37	22.11429	40.93243	28.32432	84.1042	64.14606	39.89189	500	0	0	0	0	0	0	0	0	NaN	NaN	NaN	NaN	5.03E-05	0.9999484	2.43E-11	1.25E-06	0.999948441	int_prml	4.91E-13	0.001411168	0.25	0.25
ST140709crossori0001-sort_reduceddata_MT_cell117_spiketimes.csv	Contrast50_Orientation180	Contrast50_Orientation270	0	230	5.713312486	0.0693	0.0171	0.0171	1.844285334	2.010186382	1.086580087	0.001694307	0.002007855	0.924678437	0.071619401	outside	0.924678437	74	38	34	18.77027	22.55263	28	34.61773	45.33499	30.42424	500	0	0	0	0	0	0	0	0	NaN	NaN	NaN	NaN	0.000210951	9.26E-07	0.9980361	0.001752014	0.99803611	out_prml	1.53E-05	0.000260277	0.25	0.25
ST140709crossori0001-sort_reduceddata_MT_cell119_spiketimes.csv	Contrast50_Orientation135	Contrast50_Orientation225	0	230	7.216466974	0.2713	0.1509	0.1509	1.809267564	2.812376564	1.706167454	3.18E-13	5.21E-16	1	2.82E-12	outside	1	41	32	37	16.31707	12.25	24.78378	29.52195	34.45161	42.28529	500	0	0	0	0	0	0	0	0	NaN	NaN	NaN	NaN	2.30E-16	3.02E-20	1	1.67E-15	1	out_prml	0.001296425	3.05E-07	0.25	0.25
ST140709crossori0001-sort_reduceddata_MT_cell119_spiketimes.csv	Contrast50_Orientation180	Contrast50_Orientation270	0	230	25.90867864	0	0.6665	0	2.910969898	1.21844091	1.276749799	0.139162511	0.057658307	0.012470362	0.79070882	single	0.79070882	74	38	34	16.83784	23.65789	26.58824	49.01444	28.82575	33.94652	500	0	0	0	0	0	0	0	0	NaN	NaN	NaN	NaN	0.1096529	0.00165439	0.2804566	0.6082362	0.608236165	sing_prml	1.49E-15	0.1697891	0.25	0.25
ST140709crossori0001-sort_reduceddata_MT_cell121_spiketimes.csv	Contrast50_Orientation135	Contrast50_Orientation225	0	230	27.598823	0.717	0.3038	0.3038	1.139752907	2.462433006	1.077700846	1.53E-20	9.69E-27	1	8.36E-20	outside	1	41	32	37	16.78049	9.96875	27.32432	19.12561	24.54738	29.44745	500	0	0	0	0	0	0	0	0	NaN	NaN	NaN	NaN	5.44E-21	1.35E-25	1	3.02E-20	1	out_prml	0.2508431	1.07E-05	0.25	0.25
ST140709crossori0001-sort_reduceddata_MT_cell121_spiketimes.csv	Contrast50_Orientation90	Contrast50_Orientation180	0	230	3.592278823	0.3577	0.003	0.003	1.323986589	2.814294957	0.775793651	0.088659767	0.043178892	0.277848275	0.590313066	single	0.590313066	35	74	37	16.54286	19.74324	23.45946	21.90252	55.56331	18.1997	500	0	0	0	0	0	0	0	0	NaN	NaN	NaN	NaN	0.008282597	0.000107278	0.8646888	0.1269213	0.864688781	out_prml	0.09802799	1.56E-14	0.25	0.25
ST140709crossori0001-sort_reduceddata_MT_cell123_spiketimes.csv	Contrast50_Orientation135	Contrast50_Orientation225	0	230	55.40149655	0.1615	0.0281	0.0281	1.076354319	2.445843168	1.16213737	1.90E-17	2.49E-25	1	9.98E-17	outside	1	41	32	37	16.65854	7.6875	26.18919	17.93049	18.80242	30.43544	500	0	0	0	0	0	0	0	0	NaN	NaN	NaN	NaN	9.22E-18	2.61E-22	1	5.18E-17	1	out_prml	0.3418916	1.27E-05	0.25	0.25
ST140709crossori0001-sort_reduceddata_MT_cell123_spiketimes.csv	Contrast50_Orientation180	Contrast50_Orientation270	0	230	96.47230268	0.2022	0.0938	0.0938	1.940602232	1.501591661	1.288578089	0.04613055	0.015260644	0.720611842	0.217996964	outside	0.720611842	74	38	34	23.32432	11.39474	26.76471	45.26324	17.11024	34.48841	500	0	0	0	0	0	0	0	0	NaN	NaN	NaN	NaN	0.02379302	2.87E-05	0.840904	0.1352743	0.840904016	out_prml	2.64E-06	0.02557195	0.25	0.25
ST140709crossori0001-sort_reduceddata_MT_cell123_spiketimes.csv	Contrast50_Orientation90	Contrast50_Orientation180	0	230	33.20529249	0.452	0.2015	0.2015	1.210919727	1.940602232	0.721201684	0.025538652	0.142480451	0.000199548	0.831781349	single	0.831781349	35	74	37	15.51429	23.32432	23.54054	18.78655	45.26324	16.97748	500	0	0	0	0	0	0	0	0	NaN	NaN	NaN	NaN	0.09601079	0.007194324	0.000312572	0.8964823	0.896482317	sing_prml	0.1854731	2.64E-06	0.25	0.25
ST140709crossori0001-sort_reduceddata_MT_cell125_spiketimes.csv	Contrast50_Orientation135	Contrast50_Orientation225	0	230	95.90472597	0.1167	0.0254	0.0254	1.891821346	2.580645161	1.421296296	3.36E-18	2.53E-25	1	1.83E-17	outside	1	41	32	37	21.02439	8.25	31.78378	39.77439	21.29032	45.17417	500	0	0	0	0	0	0	0	0	NaN	NaN	NaN	NaN	5.70E-19	1.31E-23	1	3.10E-18	1	out_prml	0.000558134	3.31E-06	0.25	0.25
ST140709crossori0001-sort_reduceddata_MT_cell125_spiketimes.csv	Contrast50_Orientation180	Contrast50_Orientation270	0	230	214.0865356	0.0191	0.1257	0.0191	1.74768127	3.372723088	1.199909543	0.126770368	0.061416613	0.151809316	0.660003703	single	0.660003703	74	38	34	29.87838	10.81579	31.52941	52.21788	36.47866	37.83244	500	0	0	0	0	0	0	0	0	NaN	NaN	NaN	NaN	0.1512286	0.000579583	0.01283376	0.835358	0.83535804	sing_prml	8.14E-05	1.91E-11	0.25	0.25
ST140709crossori0001-sort_reduceddata_MT_cell125_spiketimes.csv	Contrast50_Orientation90	Contrast50_Orientation180	0	230	78.12626238	0.1806	0.0219	0.0219	1.984254308	1.74768127	1.3938296	0.101366172	0.685780846	2.50E-05	0.212827992	intermediate	0.685780846	35	74	37	16.97143	29.87838	27.35135	33.67563	52.21788	38.12312	500	0	0	0	0	0	0	0	0	NaN	NaN	NaN	NaN	0.2046209	0.7031109	2.68E-06	0.09226553	0.703110917	int_prml	0.00054876	8.14E-05	0.25	0.25
ST140709crossori0001-sort_reduceddata_MT_cell127_spiketimes.csv	Contrast50_Orientation135	Contrast50_Orientation225	0	230	132.8058164	0.5648	0.5747	0.5648	0.973572835	1.672386182	0.661819255	2.13E-16	1.92E-22	1	1.15E-15	outside	1	41	32	37	24.78049	8.8125	35.62162	24.12561	14.7379	23.57508	500	0	0	0	0	0	0	0	0	NaN	NaN	NaN	NaN	3.12E-15	4.28E-20	1	1.69E-14	1	out_prml	0.5177294	0.01086865	0.25	0.25
ST140709crossori0001-sort_reduceddata_MT_cell127_spiketimes.csv	Contrast50_Orientation180	Contrast50_Orientation270	0	230	350.8590745	0.3159	0.3745	0.3159	1.384532031	2.367736008	0.622718558	0.106222065	0.056468949	0.286420051	0.550888935	single	0.550888935	74	38	34	34.33784	9.289474	35.79412	47.54184	21.99502	22.28966	500	0	0	0	0	0	0	0	0	NaN	NaN	NaN	NaN	0.1613401	0.000177559	0.001453652	0.8370287	0.837028655	sing_prml	0.01650578	5.48E-06	0.25	0.25
ST140709crossori0001-sort_reduceddata_MT_cell127_spiketimes.csv	Contrast50_Orientation90	Contrast50_Orientation180	0	230	127.7126547	0.5008	0.3349	0.3349	1.488401683	1.384532031	1.116762452	0.040503505	0.810827454	8.12E-05	0.148587885	intermediate	0.810827454	35	74	37	17.17143	34.33784	31.35135	25.55798	47.54184	35.01201	500	0	0	0	0	0	0	0	0	NaN	NaN	NaN	NaN	0.05710463	0.6960331	3.68E-06	0.2468586	0.696033051	int_prml	0.03331531	0.01650578	0.25	0.25
ST140709crossori0001-sort_reduceddata_MT_cell98_spiketimes.csv	Contrast50_Orientation135	Contrast50_Orientation225	0	230	34.53047672	0.1281	0.1042	0.1042	1.780774112	2.631878558	1.808417248	3.07E-37	2.59E-59	1	1.68E-36	outside	1	41	32	37	19.21951	11.15625	34.89189	34.22561	29.3619	63.0991	500	0	0	0	0	0	0	0	0	NaN	NaN	NaN	NaN	2.13E-40	2.33E-45	1	1.16E-39	1	out_prml	0.00172049	1.97E-06	0.25	0.25
ST140709crossori0001-sort_reduceddata_MT_cell98_spiketimes.csv	Contrast50_Orientation180	Contrast50_Orientation270	0	230	335.7353935	0	0.1499	0	3.222978174	2.660294441	1.16513104	0.129442578	0.091892445	0.106935248	0.67172973	single	0.67172973	74	38	34	34.39189	9.710526	34.82353	110.8443	25.83286	40.57398	500	0	0	0	0	0	0	0	0	NaN	NaN	NaN	NaN	0.161232	0.001169626	0.000595193	0.8370032	0.837003214	sing_prml	5.99E-19	1.76E-07	0.25	0.25
ST140709crossori0001-sort_reduceddata_MT_cell98_spiketimes.csv	Contrast50_Orientation90	Contrast50_Orientation180	0	230	188.3230991	0.182	1.00E-04	1.00E-04	2.269262635	3.222978174	1.159949005	0.007464775	0.964007623	6.13E-05	0.028466279	intermediate	0.964007623	35	74	37	14.2	34.39189	30.62162	32.22353	110.8443	35.51952	500	0	0	0	0	0	0	0	0	NaN	NaN	NaN	NaN	0.01758143	0.9442561	2.04E-07	0.03816224	0.944256127	int_prml	3.37E-05	5.99E-19	0.25	0.25
BR131004map0012-sort_reduceddata_MT_cell129_spiketimes.csv	Contrast50_Orientation40	Contrast50_Orientation130	0	230	14.01820202	0.056	0.886	0.056	0.526948507	1.118367347	0.685561497	0.028278703	0.16650202	0.143600209	0.661619068	single	0.661619068	36	36	35	39.61111	31.5	31.42857	20.87302	35.22857	21.54622	500	0	0	0	0	0	0	0	0	NA	NA	NA	NA	0.1211976	0.02981525	0.000671716	0.8483154	0.848315419	sing_prml	0.9903192	0.2891359	0.25	0.25
BR131004map0012-sort_reduceddata_MT_cell131_spiketimes.csv	Contrast50_Orientation100	Contrast50_Orientation190	0	230	4.357852158	0.3452	0.0224	0.0224	0.790799685	0.768557758	0.78535485	0.017670532	0.14674059	0.202558488	0.63303039	single	0.63303039	35	36	35	29.88571	34.83333	29.05714	23.63361	26.77143	22.82017	500	0	0	0	0	0	0	0	0	NA	NA	NA	NA	0.1326147	0.06725994	0.002240589	0.7978848	0.797884763	sing_prml	0.8020203	0.8348492	0.25	0.25
BR131004map0012-sort_reduceddata_MT_cell132_spiketimes.csv	Contrast50_Orientation40	Contrast50_Orientation130	0	230	5.654051964	0.0621	0.2229	0.0621	0.412798966	0.484407839	0.369931468	0.005154405	0.127806662	0.00083932	0.866199613	single	0.866199613	36	36	35	49.11111	55.88889	58.85714	20.27302	27.07302	21.77311	500	0	0	0	0	0	0	0	0	NA	NA	NA	NA	0.05880053	0.006954634	0.01645544	0.9177894	0.917789395	sing_prml	0.9991631	0.9956324	0.25	0.25
BR131004map0012-sort_reduceddata_MT_cell133_spiketimes.csv	Contrast50_Orientation40	Contrast50_Orientation130	0	230	12.02757516	0.4009	0.2881	0.2881	0.99924812	0.745225759	1.228904341	0.39094413	0.273513806	0.03460743	0.300934634	mixture	0.39094413	36	36	35	25.33333	32.16667	26.82857	25.31429	23.97143	32.96975	500	0	0	0	0	0	0	0	0	NA	NA	NA	NA	0.5211198	0.3270975	5.84E-05	0.1517244	0.521119806	mix_prml	0.469452	0.862387	0.25	0.25
BR131004map0012-sort_reduceddata_MT_cell133_spiketimes.csv	Contrast50_Orientation70	Contrast50_Orientation160	0	230	9.26640799	0.5487	0.6182	0.5487	0.766273041	0.840168669	0.450797963	0.047089233	0.805449048	0.007053563	0.140408156	intermediate	0.805449048	33	33	32	26.30303	32.78788	29.6875	20.1553	27.54735	13.38306	500	0	0	0	0	0	0	0	0	NA	NA	NA	NA	0.1302682	0.7647638	5.94E-06	0.104962	0.764763821	int_prml	0.8249633	0.7231916	0.25	0.25
BR131004map0012-sort_reduceddata_MT_cell134_spiketimes.csv	Contrast50_Orientation100	Contrast50_Orientation190	0	230	60.27399758	5.00E-04	0.8816	5.00E-04	0.253800014	0.704236453	0.32822923	0.007628822	0.003419825	0.948140448	0.040810905	outside	0.948140448	35	36	35	49.31429	32.22222	55.42857	12.51597	22.69206	18.19328	500	0	0	0	0	0	0	0	0	NA	NA	NA	NA	0.0333473	9.17E-06	0.7861739	0.1804696	0.786173895	out_prml	0.9999969	0.9038752	0.25	0.25
BR131004map0012-sort_reduceddata_MT_cell134_spiketimes.csv	Contrast50_Orientation40	Contrast50_Orientation130	0	230	39.98350346	0.4573	0.0252	0.0252	0.804889815	0.488066489	0.342763059	0.057479532	0.023863465	0.587235682	0.331421321	outside	0.587235682	36	36	35	36.19444	50.61111	56.14286	29.13254	24.70159	19.2437	500	0	0	0	0	0	0	0	0	NA	NA	NA	NA	0.07549704	4.69E-05	0.466727	0.4577291	0.466726978	out_prml	0.7867318	0.9953002	0.25	0.25
BR131004map0012-sort_reduceddata_MT_cell135_spiketimes.csv	Contrast50_Orientation40	Contrast50_Orientation130	0	230	33.47875456	0.5289	0.2587	0.2587	1.018979592	0.77702221	0.942755947	0.029721461	0.917126833	0.003528656	0.04962305	intermediate	0.917126833	36	36	35	31.11111	43.41667	35.11429	31.70159	33.73571	33.1042	500	0	0	0	0	0	0	0	0	NA	NA	NA	NA	0.08371703	0.890887	1.11E-06	0.02539484	0.890887021	int_prml	0.437006	0.8241884	0.25	0.25
BR131004map0012-sort_reduceddata_MT_cell136_spiketimes.csv	Contrast50_Orientation100	Contrast50_Orientation190	0	230	154.7833919	0.4432	0.0125	0.0125	0.723471742	0.504761905	0.710542806	0.114275189	0.068298268	0.214537827	0.602888716	single	0.602888716	35	36	35	40.8	18	42.91429	29.51765	9.085714	30.49244	500	0	0	0	0	0	0	0	0	NA	NA	NA	NA	0.1567703	0.000338524	0.01085482	0.8320363	0.832036309	sing_prml	0.8816661	0.9935111	0.25	0.25
BR131004map0012-sort_reduceddata_MT_cell136_spiketimes.csv	Contrast50_Orientation40	Contrast50_Orientation130	0	230	54.01885864	0.9189	0.3572	0.3572	0.921342096	0.551804625	0.711540652	3.19E-05	1.98E-06	0.999808226	0.00015793	outside	0.999808226	36	36	35	22.94444	36.72222	44.25714	21.13968	20.26349	31.49076	500	0	0	0	0	0	0	0	0	NA	NA	NA	NA	0.000112141	2.32E-08	0.9992328	0.000654988	0.999232847	out_prml	0.6017099	0.985375	0.25	0.25
BR131004map0012-sort_reduceddata_MT_cell137_spiketimes.csv	Contrast50_Orientation40	Contrast50_Orientation130	0	230	10.17399664	0.0272	0.74	0.0272	0.812590799	0.969839062	0.991748736	0.020532993	0.105378301	0.240601431	0.633487275	single	0.633487275	36	36	35	32.77778	39.94444	31.57143	26.63492	38.73968	31.31092	500	0	0	0	0	0	0	0	0	NA	NA	NA	NA	0.1076463	0.01598389	0.00803561	0.8683342	0.868334185	sing_prml	0.7757836	0.5189323	0.25	0.25
BR131004map0012-sort_reduceddata_MT_cell138_spiketimes.csv	Contrast50_Orientation100	Contrast50_Orientation190	0	230	33.49366012	0.739	0.1458	0.1458	1.786750647	0.505939005	1.350079215	0.294836346	0.051220167	0.017786396	0.636157091	single	0.636157091	35	36	35	29.88571	19.77778	32.88571	53.39832	10.00635	44.39832	500	0	0	0	0	0	0	0	0	NA	NA	NA	NA	0.2677286	0.001787729	0.1076605	0.6228232	0.622823181	sing_prml	0.003211049	0.9933666	0.25	0.25
BR131004map0012-sort_reduceddata_MT_cell138_spiketimes.csv	Contrast50_Orientation40	Contrast50_Orientation130	0	230	13.27760177	0.498	0.1072	0.1072	1.337643379	1.339008419	0.855280749	0.023296958	0.006286798	0.784249643	0.186166602	outside	0.784249643	36	36	35	22.83333	29.69444	35.2	30.54286	39.76111	30.10588	500	0	0	0	0	0	0	0	0	NA	NA	NA	NA	0.002913522	5.99E-06	0.9712952	0.02578527	0.971295219	out_prml	0.0874377	0.0866922	0.25	0.25
BR131004map0012-sort_reduceddata_MT_cell140_spiketimes.csv	Contrast50_Orientation40	Contrast50_Orientation130	0	230	3.088386242	0.7983	0.3507	0.3507	1.123809524	0.618844985	0.890756303	0.026024549	0.188736866	0.158388651	0.626849934	single	0.626849934	36	36	35	1.5	2.611111	1.4	1.685714	1.615873	1.247059	500	0	0	0	0	0	0	0	0	NA	NA	NA	NA	0.1757634	0.119581	0.04602331	0.6586323	0.658632275	sing_prml	0.2819762	0.9621661	0.25	0.25
BR131004map0012-sort_reduceddata_MT_cell141_spiketimes.csv	Contrast50_Orientation100	Contrast50_Orientation190	0	230	5.018954768	0.1909	0.3966	0.1909	1.395969499	1.098009081	1.083680716	0.157431037	0.365949962	0.000741578	0.475877423	single	0.475877423	35	36	35	18.51429	22.72222	21.77143	25.84538	24.94921	23.59328	500	0	0	0	0	0	0	0	0	NA	NA	NA	NA	0.3672158	0.3967595	7.95E-05	0.2359451	0.396759511	int_prml	0.06240125	0.3168646	0.25	0.25
BR131004map0012-sort_reduceddata_MT_cell141_spiketimes.csv	Contrast50_Orientation70	Contrast50_Orientation160	0	230	4.188568093	0.7344	0.8185	0.7344	1.117918719	0.589622642	0.581437893	0.003325023	0.046037154	0.576272713	0.37436511	outside	0.576272713	33	33	32	18.45455	22.48485	16.53125	20.63068	13.25758	9.611895	500	0	0	0	0	0	0	0	0	NA	NA	NA	NA	0.07166054	0.00757213	0.02648777	0.8942796	0.894279569	sing_prml	0.2956392	0.968245	0.25	0.25
BR131004map0012-sort_reduceddata_MT_cell142_spiketimes.csv	Contrast50_Orientation100	Contrast50_Orientation190	0	230	8.139215543	0.0016	0.6778	0.0016	0.50432526	1.3485854	0.40894638	0.027032432	0.026824162	0.298765094	0.647378312	single	0.647378312	35	36	35	40.8	34.08333	46.51429	20.57647	45.96429	19.02185	500	0	0	0	0	0	0	0	0	NA	NA	NA	NA	0.01583545	4.48E-05	0.8347772	0.1493426	0.834777218	out_prml	0.9928389	0.08160808	0.25	0.25
BR131004map0012-sort_reduceddata_MT_cell143_spiketimes.csv	Contrast50_Orientation100	Contrast50_Orientation190	0	230	40.19362373	0.2409	0.6779	0.2409	0.710584935	0.997240687	0.964705882	0.010331783	0.988186612	6.38E-05	0.00141783	intermediate	0.988186612	35	36	35	20.37143	31.63889	25	14.47563	31.55159	24.11765	500	0	0	0	0	0	0	0	0	NA	NA	NA	NA	0.01681008	0.982703	1.12E-08	0.000486865	0.982703043	int_prml	0.8943107	0.4727921	0.25	0.25
BR131004map0012-sort_reduceddata_MT_cell143_spiketimes.csv	Contrast50_Orientation40	Contrast50_Orientation130	0	230	11.21460661	0.0517	0.8417	0.0517	1.037077426	0.912181735	1.317499385	0.244781778	0.300103674	0.045818999	0.409295549	single	0.409295549	36	36	35	32.75	26.02778	27.31429	33.96429	23.74206	35.98655	500	0	0	0	0	0	0	0	0	NA	NA	NA	NA	0.4993469	0.3084655	0.000111904	0.1920756	0.499346927	mix_prml	0.4079676	0.6172731	0.25	0.25
BR131004map0012-sort_reduceddata_MT_cell143_spiketimes.csv	Contrast50_Orientation70	Contrast50_Orientation160	0	230	37.38889409	0.8578	0.3353	0.3353	0.964442568	0.670006643	0.623106898	0.008507587	0.74754013	0.020065107	0.223887176	intermediate	0.74754013	33	33	32	22.42424	34.21212	25.09375	21.62689	22.92235	15.63609	500	0	0	0	0	0	0	0	0	NA	NA	NA	NA	0.06487816	0.447729	6.55E-05	0.4873274	0.48732741	sing_prml	0.5240211	0.9215716	0.25	0.25
BR131004map0012-sort_reduceddata_MT_cell144_spiketimes.csv	Contrast50_Orientation100	Contrast50_Orientation190	0	230	27.69199312	0.0908	0.3957	0.0908	0.531261561	0.884444444	0.578700896	0.127130676	0.056395308	0.081247712	0.735226304	single	0.735226304	35	36	35	45.42857	33.75	49.88571	24.13445	29.85	28.86891	500	0	0	0	0	0	0	0	0	NA	NA	NA	NA	0.09866789	0.000213454	0.183724	0.7173947	0.717394652	sing_prml	0.9885462	0.663783	0.25	0.25
BR131004map0012-sort_reduceddata_MT_cell144_spiketimes.csv	Contrast50_Orientation40	Contrast50_Orientation130	0	230	15.26014753	0.2468	0.0541	0.0541	0.982347589	0.424251225	0.727849137	0.033272615	0.614556162	1.54E-05	0.352155781	intermediate	0.614556162	36	36	35	34.88889	43.72222	41.08571	34.27302	18.54921	29.9042	500	0	0	0	0	0	0	0	0	NA	NA	NA	NA	0.1373693	0.590091	3.98E-05	0.2725	0.590090968	int_prml	0.4977575	0.9988761	0.25	0.25
BR131004map0012-sort_reduceddata_MT_cell145_spiketimes.csv	Contrast50_Orientation100	Contrast50_Orientation190	0	230	16.28358768	0.1451	0.094	0.094	0.886434309	0.769230769	0.875131165	0.044388818	0.350693501	0.068341064	0.536576617	single	0.536576617	35	36	35	25.94286	33.94444	27.22857	22.99664	26.11111	23.82857	500	0	0	0	0	0	0	0	0	NA	NA	NA	NA	0.1815501	0.235375	0.000198496	0.5828763	0.582876343	sing_prml	0.657445	0.8340143	0.25	0.25
BR131004map0012-sort_reduceddata_MT_cell145_spiketimes.csv	Contrast50_Orientation70	Contrast50_Orientation160	0	230	49.99222278	0.0489	0.0251	0.0251	0.675602233	0.354229182	0.551552293	0.003677833	0.965222499	0.002414755	0.028684913	intermediate	0.965222499	33	33	32	25.78788	40.39394	29.9375	17.42235	14.30871	16.5121	500	0	0	0	0	0	0	0	0	NA	NA	NA	NA	0.01461213	0.891975	4.27E-06	0.09340862	0.891974974	int_prml	0.9172016	0.9997225	0.25	0.25
BR131004map0012-sort_reduceddata_MT_cell146_spiketimes.csv	Contrast50_Orientation100	Contrast50_Orientation190	0	230	28.49745259	0.0308	0.5752	0.0308	0.466284075	1.663965885	0.658998647	0.036557424	0.127126826	0.000955811	0.835359939	single	0.835359939	35	36	35	41	29.77778	42.22857	19.11765	49.54921	27.82857	500	0	0	0	0	0	0	0	0	NA	NA	NA	NA	0.1114042	0.00352937	0.002578963	0.8824875	0.882487471	sing_prml	0.9966003	0.008119932	0.25	0.25
BR131004map0012-sort_reduceddata_MT_cell146_spiketimes.csv	Contrast50_Orientation40	Contrast50_Orientation130	0	230	19.07232277	0.5089	0.7852	0.5089	1.082522382	0.848535565	0.981993788	0.103819341	0.8608114	0.003047605	0.032321654	intermediate	0.8608114	36	36	35	30.58333	39.83333	34.62857	33.10714	33.8	34.00504	500	0	0	0	0	0	0	0	0	NA	NA	NA	NA	0.1396073	0.850806	3.88E-07	0.009586335	0.850806022	int_prml	0.338921	0.7217127	0.25	0.25
BR131004map0012-sort_reduceddata_MT_cell150_spiketimes.csv	Contrast50_Orientation70	Contrast50_Orientation160	0	230	8.348210247	0.0216	0.1068	0.0216	1.438235294	1.576938085	1.288177543	0.265418578	0.30291798	0.048716393	0.382947048	single	0.382947048	33	33	32	23.18182	29.12121	24.4375	33.34091	45.92235	31.47984	500	0	0	0	0	0	0	0	0	NA	NA	NA	NA	0.5047755	0.3300454	8.43E-05	0.1650948	0.50477547	mix_prml	0.05175265	0.02011096	0.25	0.25
BR131004map0012-sort_reduceddata_MT_cell152_spiketimes.csv	Contrast50_Orientation100	Contrast50_Orientation190	0	230	7.490608449	0.4164	0.1539	0.1539	1.95702962	1.713501647	1.754417356	0.748776589	0.207462472	0.003346406	0.040414533	mixture	0.748776589	35	36	35	20.14286	25.30556	22.54286	39.42017	43.36111	39.54958	500	0	0	0	0	0	0	0	0	NA	NA	NA	NA	0.6360378	0.3523681	3.59E-06	0.01159045	0.636037847	mix_prml	0.000706317	0.005378683	0.25	0.25
BR131004map0012-sort_reduceddata_MT_cell152_spiketimes.csv	Contrast50_Orientation70	Contrast50_Orientation160	0	230	12.92755048	0.393	0.5454	0.393	1.160714286	1.49962304	2.193548387	0.8688723	0.039993126	0.008964019	0.082170555	mixture	0.8688723	33	33	32	18.66667	25.12121	19.5	21.66667	37.67235	42.77419	500	0	0	0	0	0	0	0	0	NA	NA	NA	NA	0.9101625	0.07201374	0.000132737	0.017691	0.910162518	mix_prml	0.2439279	0.0344881	0.25	0.25
BR131004map0012-sort_reduceddata_MT_cell154_spiketimes.csv	Contrast50_Orientation100	Contrast50_Orientation190	0	230	6.142781141	0.672	0.595	0.595	0.941507684	1.243764584	0.857593167	0.074999505	0.101218922	0.000903775	0.822877798	single	0.822877798	35	36	35	25.37143	30.61111	33.05714	23.88739	38.07302	28.34958	500	0	0	0	0	0	0	0	0	NA	NA	NA	NA	0.1503783	0.007536176	0.02219049	0.819895	0.819895048	sing_prml	0.5654038	0.1526188	0.25	0.25
BR131004map0012-sort_reduceddata_MT_cell154_spiketimes.csv	Contrast50_Orientation70	Contrast50_Orientation160	0	230	10.03815704	0.6022	0.6199	0.6022	0.821840826	1.279387019	0.915986215	0.093965427	0.140630662	0.000172363	0.765231548	single	0.765231548	33	33	32	24.93939	31.51515	32.46875	20.49621	40.32008	29.74093	500	0	0	0	0	0	0	0	0	NA	NA	NA	NA	0.2111527	0.03050219	0.002753731	0.7555914	0.755591377	sing_prml	0.7502352	0.1336316	0.25	0.25
BR131004map0012-sort_reduceddata_MT_cell156_spiketimes.csv	Contrast50_Orientation100	Contrast50_Orientation190	0	230	7.291432991	0.3943	0.8867	0.3943	0.777988615	0.754148845	0.3712898	0.024149395	0.004173283	0.859277803	0.112399519	outside	0.859277803	35	36	35	31	37.11111	43.6	24.11765	27.9873	16.18824	500	0	0	0	0	0	0	0	0	NA	NA	NA	NA	0.002238727	3.07E-06	0.9772797	0.02047851	0.977279694	out_prml	0.8188439	0.8521823	0.25	0.25
BR131004map0012-sort_reduceddata_MT_cell156_spiketimes.csv	Contrast50_Orientation40	Contrast50_Orientation130	0	230	90.08605389	0.6998	0.161	0.161	1.361554027	0.559585044	0.866328777	0.005137451	0.906197141	2.89E-05	0.088636484	intermediate	0.906197141	36	36	35	19.61111	36.72222	32.82857	26.70159	20.54921	28.44034	500	0	0	0	0	0	0	0	0	NA	NA	NA	NA	0.04556694	0.7231287	1.12E-05	0.2312932	0.723128717	int_prml	0.07512029	0.983478	0.25	0.25
BR131004map0012-sort_reduceddata_MT_cell156_spiketimes.csv	Contrast50_Orientation70	Contrast50_Orientation160	0	230	53.46882094	0.1328	0.2276	0.1328	0.815337327	0.668573944	0.43756996	0.149277304	0.124492103	0.004476826	0.721753766	single	0.721753766	33	33	32	24.0303	38.72727	39.625	19.5928	25.89205	17.33871	500	0	0	0	0	0	0	0	0	NA	NA	NA	NA	0.1394622	0.001609282	0.001905303	0.8570232	0.857023248	sing_prml	0.7595764	0.9226657	0.25	0.25
BR131004map0012-sort_reduceddata_MT_cell158_spiketimes.csv	Contrast50_Orientation40	Contrast50_Orientation130	0	230	91.45198037	0.3391	0.4845	0.3391	1.569092805	0.877928077	1.185140474	0.000217984	0.997241834	1.04E-07	0.002540077	intermediate	0.997241834	36	36	35	19.02778	36.08333	30.62857	29.85635	31.67857	36.29916	500	0	0	0	0	0	0	0	0	NA	NA	NA	NA	0.00075723	0.9979759	2.58E-08	0.001266881	0.997975863	int_prml	0.01726099	0.6745222	0.25	0.25
BR131004map0012-sort_reduceddata_MT_cell158_spiketimes.csv	Contrast50_Orientation70	Contrast50_Orientation160	0	230	10.1986732	0.9387	0.1121	0.1121	0.755113025	0.752318809	0.624077588	0.015436472	0.094222222	0.003685052	0.886656254	single	0.886656254	33	33	32	28.15152	35.12121	38.25	21.25758	26.42235	23.87097	500	0	0	0	0	0	0	0	0	NA	NA	NA	NA	0.08329948	0.002296888	0.05277299	0.8616306	0.861630637	sing_prml	0.8384332	0.8417174	0.25	0.25
BR131004map0012-sort_reduceddata_MT_cell160_spiketimes.csv	Contrast50_Orientation40	Contrast50_Orientation130	0	230	39.94826085	0.1323	0.1197	0.1197	1.332467532	0.908810614	0.929586241	0.035030569	0.403121569	8.32E-05	0.561764658	single	0.561764658	36	36	35	29.33333	42.47222	40.45714	39.08571	38.59921	37.6084	500	0	0	0	0	0	0	0	0	NA	NA	NA	NA	0.1503394	0.1901693	0.000126419	0.6593648	0.659364791	sing_prml	0.09031256	0.6229809	0.25	0.25
[truncated: 31 more columns]
